# Supplementary material for: The mediating role of blood metabolites in the association between myocardial infarction and cancer risk: An observational and mendelian randomization analysis
Source: PLoS One. 2025 Nov 14;20(11):e0336980. doi: 10.1371/journal.pone.0336980 (PMC12617889; doi:10.1371/journal.pone.0336980)
Supplement: S1 Table — (XLS) [file pone.0336980.s001.xls]

## Sheet: Sheet1
S1 Table. Phenotype source and description
Phenotype source and description		First Author (Year)	Sample Size	N Cases	N Controls	Population		MRC-IEU id:
myocardial infarction		Hartiala JA（2021）	639225	61505	577720	European		GCST011365
Phenotype source and description		First Author (Year)	Sample Size	N Cases	N Controls	Population		FINNGEN ID
cancer		FinnGen Release 10 (08-DEC-2023)	401724	87531	314193	European		C3_CANCER_EXALLC
adrenal gland		FinnGen Release 10 (08-DEC-2023)	314284	91	314193	European		C3_ADRENAL_GLAND_EXALLC
anus and anal canal		FinnGen Release 10 (08-DEC-2023)	314291	98	314193	European		C3_ANUS_ANALCANAL_EXALLC
Aastrocytoma		FinnGen Release 10 (08-DEC-2023)	314281	88	314193	European		C3_ASTROCYTOMA_EXALLC
basal cell carcinoma		FinnGen Release 10 (08-DEC-2023)	334699	20506	314193	European		C3_BASAL_CELL_CARCINOMA_EXALLC
biliary gallbladder		FinnGen Release 10 (08-DEC-2023)	315400	1207	314193	European		C3_BILIARY_GALLBLADDER_EXALLC
bladder		FinnGen Release 10 (08-DEC-2023)	316386	2193	314193	European		C3_BLADDER_EXALLC
bone cartilage		FinnGen Release 10 (08-DEC-2023)	314417	224	314193	European		C3_BONE_CARTILAGE_EXALLC
brain		FinnGen Release 10 (08-DEC-2023)	315009	816	314193	European		C3_BRAIN_EXALLC
bronchus and lung		FinnGen Release 10 (08-DEC-2023)	320533	6340	314193	European		C3_BRONCHUS_LUNG_EXALLC
chondrosarcoma		FinnGen Release 10 (08-DEC-2023)	314273	80	314193	European		C3_CHONDROSARCOMA_EXALLC
colon		FinnGen Release 10 (08-DEC-2023)	318336	4143	314193	European		C3_COLON_EXALLC
colon adenocarcinoma		FinnGen Release 10 (08-DEC-2023)	317405	3212	314193	European		C3_COLON_ADENO_EXALLC
colorectal		FinnGen Release 10 (08-DEC-2023)	321040	6847	314193	European		C3_COLORECTAL_EXALLC
colorectal adenocarcinoma		FinnGen Release 10 (08-DEC-2023)	319803	5610	314193	European		C3_COLORECTAL_ADENO_EXALLC
colorectal neuroendocrine tumor		FinnGen Release 10 (08-DEC-2023)	314544	351	314193	European		C3_COLORECTAL_NEUROENDO_EXALLC
diffuse large B-Cell lymphoma		FinnGen Release 10 (08-DEC-2023)	315243	1050	314193	European		C3_DLBCL_EXALLC
eye adnexa		FinnGen Release 10 (08-DEC-2023)	314414	221	314193	European		C3_EYE_ADNEXA_EXALLC
fibrosarcoma		FinnGen Release 10 (08-DEC-2023)	314384	191	314193	European		C3_FIBROSARCOMA_EXALLC
glioblastoma multiforme		FinnGen Release 10 (08-DEC-2023)	314446	253	314193	European		C3_GBM_ASTROCYTOMA_EXALLC
GBM astrocytoma		FinnGen Release 10 (08-DEC-2023)	314534	341	314193	European		C3_GBM_EXALLC
head and neck		FinnGen Release 10 (08-DEC-2023)	316474	2281	314193	European		C3_HEAD_AND_NECK_EXALLC
hepatocellular carcinoma		FinnGen Release 10 (08-DEC-2023)	314693	500	314193	European		C3_HEPATOCELLU_CARC_EXALLC
hypopharynx		FinnGen Release 10 (08-DEC-2023)	314292	99	314193	European		C3_HYPOPHARYNX_EXALLC
kidney chromophobe		FinnGen Release 10 (08-DEC-2023)	314296	103	314193	European		C3_KIDNEY_CHROMOPHOBE_EXALLC
kidney clear cell carcinoma		FinnGen Release 10 (08-DEC-2023)	315137	944	314193	European		C3_KIDNEY_CLEAR_CELL_CARCINOMA_EXALLC
kidney not renal pelvis		FinnGen Release 10 (08-DEC-2023)	316565	2372	314193	European		C3_KIDNEY_NOTRENALPELVIS_EXALLC
kidney papillary adenocarcinoma		FinnGen Release 10 (08-DEC-2023)	314419	226	314193	European		C3_KIDNEY_PAPILLARYADENO_EXALLC
leiomyosarcoma		FinnGen Release 10 (08-DEC-2023)	314372	179	314193	European		C3_LEIOMYOSARCOMA_EXALLC
lip		FinnGen Release 10 (08-DEC-2023)	314412	219	314193	European		C3_LIP_EXALLC
liposarcoma		FinnGen Release 10 (08-DEC-2023)	314363	170	314193	European		C3_LIPOSARCOMA_EXALLC
lung neuroendocrine tumor		FinnGen Release 10 (08-DEC-2023)	314370	177	314193	European		C3_LUNG_NEUROENDO_EXALLC
lung non-small cell cancer		FinnGen Release 10 (08-DEC-2023)	319508	5315	314193	European		C3_LUNG_NONSMALL_EXALLC
macroglobulinemia		FinnGen Release 10 (08-DEC-2023)	314281	88	314193	European		C3_MACROGLOBULINEMIA_EXALLC
mantle cell lymphoma		FinnGen Release 10 (08-DEC-2023)	314403	210	314193	European		C3_MANTLE_CELL_LYMPHOMA_EXALLC
marginal zone lymphoma		FinnGen Release 10 (08-DEC-2023)	314395	202	314193	European		C3_MARGINAL_ZONE_LYMPHOMA_EXALLC
melanoma of the skin		FinnGen Release 10 (08-DEC-2023)	317387	3194	314193	European		C3_MELANOMA_SKIN_EXALLC
Mesothelioma		FinnGen Release 10 (08-DEC-2023)	314549	356	314193	European		C3_MESOTHELIOMA_EXALLC
nasal cavity and sinuses		FinnGen Release 10 (08-DEC-2023)	314344	151	314193	European		C3_NASAL_CAVITY_SINUSES_EXALLC
Nasopharynx		FinnGen Release 10 (08-DEC-2023)	314268	75	314193	European		C3_NASOPHARYNX_EXALLC
non-small cell lung cancer		FinnGen Release 10 (08-DEC-2023)	315783	1590	314193	European		C3_NSCLC_ADENO_EXALLC
non-small cell lung cancer(Squamous Cell Carcinoma)		FinnGen Release 10 (08-DEC-2023)	315703	1510	314193	European		C3_NSCLC_SQUAM_EXALLC
esophagus		FinnGen Release 10 (08-DEC-2023)	314812	619	314193	European		C3_OESOPHAGUS_EXALLC
oral cavity		FinnGen Release 10 (08-DEC-2023)	315025	832	314193	European		C3_ORALCAVITY_EXALLC
osteosarcoma		FinnGen Release 10 (08-DEC-2023)	314257	64	314193	European		C3_OSTEOSARCOMA_EXALLC
pancreas		FinnGen Release 10 (08-DEC-2023)	315819	1626	314193	European		C3_PANCREAS_EXALLC
parotid gland		FinnGen Release 10 (08-DEC-2023)	314379	186	314193	European		C3_PAROTIDGLAND_EXALLC
rectum		FinnGen Release 10 (08-DEC-2023)	316683	2490	314193	European		C3_RECTUM_EXALLC
renal pelvis		FinnGen Release 10 (08-DEC-2023)	314331	138	314193	European		C3_RENAL_PELVIS_EXALLC
small cell lung cancer		FinnGen Release 10 (08-DEC-2023)	314910	717	314193	European		C3_SCLC_EXALLC
skin		FinnGen Release 10 (08-DEC-2023)	336464	22271	314193	European		C3_SKIN_EXALLC
small intestine		FinnGen Release 10 (08-DEC-2023)	314718	525	314193	European		C3_SMALL_INTESTINE_EXALLC
stomach		FinnGen Release 10 (08-DEC-2023)	315616	1423	314193	European		C3_STOMACH_EXALLC
thymus		FinnGen Release 10 (08-DEC-2023)	314264	71	314193	European		C3_THYMUS_EXALLC
thyroid follicular cancer		FinnGen Release 10 (08-DEC-2023)	314355	162	314193	European		C3_THYROID_FOLLICULAR_EXALLC
thyroid papillary adenocarcinoma		FinnGen Release 10 (08-DEC-2023)	315665	1472	314193	European		C3_THYROID_PAPILLARY_ADENO_EXALLC
tonsil base tongue cancer		FinnGen Release 10 (08-DEC-2023)	314657	464	314193	European		C3_TONSIL_BASETONGUE
urinary tract		FinnGen Release 10 (08-DEC-2023)	316812	2619	314193	European		C3_URINARY_TRACT_EXALLC
		FinnGen Release 10 (08-DEC-2023)
Phenotype source and description		First Author (Year)	Sample Size	N Cases	N Controls	Population		MRC-IEU id:
Carnitine levels		Chen Y（2023）	8299	8192	NA	European		GCST90199621
Benzoate levels		Chen Y（2023）	8299	7306	NA	European		GCST90199622
Maltotriose levels		Chen Y（2023）	8299	4641	NA	European		GCST90199623
Hippurate levels		Chen Y（2023）	8299	8260	NA	European		GCST90199624
Methionine sulfoxide levels		Chen Y（2023）	8299	8243	NA	European		GCST90199625
Xanthurenate levels		Chen Y（2023）	8299	7965	NA	European		GCST90199626
N-alpha-acetylornithine levels		Chen Y（2023）	8299	5606	NA	European		GCST90199627
3-methylhistidine levels		Chen Y（2023）	8299	8289	NA	European		GCST90199628
Glycerophosphorylcholine (GPC) levels		Chen Y（2023）	8299	8212	NA	European		GCST90199629
Phenylacetate levels		Chen Y（2023）	8299	7059	NA	European		GCST90199630
3-methyl-2-oxovalerate levels		Chen Y（2023）	8299	8257	NA	European		GCST90199631
Tartarate levels		Chen Y（2023）	8299	7099	NA	European		GCST90199632
Suberate (C8-DC) levels		Chen Y（2023）	8299	6902	NA	European		GCST90199633
5-hydroxylysine levels		Chen Y（2023）	8299	8128	NA	European		GCST90199634
3-phenylpropionate hydrocinnamate levels		Chen Y（2023）	8299	7925	NA	European		GCST90199635
Kynurenine levels		Chen Y（2023）	8299	8244	NA	European		GCST90199636
N-acetylglutamate levels		Chen Y（2023）	8299	7802	NA	European		GCST90199637
Glycerol 3-phosphate levels		Chen Y（2023）	8299	8201	NA	European		GCST90199638
Imidazole lactate levels		Chen Y（2023）	8299	8256	NA	European		GCST90199639
4-guanidinobutanoate levels		Chen Y（2023）	8299	8144	NA	European		GCST90199640
Glucuronate levels		Chen Y（2023）	8299	7988	NA	European		GCST90199641
Ribitol levels		Chen Y（2023）	8299	8128	NA	European		GCST90199642
Glycodeoxycholate levels		Chen Y（2023）	8299	6877	NA	European		GCST90199643
Theobromine levels		Chen Y（2023）	8299	8137	NA	European		GCST90199644
Quinate levels		Chen Y（2023）	8299	8200	NA	European		GCST90199645
Gentisate levels		Chen Y（2023）	8299	8013	NA	European		GCST90199646
Theophylline levels		Chen Y（2023）	8299	7822	NA	European		GCST90199647
1,5-anhydroglucitol (1,5-ag) levels		Chen Y（2023）	8299	8139	NA	European		GCST90199648
1-stearoyl-2-arachidonoyl-GPI (18:0/20:4) levels		Chen Y（2023）	8299	8134	NA	European		GCST90199649
Indolelactate levels		Chen Y（2023）	8299	8233	NA	European		GCST90199650
Docosahexaenoate DHA; 22:6n3 levels		Chen Y（2023）	8299	8279	NA	European		GCST90199651
1-stearoyl-2-oleoyl-GPS (18:0/18:1) levels		Chen Y（2023）	8299	8055	NA	European		GCST90199652
1-myristoyl-2-palmitoyl-gpc (14:0/16:0) levels		Chen Y（2023）	8299	8271	NA	European		GCST90199653
Paraxanthine levels in elite athletes		Chen Y（2023）	8299	7840	NA	European		GCST90199654
4-methyl-2-oxopentanoate levels		Chen Y（2023）	8299	8255	NA	European		GCST90199655
3-indoxyl sulfate levels		Chen Y（2023）	8299	8242	NA	European		GCST90199656
Sphingosine 1-phosphate levels		Chen Y（2023）	8299	8246	NA	European		GCST90199657
Alpha-hydroxyisocaproate levels		Chen Y（2023）	8299	8250	NA	European		GCST90199658
1-stearoyl-GPI (18:0) levels		Chen Y（2023）	8299	8260	NA	European		GCST90199659
1,2-dipalmitoyl-gpc (16:0/16:0) levels		Chen Y（2023）	8299	8264	NA	European		GCST90199660
Maleate levels		Chen Y（2023）	8299	8171	NA	European		GCST90199661
Isovalerate (i5:0) levels		Chen Y（2023）	8299	7862	NA	European		GCST90199662
4-acetylphenol sulfate levels		Chen Y（2023）	8299	7135	NA	European		GCST90199663
Phenyllactate (PLA) levels in elite athletes		Chen Y（2023）	8299	8235	NA	European		GCST90199664
N-acetylaspartate (naa) levels		Chen Y（2023）	8299	8148	NA	European		GCST90199665
Palmitoylcarnitine levels (Metabolon platform)		Chen Y（2023）	8299	8256	NA	European		GCST90199666
Erythritol levels in elite athletes		Chen Y（2023）	8299	8167	NA	European		GCST90199667
Hexanoylcarnitine levels (Biocrates platform)		Chen Y（2023）	8299	8242	NA	European		GCST90199668
Acetylcarnitine levels (Biocrates platform)		Chen Y（2023）	8299	8262	NA	European		GCST90199669
Iminodiacetate (IDA) levels		Chen Y（2023）	8299	8213	NA	European		GCST90199670
Cysteine s-sulfate levels		Chen Y（2023）	8299	8229	NA	European		GCST90199671
Oxalate (ethanedioate) levels		Chen Y（2023）	8299	8181	NA	European		GCST90199672
DHEAS levels		Chen Y（2023）	8299	8228	NA	European		GCST90199673
3-hydroxymyristate levels		Chen Y（2023）	8299	8235	NA	European		GCST90199674
Homoarginine levels		Chen Y（2023）	8299	8265	NA	European		GCST90199675
1-oleoylglycerol (18:1) levels		Chen Y（2023）	8299	8225	NA	European		GCST90199676
3-methyl-2-oxobutyrate levels		Chen Y（2023）	8299	8254	NA	European		GCST90199677
Tartronate (hydroxymalonate) levels		Chen Y（2023）	8299	8125	NA	European		GCST90199678
2,3-dihydroxypyridine levels		Chen Y（2023）	8299	6496	NA	European		GCST90199679
3-hydroxyoctanoate levels		Chen Y（2023）	8299	8182	NA	European		GCST90199680
2-hydroxyoctanoate levels		Chen Y（2023）	8299	8224	NA	European		GCST90199681
Homocitrulline levels		Chen Y（2023）	8299	7998	NA	European		GCST90199682
Indoleacetate levels		Chen Y（2023）	8299	8208	NA	European		GCST90199683
1-linoleoylglycerol (18:2) levels		Chen Y（2023）	8299	8212	NA	European		GCST90199684
2-linoleoylglycerol (18:2) levels		Chen Y（2023）	8299	6378	NA	European		GCST90199685
Indolepropionate levels		Chen Y（2023）	8299	8153	NA	European		GCST90199686
Threonate levels		Chen Y（2023）	8299	8151	NA	European		GCST90199687
N-acetylglycine levels		Chen Y（2023）	8299	8250	NA	European		GCST90199688
Glycolithocholate levels		Chen Y（2023）	8299	7158	NA	European		GCST90199689
EDTA levels		Chen Y（2023）	8299	8239	NA	European		GCST90199690
1-methylhistidine levels		Chen Y（2023）	8299	8226	NA	European		GCST90199691
Citramalate levels		Chen Y（2023）	8299	7125	NA	European		GCST90199692
3-hydroxydecanoate levels		Chen Y（2023）	8299	8239	NA	European		GCST90199693
1,3-dimethylurate levels		Chen Y（2023）	8299	7444	NA	European		GCST90199694
Galactonate levels		Chen Y（2023）	8299	7518	NA	European		GCST90199695
Trigonelline levels		Chen Y（2023）	8299	8272	NA	European		GCST90199696
Dodecanedioate levels		Chen Y（2023）	8299	8240	NA	European		GCST90199697
Isobutyrylcarnitine (c4) levels		Chen Y（2023）	8299	8243	NA	European		GCST90199698
3-methylxanthine levels		Chen Y（2023）	8299	8085	NA	European		GCST90199699
3-hydroxylaurate levels		Chen Y（2023）	8299	8206	NA	European		GCST90199700
Pyridoxate levels		Chen Y（2023）	8299	8089	NA	European		GCST90199701
5-hydroxyhexanoate levels		Chen Y（2023）	8299	7097	NA	European		GCST90199702
Gamma-glutamylvaline levels		Chen Y（2023）	8299	8179	NA	European		GCST90199703
3-hydroxysebacate levels		Chen Y（2023）	8299	7325	NA	European		GCST90199704
Propionylglycine levels		Chen Y（2023）	8299	7311	NA	European		GCST90199705
Butyrylglycine levels		Chen Y（2023）	8299	6044	NA	European		GCST90199706
Pro-hydroxy-pro levels		Chen Y（2023）	8299	8208	NA	European		GCST90199707
Propionylcarnitine (c3) levels		Chen Y（2023）	8299	8273	NA	European		GCST90199708
Adrenate (22:4n6) levels		Chen Y（2023）	8299	8279	NA	European		GCST90199709
Docosatrienoate (22:3n3) levels		Chen Y（2023）	8299	6511	NA	European		GCST90199710
Docosadienoate (22:2n6) levels		Chen Y（2023）	8299	8264	NA	European		GCST90199711
3-carboxy-4-methyl-5-propyl-2-furanpropanoate (cmpf) levels		Chen Y（2023）	8299	8270	NA	European		GCST90199712
Docosapentaenoate n3 DPA; 22:5n3 levels		Chen Y（2023）	8299	8284	NA	European		GCST90199713
3-hydroxy-2-ethylpropionate levels		Chen Y（2023）	8299	8238	NA	European		GCST90199714
Myristoleate (14:1n5) levels		Chen Y（2023）	8299	8255	NA	European		GCST90199715
10-undecenoate (11:1n1) levels		Chen Y（2023）	8299	8243	NA	European		GCST90199716
1-methyl-4-imidazoleacetate levels		Chen Y（2023）	8299	8090	NA	European		GCST90199717
Sebacate (C10-DC) levels		Chen Y（2023）	8299	7926	NA	European		GCST90199718
Tauro-beta-muricholate levels		Chen Y（2023）	8299	4661	NA	European		GCST90199719
Octanoylcarnitine (c8) levels		Chen Y（2023）	8299	8226	NA	European		GCST90199720
Stearidonate (18:4n3) levels		Chen Y（2023）	8299	8240	NA	European		GCST90199721
Decanoylcarnitine (C10) levels		Chen Y（2023）	8299	8225	NA	European		GCST90199722
5-dodecenoate (12:1n7) levels		Chen Y（2023）	8299	8248	NA	European		GCST90199723
N-acetylisoleucine levels		Chen Y（2023）	8299	7223	NA	European		GCST90199724
Campesterol levels		Chen Y（2023）	8299	5300	NA	European		GCST90199725
N-acetylthreonine levels		Chen Y（2023）	8299	8223	NA	European		GCST90199726
1-oleoyl-GPC (18:1) levels		Chen Y（2023）	8299	8257	NA	European		GCST90199727
10-nonadecenoate (19:1n9) levels		Chen Y（2023）	8299	8277	NA	European		GCST90199728
Piperine levels		Chen Y（2023）	8299	8155	NA	European		GCST90199729
Carnitine C14 levels		Chen Y（2023）	8299	8241	NA	European		GCST90199730
10-heptadecenoate (17:1n7) levels		Chen Y（2023）	8299	8282	NA	European		GCST90199731
1-stearoyl-gpc (18:0) levels		Chen Y（2023）	8299	8240	NA	European		GCST90199732
1-palmitoyl-GPC (16:0) levels		Chen Y（2023）	8299	8232	NA	European		GCST90199733
Hyocholate levels		Chen Y（2023）	8299	5782	NA	European		GCST90199734
N-acetylhistidine levels		Chen Y（2023）	8299	7054	NA	European		GCST90199735
Alpha-hydroxyisovalerate levels		Chen Y（2023）	8299	8208	NA	European		GCST90199736
N-acetylproline levels		Chen Y（2023）	8299	7100	NA	European		GCST90199737
Stachydrine levels		Chen Y（2023）	8299	8297	NA	European		GCST90199738
Salicyluric glucuronide levels		Chen Y（2023）	8299	5190	NA	European		GCST90199739
P-cresol sulfate levels		Chen Y（2023）	8299	8183	NA	European		GCST90199740
Gamma-glutamylglycine levels		Chen Y（2023）	8299	8263	NA	European		GCST90199741
1-linoleoyl-gpc (18:2) levels		Chen Y（2023）	8299	8262	NA	European		GCST90199742
Stearoylcarnitine levels		Chen Y（2023）	8299	8133	NA	European		GCST90199743
Eicosenoate (20:1) levels		Chen Y（2023）	8299	8277	NA	European		GCST90199744
Aconitate [cis or trans] levels		Chen Y（2023）	8299	8262	NA	European		GCST90199745
Erythronate levels		Chen Y（2023）	8299	8198	NA	European		GCST90199746
Isovalerylcarnitine (C5) levels		Chen Y（2023）	8299	8266	NA	European		GCST90199747
Linolenate [alpha or gamma; (18:3n3 or 6)] levels		Chen Y（2023）	8299	8257	NA	European		GCST90199748
Gamma-glutamylthreonine levels		Chen Y（2023）	8299	8231	NA	European		GCST90199749
Laurylcarnitine levels		Chen Y（2023）	8299	8241	NA	European		GCST90199750
Gamma-glutamylmethionine levels		Chen Y（2023）	8299	8237	NA	European		GCST90199751
Epiandrosterone sulfate levels		Chen Y（2023）	8299	8174	NA	European		GCST90199752
Gamma-glutamyltryptophan levels		Chen Y（2023）	8299	7902	NA	European		GCST90199753
7-methylxanthine levels		Chen Y（2023）	8299	8019	NA	European		GCST90199754
3,7-dimethylurate levels		Chen Y（2023）	8299	6894	NA	European		GCST90199755
1,7-dimethyluric acid levels		Chen Y（2023）	8299	7950	NA	European		GCST90199756
1,3,7-trimethylurate levels		Chen Y（2023）	8299	7446	NA	European		GCST90199757
N4-acetylcytidine levels		Chen Y（2023）	8299	7425	NA	European		GCST90199758
Indolebutyrate levels		Chen Y（2023）	8299	4423	NA	European		GCST90199759
5-acetylamino-6-amino-3-methyluracil levels		Chen Y（2023）	8299	8006	NA	European		GCST90199760
N1-methylinosine levels		Chen Y（2023）	8299	8147	NA	European		GCST90199761
N6-carbamoylthreonyladenosine levels		Chen Y（2023）	8299	8176	NA	European		GCST90199762
1-methylxanthine levels		Chen Y（2023）	8299	7959	NA	European		GCST90199763
N2,n2-dimethylguanosine levels		Chen Y（2023）	8299	8210	NA	European		GCST90199764
4-hydroxyhippurate levels		Chen Y（2023）	8299	8259	NA	European		GCST90199765
3-(3-amino-3-carboxypropyl)uridine levels		Chen Y（2023）	8299	7679	NA	European		GCST90199766
5,6-dihydrouridine levels		Chen Y（2023）	8299	8210	NA	European		GCST90199767
Phenylacetylglutamine levels		Chen Y（2023）	8299	8251	NA	European		GCST90199768
3-hydroxydodecanedioate levels		Chen Y（2023）	8299	7168	NA	European		GCST90199769
1-arachidonylglycerol (20:4) levels		Chen Y（2023）	8299	7650	NA	European		GCST90199770
7-methylguanine levels		Chen Y（2023）	8299	8239	NA	European		GCST90199771
1-stearoyl-GPE (18:0) levels		Chen Y（2023）	8299	8270	NA	European		GCST90199772
Phenol sulfate levels		Chen Y（2023）	8299	8249	NA	European		GCST90199773
Oleoylcarnitine levels		Chen Y（2023）	8299	8260	NA	European		GCST90199774
Gamma-glutamylisoleucine levels		Chen Y（2023）	8299	8267	NA	European		GCST90199775
Malonylcarnitine levels		Chen Y（2023）	8299	5822	NA	European		GCST90199776
1-palmitoleoyl-GPC (16:1) levels		Chen Y（2023）	8299	8227	NA	European		GCST90199777
N-methyl-2-pyridone-5-carboxamide levels		Chen Y（2023）	8299	8177	NA	European		GCST90199778
Gamma-glutamyl-2-aminobutyrate levels		Chen Y（2023）	8299	7826	NA	European		GCST90199779
1-stearoyl-GPG (18:0) levels		Chen Y（2023）	8299	6806	NA	European		GCST90199780
Hexanoylglycine levels		Chen Y（2023）	8299	6015	NA	European		GCST90199781
Glutamine degradant levels		Chen Y（2023）	8299	8293	NA	European		GCST90199782
5-methyluridine (ribothymidine) levels		Chen Y（2023）	8299	8168	NA	European		GCST90199783
Cysteine-glutathione disulfide levels		Chen Y（2023）	8299	7812	NA	European		GCST90199784
Isovalerylglycine levels		Chen Y（2023）	8299	7100	NA	European		GCST90199785
2-hydroxy-3-methylvalerate levels		Chen Y（2023）	8299	8246	NA	European		GCST90199786
Homostachydrine levels		Chen Y（2023）	8299	8248	NA	European		GCST90199787
1-arachidonoyl-gpc (20:4n6) levels		Chen Y（2023）	8299	8267	NA	European		GCST90199788
2-palmitoyl-GPC (16:0) levels		Chen Y（2023）	8299	8249	NA	European		GCST90199789
2-palmitoleoyl-GPC (16:1) levels		Chen Y（2023）	8299	6697	NA	European		GCST90199790
1-arachidonoyl-GPE (20:4n6) levels		Chen Y（2023）	8299	8270	NA	European		GCST90199791
1-palmitoyl-GPE (16:0) levels		Chen Y（2023）	8299	8276	NA	European		GCST90199792
1-linoleoyl-GPE (18:2) levels		Chen Y（2023）	8299	8279	NA	European		GCST90199793
1-oleoyl-GPE (18:1) levels		Chen Y（2023）	8299	8283	NA	European		GCST90199794
2-hydroxypalmitate levels		Chen Y（2023）	8299	8247	NA	European		GCST90199795
Docosapentaenoate (n6 DPA; 22:5n6) levels		Chen Y（2023）	8299	7540	NA	European		GCST90199796
Gulonate levels		Chen Y（2023）	8299	7731	NA	European		GCST90199797
Isobutyrylglycine levels		Chen Y（2023）	8299	7465	NA	European		GCST90199798
Glutarylcarnitine (c5-dc) levels		Chen Y（2023）	8299	8238	NA	European		GCST90199799
Carnitine C5:1 levels		Chen Y（2023）	8299	8097	NA	European		GCST90199800
Hydroquinone sulfate levels		Chen Y（2023）	8299	7682	NA	European		GCST90199801
Beta-hydroxyisovaleroylcarnitine levels		Chen Y（2023）	8299	8232	NA	European		GCST90199802
Catechol sulfate levels		Chen Y（2023）	8299	8242	NA	European		GCST90199803
7-alpha-hydroxy-3-oxo-4-cholestenoate (7-hoca) levels		Chen Y（2023）	8299	8236	NA	European		GCST90199804
Octadecanedioate levels		Chen Y（2023）	8299	8223	NA	European		GCST90199805
Tetradecanedioate (C14-DC) levels		Chen Y（2023）	8299	8268	NA	European		GCST90199806
Hexadecanedioate (C16-DC) levels		Chen Y（2023）	8299	8260	NA	European		GCST90199807
Glycerophosphoethanolamine levels		Chen Y（2023）	8299	8231	NA	European		GCST90199808
Taurolithocholate 3-sulfate levels		Chen Y（2023）	8299	8124	NA	European		GCST90199809
1-palmitoyl-GPI (16:0) levels		Chen Y（2023）	8299	8246	NA	European		GCST90199810
Glycolithocholate sulfate levels		Chen Y（2023）	8299	8165	NA	European		GCST90199811
3-(3-hydroxyphenyl)propionate levels		Chen Y（2023）	8299	7304	NA	European		GCST90199812
Deoxycarnitine levels		Chen Y（2023）	8299	8271	NA	European		GCST90199813
Alpha-hydroxycaproate levels		Chen Y（2023）	8299	5169	NA	European		GCST90199814
1-ribosyl-imidazoleacetate levels		Chen Y（2023）	8299	8205	NA	European		GCST90199815
3,4-dihydroxybutyrate levels		Chen Y（2023）	8299	8142	NA	European		GCST90199816
Indoleacetylglutamine levels		Chen Y（2023）	8299	6161	NA	European		GCST90199817
Mannitol/sorbitol levels		Chen Y（2023）	8299	8211	NA	European		GCST90199818
Tryptophan betaine levels		Chen Y（2023）	8299	8216	NA	European		GCST90199819
Dihomo-linolenate (20:3n3 or n6) levels		Chen Y（2023）	8299	8273	NA	European		GCST90199820
1-linoleoyl-GPI (18:2) levels		Chen Y（2023）	8299	8268	NA	European		GCST90199821
1-oleoyl-GPI (18:1) levels		Chen Y（2023）	8299	8252	NA	European		GCST90199822
O-cresol sulfate levels		Chen Y（2023）	8299	7315	NA	European		GCST90199823
4-vinylphenol sulfate levels		Chen Y（2023）	8299	8280	NA	European		GCST90199824
Pyrraline levels		Chen Y（2023）	8299	7920	NA	European		GCST90199825
N6-acetyllysine levels		Chen Y（2023）	8299	8242	NA	European		GCST90199826
Thymol sulfate levels		Chen Y（2023）	8299	8063	NA	European		GCST90199827
N-acetylserine levels		Chen Y（2023）	8299	8217	NA	European		GCST90199828
3-methyladipate levels		Chen Y（2023）	8299	6958	NA	European		GCST90199829
4-ethylphenylsulfate levels		Chen Y（2023）	8299	8139	NA	European		GCST90199830
1-stearoyl-2-oleoyl-GPE (18:0/18:1) levels		Chen Y（2023）	8299	8273	NA	European		GCST90199831
Dimethylarginine (sdma + adma) levels		Chen Y（2023）	8299	8233	NA	European		GCST90199832
Hexanoylglutamine levels		Chen Y（2023）	8299	8128	NA	European		GCST90199833
Gamma-glutamylalanine levels		Chen Y（2023）	8299	7518	NA	European		GCST90199834
5alpha-androstan-3beta,17beta-diol disulfate levels		Chen Y（2023）	8299	8199	NA	European		GCST90199835
N-methylproline levels		Chen Y（2023）	8299	8299	NA	European		GCST90199836
Carotenoid levels (cryptoxanthin)		Chen Y（2023）	8299	8226	NA	European		GCST90199837
5alpha-pregnan-3beta,20alpha-diol disulfate levels		Chen Y（2023）	8299	8130	NA	European		GCST90199838
Taurocholenate sulfate levels		Chen Y（2023）	8299	8249	NA	European		GCST90199839
Pregnenediol disulfate (C21H34O8S2) levels		Chen Y（2023）	8299	8245	NA	European		GCST90199840
Glycocholenate sulfate levels		Chen Y（2023）	8299	8250	NA	European		GCST90199841
Androstenediol (3beta,17beta) disulfate (1) levels		Chen Y（2023）	8299	8222	NA	European		GCST90199842
Chiro-inositol levels		Chen Y（2023）	8299	4429	NA	European		GCST90199843
1-palmitoyl-2-linoleoyl-GPE (16:0/18:2) levels		Chen Y（2023）	8299	8266	NA	European		GCST90199844
Sphinganine-1-phosphate levels		Chen Y（2023）	8299	8126	NA	European		GCST90199845
Glycosyl-N-stearoyl-sphingosine (d18:1/18:0) levels		Chen Y（2023）	8299	8233	NA	European		GCST90199846
4-allylphenol sulfate levels		Chen Y（2023）	8299	8240	NA	European		GCST90199847
Succinylcarnitine levels		Chen Y（2023）	8299	8212	NA	European		GCST90199848
21-hydroxypregnenolone disulfate levels		Chen Y（2023）	8299	8132	NA	European		GCST90199849
5alpha-androstan-3alpha,17alpha-diol monosulfate levels		Chen Y（2023）	8299	5524	NA	European		GCST90199850
Androstenediol (3beta,17beta) disulfate (2) levels		Chen Y（2023）	8299	8205	NA	European		GCST90199851
5alpha-androstan-3beta,17alpha-diol disulfate levels		Chen Y（2023）	8299	7103	NA	European		GCST90199852
5alpha-pregnan-3beta,20beta-diol monosulfate (1) levels		Chen Y（2023）	8299	7772	NA	European		GCST90199853
5alpha-pregnan-3beta,20alpha-diol monosulfate (2) levels		Chen Y（2023）	8299	8028	NA	European		GCST90199854
5alpha-androstan-3beta,17beta-diol monosulfate (2) levels		Chen Y（2023）	8299	7066	NA	European		GCST90199855
Androstenediol (3alpha, 17alpha) monosulfate (3) levels		Chen Y（2023）	8299	8192	NA	European		GCST90199856
5alpha-pregnan-diol disulfate levels		Chen Y（2023）	8299	4110	NA	European		GCST90199857
5alpha-androstan-3alpha,17beta-diol monosulfate (1) levels		Chen Y（2023）	8299	7608	NA	European		GCST90199858
5alpha-androstan-3alpha,17beta-diol disulfate levels		Chen Y（2023）	8299	5082	NA	European		GCST90199859
Andro steroid monosulfate C19H28O6S (1) levels		Chen Y（2023）	8299	7415	NA	European		GCST90199860
Pregnenediol sulfate (C21H34O5S) levels		Chen Y（2023）	8299	8260	NA	European		GCST90199861
4-hydroxycoumarin levels		Chen Y（2023）	8299	6944	NA	European		GCST90199862
16a-hydroxy DHEA 3-sulfate levels		Chen Y（2023）	8299	8236	NA	European		GCST90199863
Gamma-CEHC levels		Chen Y（2023）	8299	8258	NA	European		GCST90199864
2-hydroxyglutarate levels		Chen Y（2023）	8299	7769	NA	European		GCST90199865
N-acetyl-beta-alanine levels		Chen Y（2023）	8299	8231	NA	European		GCST90199866
Tridecenedioate (C13:1-DC) levels		Chen Y（2023）	8299	8231	NA	European		GCST90199867
N-acetyl-3-methylhistidine levels		Chen Y（2023）	8299	7018	NA	European		GCST90199868
2-hydroxyhippurate levels		Chen Y（2023）	8299	8241	NA	European		GCST90199869
4-cholesten-3-one levels		Chen Y（2023）	8299	6990	NA	European		GCST90199870
Androstenediol (3beta,17beta) monosulfate (2) levels		Chen Y（2023）	8299	7811	NA	European		GCST90199871
Androstenediol (3beta,17beta) monosulfate (1) levels		Chen Y（2023）	8299	8229	NA	European		GCST90199872
Pregnenolone sulfate levels		Chen Y（2023）	8299	7772	NA	European		GCST90199873
S-methylmethionine levels		Chen Y（2023）	8299	6674	NA	European		GCST90199874
13-HODE + 9-HODE levels		Chen Y（2023）	8299	8207	NA	European		GCST90199875
Palmitoyl sphingomyelin (d18:1/16:0) levels		Chen Y（2023）	8299	8269	NA	European		GCST90199876
Indole-3-carboxylate levels		Chen Y（2023）	8299	4989	NA	European		GCST90199877
Sphingomyelin (d18:1/18:1, d18:2/18:0) levels		Chen Y（2023）	8299	8267	NA	European		GCST90199878
Ergothioneine levels		Chen Y（2023）	8299	8210	NA	European		GCST90199879
Cis-4-decenoylcarnitine (C10:1) levels		Chen Y（2023）	8299	8239	NA	European		GCST90199880
5-(galactosylhydroxy)-L-lysine levels		Chen Y（2023）	8299	6898	NA	European		GCST90199881
2s,3R-dihydroxybutyrate levels		Chen Y（2023）	8299	8252	NA	European		GCST90199882
Cysteinylglycine disulfide levels		Chen Y（2023）	8299	8216	NA	European		GCST90199883
2,3-dihydroxyisovalerate levels		Chen Y（2023）	8299	8268	NA	European		GCST90199884
Alpha-ketoglutaramate levels		Chen Y（2023）	8299	8210	NA	European		GCST90199885
3-methylglutaconate levels		Chen Y（2023）	8299	8197	NA	European		GCST90199886
(16 or 17)-methylstearate (a19:0 or i19:0) levels		Chen Y（2023）	8299	8239	NA	European		GCST90199887
Cinnamoylglycine levels		Chen Y（2023）	8299	7824	NA	European		GCST90199888
2R,3R-dihydroxybutyrate levels		Chen Y（2023）	8299	8223	NA	European		GCST90199889
4-hydroxyglutamate levels		Chen Y（2023）	8299	7226	NA	European		GCST90199890
S-methylcysteine levels		Chen Y（2023）	8299	8239	NA	European		GCST90199891
Isoursodeoxycholate levels		Chen Y（2023）	8299	8234	NA	European		GCST90199892
Cis-4-decenoate (10:1n6) levels		Chen Y（2023）	8299	8173	NA	European		GCST90199893
4-oxo-retinoic acid levels		Chen Y（2023）	8299	7514	NA	European		GCST90199894
1-lignoceroyl-GPC (24:0) levels		Chen Y（2023）	8299	8208	NA	European		GCST90199895
Sulfate levels		Chen Y（2023）	8299	8230	NA	European		GCST90199896
4-hydroxy-2-oxoglutaric acid levels		Chen Y（2023）	8299	7919	NA	European		GCST90199897
Glycoursodeoxycholate levels		Chen Y（2023）	8299	8252	NA	European		GCST90199898
1-(1-enyl-palmitoyl)-GPC (p-16:0) levels		Chen Y（2023）	8299	8170	NA	European		GCST90199899
Argininate levels		Chen Y（2023）	8299	8226	NA	European		GCST90199900
1-methyl-5-imidazoleacetate levels		Chen Y（2023）	8299	8171	NA	European		GCST90199901
Hydantoin-5-propionate levels		Chen Y（2023）	8299	8164	NA	European		GCST90199902
2-oxoarginine levels		Chen Y（2023）	8299	8223	NA	European		GCST90199903
Pantoate levels		Chen Y（2023）	8299	7662	NA	European		GCST90199904
Formiminoglutamate levels		Chen Y（2023）	8299	8175	NA	European		GCST90199905
1-(1-enyl-palmitoyl)-GPE (p-16:0) levels		Chen Y（2023）	8299	8227	NA	European		GCST90199906
S-methylcysteine sulfoxide levels		Chen Y（2023）	8299	8255	NA	European		GCST90199907
2-o-methylascorbic acid levels		Chen Y（2023）	8299	8219	NA	European		GCST90199908
Eicosanedioate (C20-DC) levels		Chen Y（2023）	8299	8258	NA	European		GCST90199909
1-(1-enyl-stearoyl)-GPE (p-18:0) levels		Chen Y（2023）	8299	8249	NA	European		GCST90199910
Beta-citrylglutamate levels		Chen Y（2023）	8299	8226	NA	European		GCST90199911
N-oleoyltaurine levels		Chen Y（2023）	8299	7375	NA	European		GCST90199912
Docosadioate (C22-DC) levels		Chen Y（2023）	8299	8225	NA	European		GCST90199913
Oleoyl-linoleoyl-glycerol (18:1/18:2) [2] levels		Chen Y（2023）	8299	8069	NA	European		GCST90199914
Imidazole propionate levels		Chen Y（2023）	8299	7776	NA	European		GCST90199915
Carnitine C18:2 levels		Chen Y（2023）	8299	8268	NA	European		GCST90199916
Pregnanediol-3-glucuronide levels		Chen Y（2023）	8299	7905	NA	European		GCST90199917
Carboxyethyl-gaba levels		Chen Y（2023）	8299	8090	NA	European		GCST90199918
Alliin levels		Chen Y（2023）	8299	6517	NA	European		GCST90199919
Trimethylamine n-oxide levels		Chen Y（2023）	8299	8218	NA	European		GCST90199920
Dihydroferulate levels		Chen Y（2023）	8299	6398	NA	European		GCST90199921
Prolylglycine levels		Chen Y（2023）	8299	7907	NA	European		GCST90199922
N-palmitoylglycine levels		Chen Y（2023）	8299	8236	NA	European		GCST90199923
N-methyltaurine levels		Chen Y（2023）	8299	5440	NA	European		GCST90199924
Succinimide levels		Chen Y（2023）	8299	5865	NA	European		GCST90199925
N-acetylcarnosine levels		Chen Y（2023）	8299	8233	NA	European		GCST90199926
Histidine betaine (hercynine) levels		Chen Y（2023）	8299	7518	NA	European		GCST90199927
2-stearoyl-GPE (18:0) levels		Chen Y（2023）	8299	8073	NA	European		GCST90199928
Margaroylcarnitine (C17) levels		Chen Y（2023）	8299	8112	NA	European		GCST90199929
(R)-3-hydroxybutyrylcarnitine levels		Chen Y（2023）	8299	7787	NA	European		GCST90199930
Lanthionine levels		Chen Y（2023）	8299	7760	NA	European		GCST90199931
Mannonate levels		Chen Y（2023）	8299	8166	NA	European		GCST90199932
3b-hydroxy-5-cholenoic acid levels		Chen Y（2023）	8299	6846	NA	European		GCST90199933
2-hydroxydecanoate levels		Chen Y（2023）	8299	8267	NA	European		GCST90199934
Glycohyocholate levels		Chen Y（2023）	8299	7095	NA	European		GCST90199935
3-methyl catechol sulfate (2) levels		Chen Y（2023）	8299	6320	NA	European		GCST90199936
2-aminooctanoate levels		Chen Y（2023）	8299	8178	NA	European		GCST90199937
3-methyl catechol sulfate (1) levels		Chen Y（2023）	8299	8233	NA	European		GCST90199938
4-methylcatechol sulfate levels		Chen Y（2023）	8299	8229	NA	European		GCST90199939
Guaiacol sulfate levels		Chen Y（2023）	8299	8262	NA	European		GCST90199940
Gamma-CEHC glucuronide levels		Chen Y（2023）	8299	6305	NA	European		GCST90199941
Dimethyl sulfone levels		Chen Y（2023）	8299	7905	NA	European		GCST90199942
2-piperidinone levels		Chen Y（2023）	8299	8225	NA	European		GCST90199943
Indolin-2-one levels		Chen Y（2023）	8299	7027	NA	European		GCST90199944
Sphingomyelin (d18:1/14:0, d16:1/16:0) levels		Chen Y（2023）	8299	8254	NA	European		GCST90199945
3-acetylphenol sulfate levels		Chen Y（2023）	8299	6897	NA	European		GCST90199946
Sphingomyelin (d18:2/16:0, d18:1/16:1) levels		Chen Y（2023）	8299	8272	NA	European		GCST90199947
S-allylcysteine levels		Chen Y（2023）	8299	6857	NA	European		GCST90199948
6-oxopiperidine-2-carboxylate levels		Chen Y（2023）	8299	8032	NA	European		GCST90199949
2-aminophenol sulfate levels		Chen Y（2023）	8299	8264	NA	European		GCST90199950
N-acetylalliin levels		Chen Y（2023）	8299	5432	NA	European		GCST90199951
2-aminoheptanoate levels		Chen Y（2023）	8299	8238	NA	European		GCST90199952
3-methoxytyramine sulfate levels		Chen Y（2023）	8299	5419	NA	European		GCST90199953
N2,N5-diacetylornithine levels		Chen Y（2023）	8299	7596	NA	European		GCST90199954
Ferulic acid 4-sulfate levels		Chen Y（2023）	8299	7332	NA	European		GCST90199955
1H-indole-7-acetic acid levels		Chen Y（2023）	8299	5986	NA	European		GCST90199956
3-(3-hydroxyphenyl)propionate sulfate levels		Chen Y（2023）	8299	5773	NA	European		GCST90199957
1-linolenoyl-GPC (18:3) levels		Chen Y（2023）	8299	8261	NA	European		GCST90199958
O-sulfo-l-tyrosine levels		Chen Y（2023）	8299	8229	NA	European		GCST90199959
N-formylanthranilic acid levels		Chen Y（2023）	8299	7534	NA	European		GCST90199960
Methionine sulfone levels		Chen Y（2023）	8299	8254	NA	European		GCST90199961
Acisoga levels		Chen Y（2023）	8299	7489	NA	European		GCST90199962
17alpha-hydroxypregnanolone glucuronide levels		Chen Y（2023）	8299	5582	NA	European		GCST90199963
Etiocholanolone glucuronide levels		Chen Y（2023）	8299	7821	NA	European		GCST90199964
Fructosyllysine levels		Chen Y（2023）	8299	8238	NA	European		GCST90199965
1-(1-enyl-oleoyl)-GPE (p-18:1) levels		Chen Y（2023）	8299	8157	NA	European		GCST90199966
N-acetyltaurine levels		Chen Y（2023）	8299	8160	NA	European		GCST90199967
1-palmitoyl-GPG (16:0) levels		Chen Y（2023）	8299	7708	NA	European		GCST90199968
1-oleoyl-GPG (18:1) levels		Chen Y（2023）	8299	6990	NA	European		GCST90199969
Octadecenedioylcarnitine (C18:1-DC) levels		Chen Y（2023）	8299	8245	NA	European		GCST90199970
3-methylglutarylcarnitine (2) levels		Chen Y（2023）	8299	8220	NA	European		GCST90199971
Sphingomyelin (d18:1/24:1, d18:2/24:0) levels		Chen Y（2023）	8299	8267	NA	European		GCST90199972
Methyl glucopyranoside (alpha + beta) levels		Chen Y（2023）	8299	7973	NA	European		GCST90199973
9-hydroxystearate levels		Chen Y（2023）	8299	7474	NA	European		GCST90199974
Sphingomyelin (d18:2/14:0, d18:1/14:1) levels		Chen Y（2023）	8299	8278	NA	European		GCST90199975
1-dihomo-linolenylglycerol (20:3) levels		Chen Y（2023）	8299	6470	NA	European		GCST90199976
4-hydroxychlorothalonil levels		Chen Y（2023）	8299	8216	NA	European		GCST90199977
Vanillactate levels		Chen Y（2023）	8299	7935	NA	European		GCST90199978
Carnitine C14:1 levels		Chen Y（2023）	8299	8257	NA	European		GCST90199979
N-formylphenylalanine levels		Chen Y（2023）	8299	7229	NA	European		GCST90199980
2-acetamidophenol sulfate levels		Chen Y（2023）	8299	6984	NA	European		GCST90199981
4-vinylguaiacol sulfate levels		Chen Y（2023）	8299	7592	NA	European		GCST90199982
5alpha-androstan-3alpha,17beta-diol monosulfate (2) levels		Chen Y（2023）	8299	5920	NA	European		GCST90199983
Vanillic alcohol sulfate levels		Chen Y（2023）	8299	5076	NA	European		GCST90199984
Methyl-4-hydroxybenzoate sulfate levels		Chen Y（2023）	8299	8285	NA	European		GCST90199985
Eugenol sulfate levels		Chen Y（2023）	8299	7063	NA	European		GCST90199986
2-methoxyresorcinol sulfate levels		Chen Y（2023）	8299	5897	NA	European		GCST90199987
Tyramine O-sulfate levels		Chen Y（2023）	8299	7254	NA	European		GCST90199988
4-methylguaiacol sulfate levels		Chen Y（2023）	8299	7141	NA	European		GCST90199989
3-hydroxypyridine sulfate levels		Chen Y（2023）	8299	8270	NA	European		GCST90199990
Arabonate/xylonate levels		Chen Y（2023）	8299	8211	NA	European		GCST90199991
Octadecanedioylcarnitine (C18-DC) levels		Chen Y（2023）	8299	8049	NA	European		GCST90199992
Phenylacetylcarnitine levels		Chen Y（2023）	8299	8127	NA	European		GCST90199993
Ethylparaben sulfate levels		Chen Y（2023）	8299	6408	NA	European		GCST90199994
Sphingomyelin (d18:1/20:2, d18:2/20:1, d16:1/22:2) levels		Chen Y（2023）	8299	8124	NA	European		GCST90199995
Sphingomyelin (d18:1/20:1, d18:2/20:0) levels		Chen Y（2023）	8299	8255	NA	European		GCST90199996
Behenoyl sphingomyelin (d18:1/22:0) levels		Chen Y（2023）	8299	8260	NA	European		GCST90199997
Propyl 4-hydroxybenzoate sulfate levels		Chen Y（2023）	8299	7855	NA	European		GCST90199998
4-methoxyphenol sulfate levels		Chen Y（2023）	8299	7500	NA	European		GCST90199999
Umbelliferone sulfate levels		Chen Y（2023）	8299	5598	NA	European		GCST90200000
Sphingomyelin (d18:1/20:0, d16:1/22:0) levels		Chen Y（2023）	8299	8257	NA	European		GCST90200001
6-hydroxyindole sulfate levels		Chen Y（2023）	8299	8229	NA	European		GCST90200002
P-cresol glucuronide levels		Chen Y（2023）	8299	7969	NA	European		GCST90200003
N-carbamoylalanine levels		Chen Y（2023）	8299	7315	NA	European		GCST90200004
Citraconate/glutaconate levels		Chen Y（2023）	8299	8263	NA	European		GCST90200005
1,2,3-benzenetriol sulfate (2) levels		Chen Y（2023）	8299	7484	NA	European		GCST90200006
3-methoxycatechol sulfate (2) levels		Chen Y（2023）	8299	7286	NA	European		GCST90200007
C-glycosyltryptophan levels		Chen Y（2023）	8299	8204	NA	European		GCST90200008
3-methoxycatechol sulfate (1) levels		Chen Y（2023）	8299	8194	NA	European		GCST90200009
Sphingomyelin (d18:1/22:1, d18:2/22:0, d16:1/24:1) levels		Chen Y（2023）	8299	8246	NA	European		GCST90200010
Arabitol/xylitol levels		Chen Y（2023）	8299	8219	NA	European		GCST90200011
3-hydroxyhexanoate levels		Chen Y（2023）	8299	8268	NA	European		GCST90200012
Sphingomyelin (d18:1/22:2, d18:2/22:1, d16:1/24:2) levels		Chen Y（2023）	8299	8267	NA	European		GCST90200013
3beta-hydroxy-5-cholestenoate levels		Chen Y（2023）	8299	8259	NA	European		GCST90200014
N-acetylkynurenine (2) levels		Chen Y（2023）	8299	6193	NA	European		GCST90200015
Dopamine 4-sulfate levels		Chen Y（2023）	8299	6888	NA	European		GCST90200016
Sphingomyelin (d17:1/16:0, d18:1/15:0, d16:1/17:0) levels		Chen Y（2023）	8299	8261	NA	European		GCST90200017
Adipoylcarnitine (C6-DC) levels		Chen Y（2023）	8299	8216	NA	European		GCST90200018
Dopamine 3-o-sulfate levels		Chen Y（2023）	8299	8252	NA	European		GCST90200019
Lignoceroyl sphingomyelin (d18:1/24:0) levels		Chen Y（2023）	8299	8250	NA	European		GCST90200020
N-acetylglucosamine/n-acetylgalactosamine levels		Chen Y（2023）	8299	7940	NA	European		GCST90200021
Glycochenodeoxycholate 3-sulfate levels		Chen Y（2023）	8299	8123	NA	European		GCST90200022
Trans 3,4-methyleneheptanoate levels		Chen Y（2023）	8299	7104	NA	European		GCST90200023
Taurodeoxycholic acid 3-sulfate levels		Chen Y（2023）	8299	7333	NA	European		GCST90200024
Phenol glucuronide levels		Chen Y（2023）	8299	4466	NA	European		GCST90200025
Glycodeoxycholate 3-sulfate levels		Chen Y（2023）	8299	8066	NA	European		GCST90200026
4-hydroxyphenylacetoylcarnitine levels		Chen Y（2023）	8299	7523	NA	European		GCST90200027
1-stearoyl-2-oleoyl-gpc (18:0/18:1) levels		Chen Y（2023）	8299	8257	NA	European		GCST90200028
Linoleoyl ethanolamide levels		Chen Y（2023）	8299	7214	NA	European		GCST90200029
1,2-dilinoleoyl-GPC (18:2/18:2) levels		Chen Y（2023）	8299	8227	NA	European		GCST90200030
Nonanoylcarnitine (C9) levels		Chen Y（2023）	8299	7669	NA	European		GCST90200031
2-hydroxybutyrate/2-hydroxyisobutyrate levels		Chen Y（2023）	8299	8215	NA	European		GCST90200032
Sphingomyelin (d18:2/23:0, d18:1/23:1, d17:1/24:1) levels		Chen Y（2023）	8299	8272	NA	European		GCST90200033
Tricosanoyl sphingomyelin (d18:1/23:0) levels		Chen Y（2023）	8299	8257	NA	European		GCST90200034
Palmitoyl dihydrosphingomyelin (d18:0/16:0) levels		Chen Y（2023）	8299	8269	NA	European		GCST90200035
1-palmitoleoylglycerol (16:1) levels		Chen Y（2023）	8299	6432	NA	European		GCST90200036
1-stearoyl-2-linoleoyl-gpc (18:0/18:2) levels		Chen Y（2023）	8299	8231	NA	European		GCST90200037
1-palmitoyl-2-palmitoleoyl-gpc (16:0/16:1) levels		Chen Y（2023）	8299	8276	NA	European		GCST90200038
1-stearoyl-2-linoleoyl-GPE (18:0/18:2) levels		Chen Y（2023）	8299	8241	NA	European		GCST90200039
Sphingomyelin (d18:2/24:1, d18:1/24:2) levels		Chen Y（2023）	8299	8273	NA	European		GCST90200040
1-palmitoyl-2-stearoyl-gpc (16:0/18:0) levels		Chen Y（2023）	8299	8271	NA	European		GCST90200041
Oleate/vaccenate (18:1) levels		Chen Y（2023）	8299	8230	NA	European		GCST90200042
1-palmitoyl-2-docosahexaenoyl-gpc (16:0/22:6) levels		Chen Y（2023）	8299	8256	NA	European		GCST90200043
1-(1-enyl-stearoyl)-2-oleoyl-GPE (p-18:0/18:1) levels		Chen Y（2023）	8299	8258	NA	European		GCST90200044
1-stearoyl-2-arachidonoyl-GPE (18:0/20:4) levels		Chen Y（2023）	8299	8259	NA	European		GCST90200045
1-stearoyl-2-docosahexaenoyl-gpc (18:0/22:6) levels		Chen Y（2023）	8299	8257	NA	European		GCST90200046
Sphingomyelin (d18:1/17:0, d17:1/18:0, d19:1/16:0) levels		Chen Y（2023）	8299	8252	NA	European		GCST90200047
1-(1-enyl-palmitoyl)-2-arachidonoyl-GPE (p-16:0/20:4) levels		Chen Y（2023）	8299	8262	NA	European		GCST90200048
Myristoyl dihydrosphingomyelin (d18:0/14:0) levels		Chen Y（2023）	8299	8254	NA	European		GCST90200049
5-hydroxyindole sulfate levels		Chen Y（2023）	8299	6163	NA	European		GCST90200050
1-palmitoyl-2-dihomo-linolenoyl-GPC (16:0/20:3n3 or 6) levels		Chen Y（2023）	8299	8230	NA	European		GCST90200051
1-(1-enyl-palmitoyl)-2-arachidonoyl-gpc (p-16:0/20:4) levels		Chen Y（2023）	8299	8251	NA	European		GCST90200052
Sphingomyelin (d18:1/21:0, d17:1/22:0, d16:1/23:0) levels		Chen Y（2023）	8299	8242	NA	European		GCST90200053
1-palmitoyl-2-arachidonoyl-GPE (16:0/20:4) levels		Chen Y（2023）	8299	8257	NA	European		GCST90200054
Lactosyl-N-palmitoyl-sphingosine (d18:1/16:0) levels		Chen Y（2023）	8299	8266	NA	European		GCST90200055
Sphingomyelin (d18:0/18:0, d19:0/17:0) levels		Chen Y（2023）	8299	8274	NA	European		GCST90200056
1-(1-enyl-palmitoyl)-2-oleoyl-gpc (p-16:0/18:1) levels		Chen Y（2023）	8299	8222	NA	European		GCST90200057
1-(1-enyl-stearoyl)-2-arachidonoyl-GPE (p-18:0/20:4) levels		Chen Y（2023）	8299	8254	NA	European		GCST90200058
Behenoyl dihydrosphingomyelin (d18:0/22:0) levels		Chen Y（2023）	8299	8275	NA	European		GCST90200059
1-(1-enyl-palmitoyl)-2-linoleoyl-GPC (p-16:0/18:2) levels		Chen Y（2023）	8299	8260	NA	European		GCST90200060
1-(1-enyl-palmitoyl)-2-oleoyl-GPE (p-16:0/18:1) levels		Chen Y（2023）	8299	8264	NA	European		GCST90200061
1-palmitoyl-2-arachidonoyl-GPI (16:0/20:4) levels		Chen Y（2023）	8299	8057	NA	European		GCST90200062
1-palmitoyl-2-docosahexaenoyl-GPE (16:0/22:6) levels		Chen Y（2023）	8299	8262	NA	European		GCST90200063
N-palmitoyl-sphinganine (d18:0/16:0) levels		Chen Y（2023）	8299	8208	NA	European		GCST90200064
1-stearoyl-2-docosahexaenoyl-GPE (18:0/22:6) levels		Chen Y（2023）	8299	8251	NA	European		GCST90200065
Gamma-tocopherol/beta-tocopherol levels		Chen Y（2023）	8299	8231	NA	European		GCST90200066
1-stearoyl-2-linoleoyl-GPI (18:0/18:2) levels		Chen Y（2023）	8299	8113	NA	European		GCST90200067
1,2-dilinoleoyl-GPE (18:2/18:2) levels		Chen Y（2023）	8299	6804	NA	European		GCST90200068
Phenylacetylglutamate levels		Chen Y（2023）	8299	6227	NA	European		GCST90200069
1-(1-enyl-palmitoyl)-2-palmitoleoyl-GPC (P-16:0/16:1) levels		Chen Y（2023）	8299	8083	NA	European		GCST90200070
Palmitoylcholine levels		Chen Y（2023）	8299	8209	NA	European		GCST90200071
Thioproline levels		Chen Y（2023）	8299	8226	NA	European		GCST90200072
1-linoleoyl-2-arachidonoyl-GPC (18:2/20:4n6) levels		Chen Y（2023）	8299	8063	NA	European		GCST90200073
1-linoleoyl-GPG (18:2) levels		Chen Y（2023）	8299	8115	NA	European		GCST90200074
1-(1-enyl-palmitoyl)-2-linoleoyl-GPE (p-16:0/18:2) levels		Chen Y（2023）	8299	8254	NA	European		GCST90200075
1-(1-enyl-stearoyl)-2-linoleoyl-GPE (p-18:0/18:2) levels		Chen Y（2023）	8299	8261	NA	European		GCST90200076
1-stearoyl-2-oleoyl-GPI (18:0/18:1) levels		Chen Y（2023）	8299	8111	NA	European		GCST90200077
1-myristoyl-2-arachidonoyl-GPC (14:0/20:4) levels		Chen Y（2023）	8299	8264	NA	European		GCST90200078
1-oleoyl-2-arachidonoyl-GPE (18:1/20:4) levels		Chen Y（2023）	8299	8121	NA	European		GCST90200079
1-palmitoyl-2-oleoyl-GPI (16:0/18:1) levels		Chen Y（2023）	8299	8123	NA	European		GCST90200080
1-oleoyl-2-docosahexaenoyl-GPC (18:1/22:6) levels		Chen Y（2023）	8299	8267	NA	European		GCST90200081
1-oleoyl-2-linoleoyl-GPE (18:1/18:2) levels		Chen Y（2023）	8299	8205	NA	European		GCST90200082
1-(1-enyl-palmitoyl)-2-palmitoyl-GPC (P-16:0/16:0) levels		Chen Y（2023）	8299	8266	NA	European		GCST90200083
Oleoylcholine levels		Chen Y（2023）	8299	8120	NA	European		GCST90200084
Glycosyl-N-palmitoyl-sphingosine (d18:1/16:0) levels		Chen Y（2023）	8299	8245	NA	European		GCST90200085
Arachidonoylcholine levels		Chen Y（2023）	8299	8170	NA	European		GCST90200086
2-methylserine levels		Chen Y（2023）	8299	7722	NA	European		GCST90200087
(S)-3-hydroxybutyrylcarnitine levels		Chen Y（2023）	8299	8249	NA	European		GCST90200088
Methylsuccinoylcarnitine levels		Chen Y（2023）	8299	8004	NA	European		GCST90200089
Dihomo-linolenoyl-choline levels		Chen Y（2023）	8299	6954	NA	European		GCST90200090
Docosahexaenoylcholine levels		Chen Y（2023）	8299	7440	NA	European		GCST90200091
Glycocholate glucuronide (1) levels		Chen Y（2023）	8299	4381	NA	European		GCST90200092
Caffeic acid sulfate levels		Chen Y（2023）	8299	7798	NA	European		GCST90200093
Ascorbic acid 2-sulfate levels		Chen Y（2023）	8299	8089	NA	European		GCST90200094
1-linoleoyl-2-linolenoyl-GPC (18:2/18:3) levels		Chen Y（2023）	8299	8188	NA	European		GCST90200095
Catechol glucuronide levels		Chen Y（2023）	8299	4698	NA	European		GCST90200096
Furaneol sulfate levels		Chen Y（2023）	8299	5882	NA	European		GCST90200097
Ceramide (d18:1/24:1) levels		Chen Y（2023）	8299	8265	NA	European		GCST90200098
N-oleoylserine levels		Chen Y（2023）	8299	7591	NA	European		GCST90200099
Perfluorooctanesulfonate (PFOS) levels		Chen Y（2023）	8299	8218	NA	European		GCST90200100
Pimeloylcarnitine/3-methyladipoylcarnitine (C7-DC) levels		Chen Y（2023）	8299	7837	NA	European		GCST90200101
1-palmitoleoyl-2-linolenoyl-GPC (16:1/18:3) levels		Chen Y（2023）	8299	7540	NA	European		GCST90200102
Linoleoyl-arachidonoyl-glycerol (18:2/20:4) [1] levels		Chen Y（2023）	8299	7731	NA	European		GCST90200103
Hexadecadienoate (16:2n6) levels		Chen Y（2023）	8299	8274	NA	European		GCST90200104
Glycosyl-N-behenoyl-sphingadienine (d18:2/22:0) levels		Chen Y（2023）	8299	8232	NA	European		GCST90200105
4-hydroxyphenylacetylglutamine levels		Chen Y（2023）	8299	7752	NA	European		GCST90200106
Gamma-glutamyl-alpha-lysine levels		Chen Y（2023）	8299	8250	NA	European		GCST90200107
N-palmitoyl-sphingadienine (d18:2/16:0) levels		Chen Y（2023）	8299	7805	NA	European		GCST90200108
Linoleoyl-arachidonoyl-glycerol (18:2/20:4) [2] levels		Chen Y（2023）	8299	7744	NA	European		GCST90200109
Palmitoleoylcarnitine (C16:1) levels		Chen Y（2023）	8299	8263	NA	European		GCST90200110
N-stearoyl-sphingadienine (d18:2/18:0) levels		Chen Y（2023）	8299	7229	NA	European		GCST90200111
2,3-dihydroxy-2-methylbutyrate levels		Chen Y（2023）	8299	8018	NA	European		GCST90200112
Stearoylcholine levels		Chen Y（2023）	8299	7140	NA	European		GCST90200113
Glycosyl-N-tricosanoyl-sphingadienine (d18:2/23:0) levels		Chen Y（2023）	8299	7274	NA	European		GCST90200114
N-palmitoyl-heptadecasphingosine (d17:1/16:0) levels		Chen Y（2023）	8299	7141	NA	European		GCST90200115
Ceramide (d18:1/14:0, d16:1/16:0) levels		Chen Y（2023）	8299	7270	NA	European		GCST90200116
Glycosyl-N-(2-hydroxynervonoyl)-sphingosine (d18:1/24:1(2OH)) levels		Chen Y（2023）	8299	8012	NA	European		GCST90200117
Glycosyl ceramide (d18:2/24:1, d18:1/24:2) levels		Chen Y（2023）	8299	8251	NA	European		GCST90200118
Glycosyl ceramide (d18:1/23:1, d17:1/24:1) levels		Chen Y（2023）	8299	5309	NA	European		GCST90200119
Sphingadienine levels		Chen Y（2023）	8299	4533	NA	European		GCST90200120
Ceramide (d18:1/17:0, d17:1/18:0) levels		Chen Y（2023）	8299	6073	NA	European		GCST90200121
Nisinate (24:6n3) levels		Chen Y（2023）	8299	4765	NA	European		GCST90200122
Sphingomyelin (d18:0/20:0, d16:0/22:0) levels		Chen Y（2023）	8299	8277	NA	European		GCST90200123
Sphingomyelin (d18:2/24:2) levels		Chen Y（2023）	8299	8140	NA	European		GCST90200124
Sphingomyelin (d17:2/16:0, d18:2/15:0) levels		Chen Y（2023）	8299	8264	NA	European		GCST90200125
Sphingomyelin (d18:2/23:1) levels		Chen Y（2023）	8299	8267	NA	European		GCST90200126
Behenoylcarnitine (C22) levels		Chen Y（2023）	8299	7368	NA	European		GCST90200127
Sphingomyelin (d18:2/18:1) levels		Chen Y（2023）	8299	8253	NA	European		GCST90200128
Sphingomyelin (d18:2/21:0, d16:2/23:0) levels		Chen Y（2023）	8299	8260	NA	European		GCST90200129
Linoleoylcholine levels		Chen Y（2023）	8299	8193	NA	European		GCST90200130
Sphingomyelin (d18:1/19:0, d19:1/18:0) levels		Chen Y（2023）	8299	8256	NA	European		GCST90200131
Linolenoylcarnitine (C18:3) levels		Chen Y（2023）	8299	8195	NA	European		GCST90200132
Heneicosapentaenoate (21:5n3) levels		Chen Y（2023）	8299	4827	NA	European		GCST90200133
Sphingomyelin (d18:1/25:0, d19:0/24:1, d20:1/23:0, d19:1/24:0) levels		Chen Y（2023）	8299	8126	NA	European		GCST90200134
Arachidoylcarnitine (C20) levels		Chen Y（2023）	8299	7682	NA	European		GCST90200135
Cerotoylcarnitine (C26) levels		Chen Y（2023）	8299	8266	NA	European		GCST90200136
Lignoceroylcarnitine (C24) levels		Chen Y（2023）	8299	8238	NA	European		GCST90200137
Docosatrienoate (22:3n6) levels		Chen Y（2023）	8299	5398	NA	European		GCST90200138
Dihomo-linolenoylcarnitine (C20:3n3 or 6) levels		Chen Y（2023）	8299	8092	NA	European		GCST90200139
Carotene diol (2) levels		Chen Y（2023）	8299	8196	NA	European		GCST90200140
Ethyl alpha-glucopyranoside levels		Chen Y（2023）	8299	6620	NA	European		GCST90200141
Carotene diol (1) levels		Chen Y（2023）	8299	8256	NA	European		GCST90200142
Nervonoylcarnitine (C24:1) levels		Chen Y（2023）	8299	7880	NA	European		GCST90200143
Dihomo-linoleoylcarnitine (C20:2) levels		Chen Y（2023）	8299	7887	NA	European		GCST90200144
Glycosyl ceramide (d18:1/20:0, d16:1/22:0) levels		Chen Y（2023）	8299	8259	NA	European		GCST90200145
Docosahexaenoylcarnitine (C22:6) levels		Chen Y（2023）	8299	6287	NA	European		GCST90200146
N,N,N-trimethyl-5-aminovalerate levels		Chen Y（2023）	8299	8214	NA	European		GCST90200147
Eicosenoylcarnitine (C20:1) levels		Chen Y（2023）	8299	8145	NA	European		GCST90200148
Ximenoylcarnitine (C26:1) levels		Chen Y（2023）	8299	8260	NA	European		GCST90200149
Arachidonoylcarnitine (C20:4) levels		Chen Y（2023）	8299	8202	NA	European		GCST90200150
5-dodecenoylcarnitine (C12:1) levels		Chen Y（2023）	8299	7899	NA	European		GCST90200151
2-butenoylglycine levels		Chen Y（2023）	8299	6253	NA	European		GCST90200152
(N(1) + N(8))-acetylspermidine levels		Chen Y（2023）	8299	8219	NA	European		GCST90200153
Hydroxy-cmpf levels		Chen Y（2023）	8299	8254	NA	European		GCST90200154
2-furoylcarnitine levels		Chen Y（2023）	8299	6448	NA	European		GCST90200155
Cortolone glucuronide (1) levels		Chen Y（2023）	8299	8152	NA	European		GCST90200156
Carotene diol (3) levels		Chen Y（2023）	8299	7650	NA	European		GCST90200157
3-hydroxyoleoylcarnitine levels		Chen Y（2023）	8299	7532	NA	European		GCST90200158
Dodecenedioate (C12:1-DC) levels		Chen Y（2023）	8299	8217	NA	European		GCST90200159
Trans-2-hexenoylglycine levels		Chen Y（2023）	8299	6545	NA	European		GCST90200160
2-hydroxyarachidate levels		Chen Y（2023）	8299	8170	NA	European		GCST90200161
3-hydroxyphenylacetoylglutamine levels		Chen Y（2023）	8299	5371	NA	European		GCST90200162
Heptenedioate (C7:1-DC) levels		Chen Y（2023）	8299	8128	NA	European		GCST90200163
Hexadecenedioate (C16:1-DC) levels		Chen Y（2023）	8299	8248	NA	European		GCST90200164
Octadecenedioate (C18:1-DC) levels		Chen Y（2023）	8299	8267	NA	European		GCST90200165
Dihydroferulic acid sulfate levels		Chen Y（2023）	8299	5188	NA	European		GCST90200166
Glutamine conjugate of C7H12O2 levels		Chen Y（2023）	8299	7881	NA	European		GCST90200167
Hydroxyasparagine levels		Chen Y（2023）	8299	8206	NA	European		GCST90200168
Sphingomyelin (d17:1/14:0, d16:1/15:0) levels		Chen Y（2023）	8299	8267	NA	European		GCST90200169
Octadecadienedioate (C18:2-DC) levels		Chen Y（2023）	8299	8231	NA	European		GCST90200170
Perfluorooctanoate (PFOA) levels		Chen Y（2023）	8299	8199	NA	European		GCST90200171
3-carboxy-4-methyl-5-pentyl-2-furanpropionate (3-CMPFP) levels		Chen Y（2023）	8299	8234	NA	European		GCST90200172
Glutamine conjugate of C6H10O2 (2) levels		Chen Y（2023）	8299	8233	NA	European		GCST90200173
3-hydroxybutyroylglycine levels		Chen Y（2023）	8299	8171	NA	European		GCST90200174
Glycine conjugate of C10H14O2 (1) levels		Chen Y（2023）	8299	8128	NA	European		GCST90200175
Glutamine conjugate of C6H10O2 (1) levels		Chen Y（2023）	8299	7980	NA	European		GCST90200176
N-methylhydroxyproline levels		Chen Y（2023）	8299	6902	NA	European		GCST90200177
Glucuronide of C10H18O2 (7) levels		Chen Y（2023）	8299	6090	NA	European		GCST90200178
Glyco-beta-muricholate levels		Chen Y（2023）	8299	7206	NA	European		GCST90200179
Glucuronide of C12H22O4 (1) levels		Chen Y（2023）	8299	5831	NA	European		GCST90200180
N,n,n-trimethyl-alanylproline betaine (tmap) levels		Chen Y（2023）	8299	8220	NA	European		GCST90200181
Glycine conjugate of C10H12O2 levels		Chen Y（2023）	8299	6177	NA	European		GCST90200182
N-acetyl-2-aminooctanoate levels		Chen Y（2023）	8299	8253	NA	European		GCST90200183
3-formylindole levels		Chen Y（2023）	8299	8256	NA	European		GCST90200184
Gamma-glutamylcitrulline levels		Chen Y（2023）	8299	8163	NA	European		GCST90200185
8-methoxykynurenate levels		Chen Y（2023）	8299	6938	NA	European		GCST90200186
Tetradecadienoate (14:2) levels		Chen Y（2023）	8299	8255	NA	European		GCST90200187
3-amino-2-piperidone levels		Chen Y（2023）	8299	8237	NA	European		GCST90200188
Glucuronide of piperine metabolite C17H21NO3 (3) levels		Chen Y（2023）	8299	6512	NA	European		GCST90200189
Dodecadienoate (12:2) levels		Chen Y（2023）	8299	8244	NA	European		GCST90200190
N-lactoyl tyrosine levels		Chen Y（2023）	8299	6389	NA	European		GCST90200191
N,N-dimethylalanine levels		Chen Y（2023）	8299	8219	NA	European		GCST90200192
Ethyl beta-glucopyranoside levels		Chen Y（2023）	8299	8152	NA	European		GCST90200193
N-lactoyl phenylalanine levels		Chen Y（2023）	8299	8223	NA	European		GCST90200194
N-acetyl-isoputreanine levels		Chen Y（2023）	8299	8236	NA	European		GCST90200195
2,2'-Methylenebis(6-tert-butyl-p-cresol) levels		Chen Y（2023）	8299	7397	NA	European		GCST90200196
N-lactoyl isoleucine levels		Chen Y（2023）	8299	7526	NA	European		GCST90200197
2-hydroxysebacate levels		Chen Y（2023）	8299	7865	NA	European		GCST90200198
Ascorbic acid 3-sulfate levels		Chen Y（2023）	8299	8186	NA	European		GCST90200199
N-lactoyl valine levels		Chen Y（2023）	8299	8133	NA	European		GCST90200200
6-bromotryptophan levels		Chen Y（2023）	8299	8214	NA	European		GCST90200201
Delta-CEHC levels		Chen Y（2023）	8299	6233	NA	European		GCST90200202
Indoleacetoylcarnitine levels		Chen Y（2023）	8299	7777	NA	European		GCST90200203
N-acetyl leucine levels		Chen Y（2023）	8299	7646	NA	European		GCST90200204
3-indoleglyoxylic acid levels		Chen Y（2023）	8299	7848	NA	European		GCST90200205
Sulfate of piperine metabolite C18H21NO3 (1) levels		Chen Y（2023）	8299	7021	NA	European		GCST90200206
Methyl vanillate sulfate levels		Chen Y（2023）	8299	4303	NA	European		GCST90200207
Glucuronide of piperine metabolite C17H21NO3 (4) levels		Chen Y（2023）	8299	7833	NA	European		GCST90200208
Sulfate of piperine metabolite C16H19NO3 (3) levels		Chen Y（2023）	8299	7705	NA	European		GCST90200209
Sulfate of piperine metabolite C16H19NO3 (2) levels		Chen Y（2023）	8299	7950	NA	European		GCST90200210
3-hydroxypyridine glucuronide levels		Chen Y（2023）	8299	5882	NA	European		GCST90200211
Glucuronide of piperine metabolite C17H21NO3 (5) levels		Chen Y（2023）	8299	6582	NA	European		GCST90200212
2-naphthol sulfate levels		Chen Y（2023）	8299	7673	NA	European		GCST90200213
11beta-hydroxyandrosterone glucuronide levels		Chen Y（2023）	8299	8081	NA	European		GCST90200214
4-ethylcatechol sulfate levels		Chen Y（2023）	8299	8222	NA	European		GCST90200215
Sulfate of piperine metabolite C18H21NO3 (3) levels		Chen Y（2023）	8299	7006	NA	European		GCST90200216
(2,4 or 2,5)-dimethylphenol sulfate levels		Chen Y（2023）	8299	5189	NA	European		GCST90200217
11beta-hydroxyetiocholanolone glucuronide levels		Chen Y（2023）	8299	7220	NA	European		GCST90200218
Cholic acid glucuronide levels		Chen Y（2023）	8299	4414	NA	European		GCST90200219
4-allylcatechol sulfate levels		Chen Y（2023）	8299	8139	NA	European		GCST90200220
Glycoursodeoxycholic acid sulfate (1) levels		Chen Y（2023）	8299	6622	NA	European		GCST90200221
Dihydrocaffeate sulfate (2) levels		Chen Y（2023）	8299	6519	NA	European		GCST90200222
4-methylhexanoylglutamine levels		Chen Y（2023）	8299	5576	NA	European		GCST90200223
2-ketocaprylate levels		Chen Y（2023）	8299	8240	NA	European		GCST90200224
3-hydroxy-2-methylpyridine sulfate levels		Chen Y（2023）	8299	7446	NA	European		GCST90200225
5-hydroxy-2-methylpyridine sulfate levels		Chen Y（2023）	8299	6977	NA	European		GCST90200226
3-ethylcatechol sulfate (2) levels		Chen Y（2023）	8299	4814	NA	European		GCST90200227
3-hydroxyhexanoylcarnitine (1) levels		Chen Y（2023）	8299	8227	NA	European		GCST90200228
2,6-dihydroxybenzoic acid levels		Chen Y（2023）	8299	8269	NA	European		GCST90200229
3-ethylcatechol sulfate (1) levels		Chen Y（2023）	8299	7062	NA	European		GCST90200230
Lithocholate sulfate (1) levels		Chen Y（2023）	8299	7891	NA	European		GCST90200231
4-acetylcatechol sulfate (1) levels		Chen Y（2023）	8299	7565	NA	European		GCST90200232
2,3-dihydroxy-5-methylthio-4-pentenoate (dmtpa) levels		Chen Y（2023）	8299	8225	NA	European		GCST90200233
Picolinoylglycine levels		Chen Y（2023）	8299	7862	NA	European		GCST90200234
Succinoyltaurine levels		Chen Y（2023）	8299	7897	NA	European		GCST90200235
Undecenoylcarnitine (C11:1) levels		Chen Y（2023）	8299	8253	NA	European		GCST90200236
Palmitoyl-sphingosine-phosphoethanolamine (d18:1/16:0) levels		Chen Y（2023）	8299	8140	NA	European		GCST90200237
Pregnenetriol disulfate levels		Chen Y（2023）	8299	8228	NA	European		GCST90200238
Tetradecadienedioate (C14:2-DC) levels		Chen Y（2023）	8299	7857	NA	European		GCST90200239
Hydroxy-N6,N6,N6-trimethyllysine levels		Chen Y（2023）	8299	8190	NA	European		GCST90200240
Pregnenetriol sulfate levels		Chen Y（2023）	8299	8233	NA	European		GCST90200241
Taurochenodeoxycholic acid 3-sulfate levels		Chen Y（2023）	8299	7157	NA	European		GCST90200242
Hydroxypalmitoyl sphingomyelin (d18:1/16:0(OH)) levels		Chen Y（2023）	8299	8260	NA	European		GCST90200243
5-hydroxymethyl-2-furoylcarnitine levels		Chen Y（2023）	8299	4803	NA	European		GCST90200244
Eicosenedioate (C20:1-DC) levels		Chen Y（2023）	8299	7861	NA	European		GCST90200245
3-hydroxydecanoylcarnitine levels		Chen Y（2023）	8299	8237	NA	European		GCST90200246
Levulinoylcarnitine levels		Chen Y（2023）	8299	7197	NA	European		GCST90200247
Cis 3,4-methyleneheptanoate levels		Chen Y（2023）	8299	8223	NA	European		GCST90200248
Branched-chain, straight-chain, or cyclopropyl 12:1 fatty acid levels		Chen Y（2023）	8299	8256	NA	European		GCST90200249
Deoxycholic acid 12-sulfate levels		Chen Y（2023）	8299	7438	NA	European		GCST90200250
Branched-chain, straight-chain, or cyclopropyl 10:1 fatty acid (1) levels		Chen Y（2023）	8299	8265	NA	European		GCST90200251
3,5-dichloro-2,6-dihydroxybenzoic acid levels		Chen Y（2023）	8299	8218	NA	European		GCST90200252
Vanillic acid glycine levels		Chen Y（2023）	8299	7512	NA	European		GCST90200253
(S)-a-amino-omega-caprolactam levels		Chen Y（2023）	8299	8185	NA	European		GCST90200254
3-bromo-5-chloro-2,6-dihydroxybenzoic acid levels		Chen Y（2023）	8299	8127	NA	European		GCST90200255
Dibutyl sulfosuccinate levels		Chen Y（2023）	8299	8099	NA	European		GCST90200256
Metabolonic lactone sulfate levels		Chen Y（2023）	8299	8203	NA	European		GCST90200257
2-hydroxy-4-(methylthio)butanoic acid levels		Chen Y（2023）	8299	8255	NA	European		GCST90200258
Pentose acid levels		Chen Y（2023）	8299	8235	NA	European		GCST90200259
Branched chain 14:0 dicarboxylic acid levels		Chen Y（2023）	8299	7990	NA	European		GCST90200260
S-carboxyethylcysteine levels		Chen Y（2023）	8299	8010	NA	European		GCST90200261
N-succinyl-phenylalanine levels		Chen Y（2023）	8299	6199	NA	European		GCST90200262
(2 or 3)-decenoate (10:1n7 or n8) levels		Chen Y（2023）	8299	8124	NA	European		GCST90200263
Bilirubin degradation product, C17H20N2O5 (2) levels		Chen Y（2023）	8299	8254	NA	European		GCST90200264
Bilirubin degradation product, C16H18N2O5 (4) levels		Chen Y（2023）	8299	8159	NA	European		GCST90200265
Cis-3,4-methyleneheptanoylcarnitine levels		Chen Y（2023）	8299	8259	NA	European		GCST90200266
Tetrahydrocortisol glucuronide levels		Chen Y（2023）	8299	8182	NA	European		GCST90200267
N-acetyl-2-aminoadipate levels		Chen Y（2023）	8299	7606	NA	European		GCST90200268
Bilirubin degradation product, C17H20N2O5 (1) levels		Chen Y（2023）	8299	8252	NA	European		GCST90200269
2-methoxyhydroquinone sulfate (1) levels		Chen Y（2023）	8299	7487	NA	European		GCST90200270
Bilirubin degradation product, C16H18N2O5 (3) levels		Chen Y（2023）	8299	7970	NA	European		GCST90200271
3-hydroxyoctanoylcarnitine (1) levels		Chen Y（2023）	8299	8245	NA	European		GCST90200272
2-methoxyhydroquinone sulfate (2) levels		Chen Y（2023）	8299	5778	NA	European		GCST90200273
Cis-3,4-methyleneheptanoylglycine levels		Chen Y（2023）	8299	8106	NA	European		GCST90200274
Bilirubin degradation product, C16H18N2O5 (2) levels		Chen Y（2023）	8299	8252	NA	European		GCST90200275
2,4-di-tert-butylphenol levels		Chen Y（2023）	8299	8251	NA	European		GCST90200276
Bilirubin degradation product, C16H18N2O5 (1) levels		Chen Y（2023）	8299	7864	NA	European		GCST90200277
3-hydroxyoctanoylcarnitine (2) levels		Chen Y（2023）	8299	8243	NA	European		GCST90200278
Pantothenate levels		Chen Y（2023）	8299	8194	NA	European		GCST90200279
5-oxoproline levels		Chen Y（2023）	8299	8247	NA	European		GCST90200280
Phosphoethanolamine levels		Chen Y（2023）	8299	8253	NA	European		GCST90200281
Picolinate levels		Chen Y（2023）	8299	7051	NA	European		GCST90200282
3-ureidopropionate levels		Chen Y（2023）	8299	7543	NA	European		GCST90200283
Erucate (22:1n9) levels		Chen Y（2023）	8299	8208	NA	European		GCST90200284
Eicosenedioate (C20:1-DC) levels		Chen Y（2023）	8299	8166	NA	European		GCST90200285
Allantoin levels		Chen Y（2023）	8299	8252	NA	European		GCST90200286
N-acetylvaline levels		Chen Y（2023）	8299	8218	NA	European		GCST90200287
N-acetylleucine levels		Chen Y（2023）	8299	7905	NA	European		GCST90200288
N-acetylmethionine levels		Chen Y（2023）	8299	7993	NA	European		GCST90200289
Glycerate levels		Chen Y（2023）	8299	8222	NA	European		GCST90200290
Sarcosine levels		Chen Y（2023）	8299	8223	NA	European		GCST90200291
Trans-4-hydroxyproline levels		Chen Y（2023）	8299	8252	NA	European		GCST90200292
Thyroxine levels		Chen Y（2023）	8299	8262	NA	European		GCST90200293
Pipecolate levels		Chen Y（2023）	8299	8161	NA	European		GCST90200294
Gamma-glutamyltyrosine levels		Chen Y（2023）	8299	8221	NA	European		GCST90200295
Methyl indole-3-acetate levels		Chen Y（2023）	8299	7032	NA	European		GCST90200296
Ursodeoxycholate levels		Chen Y（2023）	8299	6206	NA	European		GCST90200297
3-hydroxy-3-methylglutarate levels		Chen Y（2023）	8299	8073	NA	European		GCST90200298
Oleoyl ethanolamide levels		Chen Y（2023）	8299	8243	NA	European		GCST90200299
4-hydroxyphenylpyruvate levels		Chen Y（2023）	8299	7813	NA	European		GCST90200300
Gamma-glutamylglutamine levels		Chen Y（2023）	8299	8217	NA	European		GCST90200301
Alpha-tocopherol levels		Chen Y（2023）	8299	8192	NA	European		GCST90200302
N-acetyl-L-alanine levels		Chen Y（2023）	8299	8220	NA	European		GCST90200303
Citrate levels		Chen Y（2023）	8299	8260	NA	European		GCST90200304
2-aminobutyrate levels		Chen Y（2023）	8299	8242	NA	European		GCST90200305
Butyrate/isobutyrate (4:0) levels		Chen Y（2023）	8299	8004	NA	European		GCST90200306
Urate levels		Chen Y（2023）	8299	8264	NA	European		GCST90200307
3-hydroxyisobutyrate levels		Chen Y（2023）	8299	8177	NA	European		GCST90200308
Vanillylmandelate (VMA) levels		Chen Y（2023）	8299	8216	NA	European		GCST90200309
3-aminoisobutyrate levels		Chen Y（2023）	8299	8265	NA	European		GCST90200310
4-acetamidobutanoate levels		Chen Y（2023）	8299	8154	NA	European		GCST90200311
2-hydroxystearate levels		Chen Y（2023）	8299	8241	NA	European		GCST90200312
N1-methyladenosine levels		Chen Y（2023）	8299	8247	NA	European		GCST90200313
N-acetylneuraminate levels		Chen Y（2023）	8299	8200	NA	European		GCST90200314
Gamma-glutamylhistidine levels		Chen Y（2023）	8299	8220	NA	European		GCST90200315
N-acetylglucosaminylasparagine levels		Chen Y（2023）	8299	8144	NA	European		GCST90200316
Homovanillate (hva) levels		Chen Y（2023）	8299	6320	NA	European		GCST90200317
Acetoacetate levels		Chen Y（2023）	8299	6883	NA	European		GCST90200318
Cys-gly, oxidized levels		Chen Y（2023）	8299	8256	NA	European		GCST90200319
Dihomo-linoleate (20:2n6) levels		Chen Y（2023）	8299	8284	NA	European		GCST90200320
Cholate levels		Chen Y（2023）	8299	7892	NA	European		GCST90200321
Beta-hydroxyisovalerate levels		Chen Y（2023）	8299	8201	NA	European		GCST90200322
Creatine levels		Chen Y（2023）	8299	8285	NA	European		GCST90200323
Anthranilate levels		Chen Y（2023）	8299	5773	NA	European		GCST90200324
Glycerol levels		Chen Y（2023）	8299	8285	NA	European		GCST90200325
Gamma-glutamylleucine levels		Chen Y（2023）	8299	8041	NA	European		GCST90200326
Choline levels		Chen Y（2023）	8299	8262	NA	European		GCST90200327
3-methoxytyrosine levels		Chen Y（2023）	8299	8258	NA	European		GCST90200328
3-phosphoglycerate levels		Chen Y（2023）	8299	8196	NA	European		GCST90200329
1-palmitoyl-2-linoleoyl-gpc (16:0/18:2) levels		Chen Y（2023）	8299	8230	NA	European		GCST90200330
1-palmitoyl-2-oleoyl-GPE (16:0/18:1) levels		Chen Y（2023）	8299	8262	NA	European		GCST90200331
1-palmitoyl-2-linoleoyl-GPI (16:0/18:2) levels		Chen Y（2023）	8299	8115	NA	European		GCST90200332
Taurocholic acid levels		Chen Y（2023）	8299	7743	NA	European		GCST90200333
Taurodeoxycholate levels		Chen Y（2023）	8299	7287	NA	European		GCST90200334
Stearoyl sphingomyelin (d18:1/18:0) levels		Chen Y（2023）	8299	8258	NA	European		GCST90200335
Ceramide (d18:1/16:0) levels		Chen Y（2023）	8299	8266	NA	European		GCST90200336
Taurochenodeoxycholate levels		Chen Y（2023）	8299	8048	NA	European		GCST90200337
4-hydroxyphenylacetate levels		Chen Y（2023）	8299	7906	NA	European		GCST90200338
5,6-dihydrothymine levels		Chen Y（2023）	8299	8219	NA	European		GCST90200339
1-palmitoyl-2-oleoyl-gpc (16:0/18:1) levels		Chen Y（2023）	8299	8249	NA	European		GCST90200340
N-stearoyl-sphingosine (d18:1/18:0) levels		Chen Y（2023）	8299	8254	NA	European		GCST90200341
Glycochenodeoxycholate levels		Chen Y（2023）	8299	8164	NA	European		GCST90200342
N-formylmethionine levels		Chen Y（2023）	8299	8235	NA	European		GCST90200343
N6,n6,n6-trimethyllysine levels		Chen Y（2023）	8299	8180	NA	European		GCST90200344
S-adenosylhomocysteine (SAH) levels		Chen Y（2023）	8299	6142	NA	European		GCST90200345
4-acetaminophen sulfate levels		Chen Y（2023）	8299	4197	NA	European		GCST90200346
2-hydroxyhippurate (salicylurate) levels		Chen Y（2023）	8299	8244	NA	European		GCST90200347
Quinolinate levels		Chen Y（2023）	8299	8203	NA	European		GCST90200348
Eicosapentaenoate (EPA; 20:5n3) levels		Chen Y（2023）	8299	8257	NA	European		GCST90200349
Laurate (12:0) levels		Chen Y（2023）	8299	8226	NA	European		GCST90200350
N-acetylputrescine levels		Chen Y（2023）	8299	8243	NA	European		GCST90200351
Methylsuccinate levels		Chen Y（2023）	8299	7965	NA	European		GCST90200352
9,10-DiHOME levels		Chen Y（2023）	8299	7557	NA	European		GCST90200353
Linoleate (18:2n6) levels		Chen Y（2023）	8299	8260	NA	European		GCST90200354
Adenosine 5'-diphosphate (ADP) levels		Chen Y（2023）	8299	4607	NA	European		GCST90200355
Adenosine 5'-monophosphate (AMP) levels		Chen Y（2023）	8299	8218	NA	European		GCST90200356
Adenosine 3',5'-cyclic monophosphate (camp) levels		Chen Y（2023）	8299	6756	NA	European		GCST90200357
Arachidonate (20:4n6) levels		Chen Y（2023）	8299	8272	NA	European		GCST90200358
5-methylthioadenosine (mta) levels		Chen Y（2023）	8299	8210	NA	European		GCST90200359
Cortisone levels		Chen Y（2023）	8299	8153	NA	European		GCST90200360
Beta-alanine levels		Chen Y（2023）	8299	8114	NA	European		GCST90200361
Succinate levels		Chen Y（2023）	8299	7943	NA	European		GCST90200362
Phosphocholine levels		Chen Y（2023）	8299	8245	NA	European		GCST90200363
Cysteinylglycine levels		Chen Y（2023）	8299	8214	NA	European		GCST90200364
Phenylpyruvate levels		Chen Y（2023）	8299	8241	NA	European		GCST90200365
Creatinine levels		Chen Y（2023）	8299	8239	NA	European		GCST90200366
3-Hydroxybutyrate levels		Chen Y（2023）	8299	8292	NA	European		GCST90200367
Cholesterol levels		Chen Y（2023）	8299	8258	NA	European		GCST90200368
2-hydroxyphenylacetate levels		Chen Y（2023）	8299	7564	NA	European		GCST90200369
Aspartate levels		Chen Y（2023）	8299	8253	NA	European		GCST90200370
3-(4-hydroxyphenyl)lactate levels		Chen Y（2023）	8299	8259	NA	European		GCST90200371
Arginine levels		Chen Y（2023）	8299	8237	NA	European		GCST90200372
Gluconate levels		Chen Y（2023）	8299	8106	NA	European		GCST90200373
Sphinganine levels		Chen Y（2023）	8299	7429	NA	European		GCST90200374
Gamma-glutamylglutamate levels		Chen Y（2023）	8299	8244	NA	European		GCST90200375
Flavin adenine dinucleotide (FAD) levels		Chen Y（2023）	8299	6257	NA	European		GCST90200376
Histidine levels		Chen Y（2023）	8299	8223	NA	European		GCST90200377
Cortisol levels (plasma)		Chen Y（2023）	8299	8193	NA	European		GCST90200378
Hypotaurine levels		Chen Y（2023）	8299	8212	NA	European		GCST90200379
Glutarate (C5-DC) levels		Chen Y（2023）	8299	7757	NA	European		GCST90200380
S-1-pyrroline-5-carboxylate levels		Chen Y（2023）	8299	8232	NA	European		GCST90200381
Cystine levels		Chen Y（2023）	8299	8177	NA	European		GCST90200382
Cystathionine levels		Chen Y（2023）	8299	8014	NA	European		GCST90200383
Guanidinoacetate levels		Chen Y（2023）	8299	8238	NA	European		GCST90200384
Sphingosine levels		Chen Y（2023）	8299	7982	NA	European		GCST90200385
Deoxycholate levels		Chen Y（2023）	8299	7649	NA	European		GCST90200386
Glycocholate levels		Chen Y（2023）	8299	8247	NA	European		GCST90200387
Palmitoleate (16:1n7) levels		Chen Y（2023）	8299	8290	NA	European		GCST90200388
Leucine levels		Chen Y（2023）	8299	8252	NA	European		GCST90200389
Stearate (18:0) levels		Chen Y（2023）	8299	8272	NA	European		GCST90200390
Methionine levels		Chen Y（2023）	8299	8222	NA	European		GCST90200391
Orotate levels		Chen Y（2023）	8299	8128	NA	European		GCST90200392
Phosphate levels (UKB data field 30810)		Chen Y（2023）	8299	8247	NA	European		GCST90200393
Inosine levels		Chen Y（2023）	8299	4940	NA	European		GCST90200394
Inosine 5'-monophosphate (IMP) levels		Chen Y（2023）	8299	4639	NA	European		GCST90200395
Phenylalanine levels		Chen Y（2023）	8299	8228	NA	European		GCST90200396
Palmitate (16:0) levels		Chen Y（2023）	8299	8269	NA	European		GCST90200397
Malate levels		Chen Y（2023）	8299	8187	NA	European		GCST90200398
Isoleucine levels		Chen Y（2023）	8299	8255	NA	European		GCST90200399
Nicotinamide levels		Chen Y（2023）	8299	8110	NA	European		GCST90200400
Myo-inositol levels		Chen Y（2023）	8299	8193	NA	European		GCST90200401
Lysine levels		Chen Y（2023）	8299	8250	NA	European		GCST90200402
Citrulline levels		Chen Y（2023）	8299	8157	NA	European		GCST90200403
Ornithine levels		Chen Y（2023）	8299	8255	NA	European		GCST90200404
Retinol (Vitamin A) levels		Chen Y（2023）	8299	8247	NA	European		GCST90200405
1-methylnicotinamide levels		Chen Y（2023）	8299	8194	NA	European		GCST90200406
Uridine levels		Chen Y（2023）	8299	8253	NA	European		GCST90200407
Plasma lactate levels		Chen Y（2023）	8299	8217	NA	European		GCST90200408
Pristanate levels		Chen Y（2023）	8299	6497	NA	European		GCST90200409
Phytanate levels		Chen Y（2023）	8299	8223	NA	European		GCST90200410
Plasma free proline levels		Chen Y（2023）	8299	8257	NA	European		GCST90200411
Glutamate levels		Chen Y（2023）	8299	8287	NA	European		GCST90200412
2'-deoxyuridine levels		Chen Y（2023）	8299	7915	NA	European		GCST90200413
Myristate (14:0) levels		Chen Y（2023）	8299	8282	NA	European		GCST90200414
Serine levels		Chen Y（2023）	8299	8271	NA	European		GCST90200415
Trans-urocanate levels		Chen Y（2023）	8299	8198	NA	European		GCST90200416
Urea levels		Chen Y（2023）	8299	8238	NA	European		GCST90200417
Pyridoxal levels		Chen Y（2023）	8299	8021	NA	European		GCST90200418
Glutamine levels		Chen Y（2023）	8299	8253	NA	European		GCST90200419
Taurine levels		Chen Y（2023）	8299	8219	NA	European		GCST90200420
Salicylate levels		Chen Y（2023）	8299	8191	NA	European		GCST90200421
Serotonin levels		Chen Y（2023）	8299	7498	NA	European		GCST90200422
Spermidine levels		Chen Y（2023）	8299	7348	NA	European		GCST90200423
Dimethylglycine levels		Chen Y（2023）	8299	8224	NA	European		GCST90200424
Betaine levels		Chen Y（2023）	8299	8232	NA	European		GCST90200425
Xylose levels		Chen Y（2023）	8299	6822	NA	European		GCST90200426
Tyrosine levels		Chen Y（2023）	8299	8252	NA	European		GCST90200427
Caprate (10:0) levels		Chen Y（2023）	8299	8272	NA	European		GCST90200428
Cytidine levels		Chen Y（2023）	8299	7659	NA	European		GCST90200429
Pyruvate levels		Chen Y（2023）	8299	8259	NA	European		GCST90200430
Alanine levels		Chen Y（2023）	8299	8265	NA	European		GCST90200431
Threonine levels		Chen Y（2023）	8299	8245	NA	European		GCST90200432
Cytosine levels		Chen Y（2023）	8299	6990	NA	European		GCST90200433
12,13-DiHOME levels		Chen Y（2023）	8299	7918	NA	European		GCST90200434
Mannose levels		Chen Y（2023）	8299	8212	NA	European		GCST90200435
Caffeine levels		Chen Y（2023）	8299	8005	NA	European		GCST90200436
Fructose levels		Chen Y（2023）	8299	8137	NA	European		GCST90200437
Alpha-ketobutyrate levels		Chen Y（2023）	8299	8192	NA	European		GCST90200438
Cysteine levels		Chen Y（2023）	8299	8216	NA	European		GCST90200439
Blood sugar levels		Chen Y（2023）	8299	8123	NA	European		GCST90200440
Tryptophan levels		Chen Y（2023）	8299	8235	NA	European		GCST90200441
Valine levels		Chen Y（2023）	8299	8247	NA	European		GCST90200442
Pseudouridine levels		Chen Y（2023）	8299	8213	NA	European		GCST90200443
Dihydroorotate levels		Chen Y（2023）	8299	8195	NA	European		GCST90200444
Caprylate (8:0) levels		Chen Y（2023）	8299	8163	NA	European		GCST90200445
Arachidate (20:0) levels		Chen Y（2023）	8299	8228	NA	European		GCST90200446
Maltose levels in coronary artery disease		Chen Y（2023）	8299	6351	NA	European		GCST90200447
N-stearoyl-sphinganine (d18:0/18:0) levels		Chen Y（2023）	8299	6737	NA	European		GCST90200448
Sucrose levels		Chen Y（2023）	8299	7803	NA	European		GCST90200449
Caproate (6:0) levels		Chen Y（2023）	8299	7564	NA	European		GCST90200450
Nonadecanoate (19:0) levels		Chen Y（2023）	8299	8231	NA	European		GCST90200451
Plasma free asparagine levels		Chen Y（2023）	8299	8245	NA	European		GCST90200452
X-07765 levels		Chen Y（2023）	8299	8127	NA	European		GCST90200453
Kynurenate levels		Chen Y（2023）	8299	8241	NA	European		GCST90200454
Alpha-ketoglutarate levels		Chen Y（2023）	8299	8212	NA	European		GCST90200455
X-11308 levels		Chen Y（2023）	8299	8253	NA	European		GCST90200456
Pentadecanoate (15:0) levels		Chen Y（2023）	8299	8273	NA	European		GCST90200457
X-11315 levels		Chen Y（2023）	8299	8139	NA	European		GCST90200458
Margarate (17:0) levels		Chen Y（2023）	8299	8279	NA	European		GCST90200459
X-11372 levels		Chen Y（2023）	8299	8251	NA	European		GCST90200460
X-10458 levels		Chen Y（2023）	8299	7970	NA	European		GCST90200461
X-11299 levels		Chen Y（2023）	8299	8203	NA	European		GCST90200462
X-11478 levels		Chen Y（2023）	8299	8242	NA	European		GCST90200463
X-11849 levels		Chen Y（2023）	8299	7679	NA	European		GCST90200464
X-11787 levels		Chen Y（2023）	8299	8247	NA	European		GCST90200465
X-11632 levels		Chen Y（2023）	8299	7784	NA	European		GCST90200466
X-11852 levels		Chen Y（2023）	8299	7295	NA	European		GCST90200467
X-11847 levels		Chen Y（2023）	8299	7193	NA	European		GCST90200468
X-11483 levels		Chen Y（2023）	8299	7798	NA	European		GCST90200469
X-11470 levels		Chen Y（2023）	8299	8134	NA	European		GCST90200470
X-11381 levels		Chen Y（2023）	8299	8225	NA	European		GCST90200471
X-11850 levels		Chen Y（2023）	8299	7629	NA	European		GCST90200472
X-11795 levels		Chen Y（2023）	8299	8238	NA	European		GCST90200473
X-11444 levels		Chen Y（2023）	8299	8206	NA	European		GCST90200474
X-11858 levels		Chen Y（2023）	8299	6008	NA	European		GCST90200475
X-11843 levels		Chen Y（2023）	8299	7230	NA	European		GCST90200476
X-12127 levels		Chen Y（2023）	8299	5878	NA	European		GCST90200477
X-12221 levels		Chen Y（2023）	8299	6819	NA	European		GCST90200478
X-12283 levels		Chen Y（2023）	8299	7763	NA	European		GCST90200479
X-12410 levels		Chen Y（2023）	8299	7442	NA	European		GCST90200480
X-12104 levels		Chen Y（2023）	8299	7194	NA	European		GCST90200481
X-12193 levels		Chen Y（2023）	8299	7705	NA	European		GCST90200482
X-12216 levels		Chen Y（2023）	8299	8181	NA	European		GCST90200483
X-12306 levels		Chen Y（2023）	8299	6054	NA	European		GCST90200484
X-12100 levels		Chen Y（2023）	8299	8210	NA	European		GCST90200485
X-12261 levels		Chen Y（2023）	8299	4347	NA	European		GCST90200486
X-11880 levels		Chen Y（2023）	8299	8206	NA	European		GCST90200487
X-12117 levels		Chen Y（2023）	8299	7379	NA	European		GCST90200488
X-12407 levels		Chen Y（2023）	8299	6534	NA	European		GCST90200489
X-12101 levels		Chen Y（2023）	8299	8217	NA	European		GCST90200490
X-12026 levels		Chen Y（2023）	8299	8180	NA	European		GCST90200491
X-12411 levels		Chen Y（2023）	8299	8174	NA	European		GCST90200492
X-12013 levels		Chen Y（2023）	8299	5848	NA	European		GCST90200493
X-12007 levels		Chen Y（2023）	8299	8002	NA	European		GCST90200494
X-12462 levels		Chen Y（2023）	8299	8236	NA	European		GCST90200495
X-12714 levels		Chen Y（2023）	8299	6870	NA	European		GCST90200496
X-12740 levels		Chen Y（2023）	8299	6449	NA	European		GCST90200497
X-12730 levels		Chen Y（2023）	8299	7133	NA	European		GCST90200498
X-12701 levels		Chen Y（2023）	8299	6278	NA	European		GCST90200499
X-12816 levels		Chen Y（2023）	8299	5190	NA	European		GCST90200500
X-12731 levels		Chen Y（2023）	8299	5770	NA	European		GCST90200501
X-12707 levels		Chen Y（2023）	8299	7461	NA	European		GCST90200502
X-12729 levels		Chen Y（2023）	8299	7446	NA	European		GCST90200503
X-12830 levels		Chen Y（2023）	8299	5725	NA	European		GCST90200504
X-12818 levels		Chen Y（2023）	8299	6246	NA	European		GCST90200505
X-12812 levels		Chen Y（2023）	8299	6435	NA	European		GCST90200506
X-12822 levels		Chen Y（2023）	8299	7957	NA	European		GCST90200507
X-12738 levels		Chen Y（2023）	8299	5874	NA	European		GCST90200508
X-12544 levels		Chen Y（2023）	8299	7471	NA	European		GCST90200509
X-12680 levels		Chen Y（2023）	8299	8255	NA	European		GCST90200510
X-12906 levels		Chen Y（2023）	8299	7896	NA	European		GCST90200511
X-13684 levels		Chen Y（2023）	8299	8112	NA	European		GCST90200512
X-13507 levels		Chen Y（2023）	8299	7936	NA	European		GCST90200513
X-12851 levels		Chen Y（2023）	8299	7385	NA	European		GCST90200514
X-12849 levels		Chen Y（2023）	8299	7555	NA	European		GCST90200515
X-12847 levels		Chen Y（2023）	8299	7790	NA	European		GCST90200516
X-13553 levels		Chen Y（2023）	8299	8118	NA	European		GCST90200517
X-12839 levels		Chen Y（2023）	8299	4867	NA	European		GCST90200518
X-13729 levels		Chen Y（2023）	8299	7724	NA	European		GCST90200519
X-13007 levels		Chen Y（2023）	8299	6270	NA	European		GCST90200520
X-13844 levels		Chen Y（2023）	8299	7501	NA	European		GCST90200521
X-13728 levels		Chen Y（2023）	8299	7905	NA	European		GCST90200522
X-12844 levels		Chen Y（2023）	8299	8231	NA	European		GCST90200523
X-13695 levels		Chen Y（2023）	8299	6486	NA	European		GCST90200524
X-13723 levels		Chen Y（2023）	8299	5269	NA	European		GCST90200525
X-14056 levels		Chen Y（2023）	8299	8242	NA	European		GCST90200526
X-13866 levels		Chen Y（2023）	8299	8252	NA	European		GCST90200527
X-17146 levels		Chen Y（2023）	8299	7778	NA	European		GCST90200528
X-16397 levels		Chen Y（2023）	8299	8057	NA	European		GCST90200529
X-17335 levels		Chen Y（2023）	8299	7747	NA	European		GCST90200530
X-16964 levels		Chen Y（2023）	8299	8048	NA	European		GCST90200531
X-16935 levels		Chen Y（2023）	8299	7804	NA	European		GCST90200532
X-15486 levels		Chen Y（2023）	8299	8236	NA	European		GCST90200533
X-16580 levels		Chen Y（2023）	8299	8254	NA	European		GCST90200534
X-17325 levels		Chen Y（2023）	8299	7448	NA	European		GCST90200535
X-17328 levels		Chen Y（2023）	8299	5856	NA	European		GCST90200536
X-16087 levels		Chen Y（2023）	8299	7071	NA	European		GCST90200537
X-17010 levels		Chen Y（2023）	8299	7879	NA	European		GCST90200538
X-14939 levels		Chen Y（2023）	8299	8250	NA	European		GCST90200539
X-15461 levels		Chen Y（2023）	8299	8144	NA	European		GCST90200540
X-15523 levels		Chen Y（2023）	8299	8071	NA	European		GCST90200541
X-15728 levels		Chen Y（2023）	8299	7874	NA	European		GCST90200542
X-15503 levels		Chen Y（2023）	8299	8237	NA	European		GCST90200543
X-16124 levels		Chen Y（2023）	8299	5337	NA	European		GCST90200544
X-17438 levels		Chen Y（2023）	8299	6913	NA	European		GCST90200545
X-17354 levels		Chen Y（2023）	8299	5375	NA	European		GCST90200546
X-17654 levels		Chen Y（2023）	8299	7690	NA	European		GCST90200547
X-17676 levels		Chen Y（2023）	8299	8118	NA	European		GCST90200548
X-17367 levels		Chen Y（2023）	8299	6092	NA	European		GCST90200549
X-17357 levels		Chen Y（2023）	8299	8041	NA	European		GCST90200550
X-18886 levels		Chen Y（2023）	8299	8198	NA	European		GCST90200551
X-18887 levels		Chen Y（2023）	8299	6790	NA	European		GCST90200552
X-17653 levels		Chen Y（2023）	8299	8025	NA	European		GCST90200553
X-17346 levels		Chen Y（2023）	8299	6459	NA	European		GCST90200554
X-17690 levels		Chen Y（2023）	8299	7043	NA	European		GCST90200555
X-18345 levels		Chen Y（2023）	8299	5476	NA	European		GCST90200556
X-17685 levels		Chen Y（2023）	8299	7327	NA	European		GCST90200557
X-18888 levels		Chen Y（2023）	8299	6974	NA	European		GCST90200558
X-18901 levels		Chen Y（2023）	8299	8128	NA	European		GCST90200559
X-17351 levels		Chen Y（2023）	8299	7281	NA	European		GCST90200560
X-18779 levels		Chen Y（2023）	8299	8144	NA	European		GCST90200561
X-21286 levels		Chen Y（2023）	8299	8231	NA	European		GCST90200562
X-21355 levels		Chen Y（2023）	8299	8257	NA	European		GCST90200563
X-21319 levels		Chen Y（2023）	8299	8109	NA	European		GCST90200564
X-21258 levels		Chen Y（2023）	8299	8198	NA	European		GCST90200565
X-21364 levels		Chen Y（2023）	8299	8203	NA	European		GCST90200566
X-21353 levels		Chen Y（2023）	8299	8265	NA	European		GCST90200567
X-19438 levels		Chen Y（2023）	8299	7259	NA	European		GCST90200568
X-18913 levels		Chen Y（2023）	8299	8271	NA	European		GCST90200569
X-18921 levels		Chen Y（2023）	8299	8257	NA	European		GCST90200570
X-21339 levels		Chen Y（2023）	8299	8203	NA	European		GCST90200571
X-19299 levels		Chen Y（2023）	8299	6100	NA	European		GCST90200572
X-18935 levels		Chen Y（2023）	8299	4952	NA	European		GCST90200573
X-21310 levels		Chen Y（2023）	8299	7801	NA	European		GCST90200574
X-21283 levels		Chen Y（2023）	8299	7055	NA	European		GCST90200575
X-21285 levels		Chen Y（2023）	8299	6180	NA	European		GCST90200576
X-21312 levels		Chen Y（2023）	8299	4897	NA	European		GCST90200577
X-18922 levels		Chen Y（2023）	8299	8174	NA	European		GCST90200578
X-21442 levels		Chen Y（2023）	8299	6827	NA	European		GCST90200579
X-21796 levels		Chen Y（2023）	8299	8130	NA	European		GCST90200580
X-21441 levels		Chen Y（2023）	8299	8030	NA	European		GCST90200581
X-21752 levels		Chen Y（2023）	8299	6526	NA	European		GCST90200582
X-21807 levels		Chen Y（2023）	8299	5602	NA	European		GCST90200583
X-21736 levels		Chen Y（2023）	8299	8232	NA	European		GCST90200584
X-21829 levels		Chen Y（2023）	8299	8217	NA	European		GCST90200585
X-21471 levels		Chen Y（2023）	8299	7982	NA	European		GCST90200586
X-21733 levels		Chen Y（2023）	8299	6916	NA	European		GCST90200587
X-21742 levels		Chen Y（2023）	8299	5918	NA	European		GCST90200588
X-21821 levels		Chen Y（2023）	8299	7699	NA	European		GCST90200589
X-21470 levels		Chen Y（2023）	8299	7700	NA	European		GCST90200590
X-21383 levels		Chen Y（2023）	8299	8226	NA	European		GCST90200591
X-21607 levels		Chen Y（2023）	8299	7975	NA	European		GCST90200592
X-21834 levels		Chen Y（2023）	8299	7466	NA	European		GCST90200593
X-21467 levels		Chen Y（2023）	8299	8195	NA	European		GCST90200594
X-22776 levels		Chen Y（2023）	8299	6944	NA	European		GCST90200595
X-23655 levels		Chen Y（2023）	8299	6764	NA	European		GCST90200596
X-22834 levels		Chen Y（2023）	8299	6531	NA	European		GCST90200597
X-22771 levels		Chen Y（2023）	8299	8087	NA	European		GCST90200598
X-23639 levels		Chen Y（2023）	8299	8272	NA	European		GCST90200599
X-23648 levels		Chen Y（2023）	8299	7357	NA	European		GCST90200600
X-23654 levels		Chen Y（2023）	8299	8241	NA	European		GCST90200601
X-22520 levels		Chen Y（2023）	8299	5389	NA	European		GCST90200602
X-23641 levels		Chen Y（2023）	8299	6673	NA	European		GCST90200603
X-23276 levels		Chen Y（2023）	8299	5407	NA	European		GCST90200604
X-21845 levels		Chen Y（2023）	8299	4874	NA	European		GCST90200605
X-22509 levels		Chen Y（2023）	8299	5423	NA	European		GCST90200606
X-23644 levels		Chen Y（2023）	8299	8250	NA	European		GCST90200607
X-22162 levels		Chen Y（2023）	8299	8249	NA	European		GCST90200608
X-23587 levels		Chen Y（2023）	8299	7662	NA	European		GCST90200609
X-23593 levels		Chen Y（2023）	8299	7988	NA	European		GCST90200610
X-23636 levels		Chen Y（2023）	8299	8251	NA	European		GCST90200611
X-23678 levels		Chen Y（2023）	8299	5745	NA	European		GCST90200612
X-23680 levels		Chen Y（2023）	8299	8215	NA	European		GCST90200613
X-23780 levels		Chen Y（2023）	8299	7878	NA	European		GCST90200614
X-23974 levels		Chen Y（2023）	8299	7752	NA	European		GCST90200615
X-23659 levels		Chen Y（2023）	8299	8176	NA	European		GCST90200616
X-23665 levels		Chen Y（2023）	8299	8214	NA	European		GCST90200617
X-23782 levels		Chen Y（2023）	8299	8263	NA	European		GCST90200618
X-24295 levels		Chen Y（2023）	8299	7987	NA	European		GCST90200619
X-24243 levels		Chen Y（2023）	8299	7540	NA	European		GCST90200620
X-23739 levels		Chen Y（2023）	8299	8249	NA	European		GCST90200621
X-23997 levels		Chen Y（2023）	8299	7804	NA	European		GCST90200622
X-24241 levels		Chen Y（2023）	8299	8053	NA	European		GCST90200623
X-24328 levels		Chen Y（2023）	8299	7807	NA	European		GCST90200624
X-24456 levels		Chen Y（2023）	8299	6523	NA	European		GCST90200625
X-24418 levels		Chen Y（2023）	8299	5952	NA	European		GCST90200626
X-24344 levels		Chen Y（2023）	8299	5457	NA	European		GCST90200627
X-24556 levels		Chen Y（2023）	8299	8004	NA	European		GCST90200628
X-24337 levels		Chen Y（2023）	8299	8088	NA	European		GCST90200629
X-24546 levels		Chen Y（2023）	8299	6391	NA	European		GCST90200630
X-24306 levels		Chen Y（2023）	8299	8074	NA	European		GCST90200631
X-24307 levels		Chen Y（2023）	8299	8119	NA	European		GCST90200632
X-24334 levels		Chen Y（2023）	8299	6975	NA	European		GCST90200633
X-24518 levels		Chen Y（2023）	8299	6131	NA	European		GCST90200634
X-24494 levels		Chen Y（2023）	8299	6767	NA	European		GCST90200635
X-24544 levels		Chen Y（2023）	8299	7939	NA	European		GCST90200636
X-24531 levels		Chen Y（2023）	8299	6455	NA	European		GCST90200637
X-24811 levels		Chen Y（2023）	8299	6349	NA	European		GCST90200638
X-24757 levels		Chen Y（2023）	8299	6251	NA	European		GCST90200639
X-24978 levels		Chen Y（2023）	8299	5151	NA	European		GCST90200640
X-24970 levels		Chen Y（2023）	8299	8263	NA	European		GCST90200641
X-24795 levels		Chen Y（2023）	8299	4986	NA	European		GCST90200642
X-24951 levels		Chen Y（2023）	8299	8208	NA	European		GCST90200643
X-24728 levels		Chen Y（2023）	8299	8160	NA	European		GCST90200644
X-24565 levels		Chen Y（2023）	8299	4364	NA	European		GCST90200645
X-24801 levels		Chen Y（2023）	8299	8059	NA	European		GCST90200646
X-24736 levels		Chen Y（2023）	8299	4846	NA	European		GCST90200647
X-24585 levels		Chen Y（2023）	8299	8241	NA	European		GCST90200648
X-24588 levels		Chen Y（2023）	8299	8239	NA	European		GCST90200649
X-25109 levels		Chen Y（2023）	8299	7477	NA	European		GCST90200650
X-24947 levels		Chen Y（2023）	8299	8002	NA	European		GCST90200651
X-24949 levels		Chen Y（2023）	8299	7174	NA	European		GCST90200652
X-24812 levels		Chen Y（2023）	8299	7878	NA	European		GCST90200653
X-25217 levels		Chen Y（2023）	8299	4098	NA	European		GCST90200654
X-25828 levels		Chen Y（2023）	8299	8156	NA	European		GCST90200655
X-25371 levels		Chen Y（2023）	8299	8205	NA	European		GCST90200656
X-25419 levels		Chen Y（2023）	8299	7994	NA	European		GCST90200657
X-25265 levels		Chen Y（2023）	8299	7916	NA	European		GCST90200658
X-25172 levels		Chen Y（2023）	8299	8117	NA	European		GCST90200659
X-25957 levels		Chen Y（2023）	8299	7335	NA	European		GCST90200660
X-25422 levels		Chen Y（2023）	8299	8210	NA	European		GCST90200661
X-25790 levels		Chen Y（2023）	8299	8221	NA	European		GCST90200662
X-25420 levels		Chen Y（2023）	8299	8271	NA	European		GCST90200663
X-25810 levels		Chen Y（2023）	8299	8167	NA	European		GCST90200664
X-25433 levels		Chen Y（2023）	8299	6516	NA	European		GCST90200665
X-25343 levels		Chen Y（2023）	8299	8195	NA	European		GCST90200666
X-25271 levels		Chen Y（2023）	8299	7906	NA	European		GCST90200667
X-25520 levels		Chen Y（2023）	8299	7997	NA	European		GCST90200668
X-25519 levels		Chen Y（2023）	8299	8080	NA	European		GCST90200669
X-26111 levels		Chen Y（2023）	8299	8002	NA	European		GCST90200670
X-26109 levels		Chen Y（2023）	8299	6992	NA	European		GCST90200671
X-26054 levels		Chen Y（2023）	8299	8046	NA	European		GCST90200672
Carnitine C4 levels		Chen Y（2023）	8299	8111	NA	European		GCST90200673
Androsterone sulfate levels		Chen Y（2023）	8299	8182	NA	European		GCST90200674
N-acetyltyrosine levels		Chen Y（2023）	8299	7841	NA	European		GCST90200675
N-acetyl-L-glutamine levels		Chen Y（2023）	8299	8181	NA	European		GCST90200676
N-acetylphenylalanine levels		Chen Y（2023）	8299	8228	NA	European		GCST90200677
N-acetylasparagine levels		Chen Y（2023）	8299	7935	NA	European		GCST90200678
N-acetylarginine levels		Chen Y（2023）	8299	8271	NA	European		GCST90200679
5-acetylamino-6-formylamino-3-methyluracil levels		Chen Y（2023）	8299	7599	NA	European		GCST90200680
Orotidine levels		Chen Y（2023）	8299	8017	NA	European		GCST90200681
3-methylcytidine levels		Chen Y（2023）	8299	8117	NA	European		GCST90200682
N-acetylcitrulline levels		Chen Y（2023）	8299	7324	NA	European		GCST90200683
N-acetyl-aspartyl-glutamate (naag) levels		Chen Y（2023）	8299	7705	NA	European		GCST90200684
1-stearoyl-2-arachidonoyl-gpc (18:0/20:4) levels		Chen Y（2023）	8299	8253	NA	European		GCST90200685
Bilirubin (E,E) levels		Chen Y（2023）	8299	8263	NA	European		GCST90200686
Bilirubin (E,Z or Z,E) levels		Chen Y（2023）	8299	8238	NA	European		GCST90200687
Androsterone glucuronide levels		Chen Y（2023）	8299	7980	NA	European		GCST90200688
N6-methyllysine levels		Chen Y（2023）	8299	8299	NA	European		GCST90200689
N-acetyl-1-methylhistidine levels		Chen Y（2023）	8299	7588	NA	European		GCST90200690
N-delta-acetylornithine levels		Chen Y（2023）	8299	8259	NA	European		GCST90200691
1-palmitoyl-2-arachidonoyl-gpc (16:0/20:4n6) levels		Chen Y（2023）	8299	8238	NA	European		GCST90200692
Glycochenodeoxycholate glucuronide (1) levels		Chen Y（2023）	8299	8236	NA	European		GCST90200693
2'-o-methylcytidine levels		Chen Y（2023）	8299	8122	NA	European		GCST90200694
2'-o-methyluridine levels		Chen Y（2023）	8299	7582	NA	European		GCST90200695
N6,N6-dimethyllysine levels		Chen Y（2023）	8299	8265	NA	European		GCST90200696
N2-acetyl,N6,N6-dimethyllysine levels		Chen Y（2023）	8299	7891	NA	European		GCST90200697
N2-acetyl,N6-methyllysine levels		Chen Y（2023）	8299	8069	NA	European		GCST90200698
Deoxycholic acid glucuronide levels		Chen Y（2023）	8299	8060	NA	European		GCST90200699
Decadienedioic acid (C10:2-DC) levels		Chen Y（2023）	8299	8131	NA	European		GCST90200700
Bilirubin degradation product, C17H18N2O4 (1) levels		Chen Y（2023）	8299	8254	NA	European		GCST90200701
Bilirubin degradation product, C17H18N2O4 (2) levels		Chen Y（2023）	8299	8255	NA	European		GCST90200702
Bilirubin degradation product, C17H18N2O4 (3) levels		Chen Y（2023）	8299	8253	NA	European		GCST90200703
Bilirubin (z,z) levels		Chen Y（2023）	8299	8261	NA	European		GCST90200704
Ethylmalonate levels		Chen Y（2023）	8299	8172	NA	European		GCST90200705
Biliverdin levels		Chen Y（2023）	8299	8262	NA	European		GCST90200706
Glycine levels		Chen Y（2023）	8299	8262	NA	European		GCST90200707
X-12112 levels		Chen Y（2023）	8299	8211	NA	European		GCST90200708
X-12798 levels		Chen Y（2023）	8299	8186	NA	European		GCST90200709
X-13431 levels		Chen Y（2023）	8299	8161	NA	European		GCST90200710
X-19141 levels		Chen Y（2023）	8299	8244	NA	European		GCST90200711
Spermidine to 5-methylthioadenosine (MTA) ratio		Chen Y（2023）	8299	7320	NA	European		GCST90200712
Spermidine to ornithine ratio		Chen Y（2023）	8299	7309	NA	European		GCST90200713
Alpha-ketoglutarate to alpha-ketobutyrate ratio		Chen Y（2023）	8299	8216	NA	European		GCST90200714
Alpha-ketoglutarate to glutamate ratio		Chen Y（2023）	8299	8274	NA	European		GCST90200715
Adenosine 5'-diphosphate (ADP) to phosphoethanolamine ratio		Chen Y（2023）	8299	4579	NA	European		GCST90200716
3-phosphoglycerate to adenosine 5'-diphosphate (ADP) ratio		Chen Y（2023）	8299	4530	NA	European		GCST90200717
Alpha-ketoglutarate to succinate ratio		Chen Y（2023）	8299	8260	NA	European		GCST90200718
Adenosine 3',5'-cyclic monophosphate (cAMP) to adenosine 5'-monophosphate (AMP) ratio		Chen Y（2023）	8299	6726	NA	European		GCST90200719
Adenosine 5'-diphosphate (ADP) to pantothenate ratio		Chen Y（2023）	8299	4561	NA	European		GCST90200720
Adenosine 5'-diphosphate (ADP) to phosphate ratio		Chen Y（2023）	8299	4559	NA	European		GCST90200721
S-adenosylhomocysteine (SAH) to leucine ratio		Chen Y（2023）	8299	6122	NA	European		GCST90200722
S-adenosylhomocysteine (SAH) to 5-methyluridine (ribothymidine) ratio		Chen Y（2023）	8299	6078	NA	European		GCST90200723
Cholate to taurocholate ratio		Chen Y（2023）	8299	7328	NA	European		GCST90200724
Adenosine 5'-diphosphate (ADP) to creatine ratio		Chen Y（2023）	8299	4561	NA	European		GCST90200725
N-acetylputrescine to (N(1) + N(8))-acetylspermidine ratio		Chen Y（2023）	8299	8144	NA	European		GCST90200726
Adenosine 3',5'-cyclic monophosphate (cAMP) to taurocholate ratio		Chen Y（2023）	8299	6329	NA	European		GCST90200727
Adenosine 5'-diphosphate (ADP) to Adenosine 5'-monophosphate (AMP) ratio		Chen Y（2023）	8299	4573	NA	European		GCST90200728
3-phosphoglycerate to phosphate ratio		Chen Y（2023）	8299	8153	NA	European		GCST90200729
Adenosine 5'-diphosphate (ADP) to fructose ratio		Chen Y（2023）	8299	4571	NA	European		GCST90200730
Adenosine 5'-diphosphate (ADP) to mannose ratio		Chen Y（2023）	8299	4587	NA	European		GCST90200731
Adenosine 5'-diphosphate (ADP) to tyrosine ratio		Chen Y（2023）	8299	4560	NA	European		GCST90200732
Adenosine 5'-diphosphate (ADP) to N-acetylglucosamine to N-acetylgalactosamine ratio		Chen Y（2023）	8299	4392	NA	European		GCST90200733
Adenosine 5'-monophosphate (AMP) to palmitate (16:0) ratio		Chen Y（2023）	8299	8227	NA	European		GCST90200734
Arginine to ornithine ratio		Chen Y（2023）	8299	8250	NA	European		GCST90200735
Adenosine 5'-diphosphate (ADP) to arginine ratio		Chen Y（2023）	8299	4568	NA	European		GCST90200736
Adenosine 5'-diphosphate (ADP) to 2'-deoxyuridine ratio		Chen Y（2023）	8299	4391	NA	European		GCST90200737
Adenosine 5'-monophosphate (AMP) to inosine 5'-monophosphate (IMP) ratio		Chen Y（2023）	8299	4601	NA	European		GCST90200738
Adenosine 5'-monophosphate (AMP) to proline ratio		Chen Y（2023）	8299	8190	NA	European		GCST90200739
Arachidonate (20:4n6) to oleate to vaccenate (18:1) ratio		Chen Y（2023）	8299	8171	NA	European		GCST90200740
Adenosine 5'-monophosphate (AMP) to alanine ratio		Chen Y（2023）	8299	8172	NA	European		GCST90200741
Aspartate to citrate ratio		Chen Y（2023）	8299	8191	NA	European		GCST90200742
Arginine to citrulline ratio		Chen Y（2023）	8299	8192	NA	European		GCST90200743
Arginine to glutamate ratio		Chen Y（2023）	8299	8194	NA	European		GCST90200744
Adenosine 5'-monophosphate (AMP) to phenylalanine ratio		Chen Y（2023）	8299	8189	NA	European		GCST90200745
Adenosine 5'-diphosphate (ADP) to gluconate ratio		Chen Y（2023）	8299	4540	NA	European		GCST90200746
Adenosine 5'-monophosphate (AMP) to phosphate ratio		Chen Y（2023）	8299	8184	NA	European		GCST90200747
Aspartate to glutamate ratio		Chen Y（2023）	8299	8190	NA	European		GCST90200748
Arachidonate (20:4n6) to pyruvate ratio		Chen Y（2023）	8299	8200	NA	European		GCST90200749
Aspartate to asparagine ratio		Chen Y（2023）	8299	8195	NA	European		GCST90200750
Cortisone to cortisol ratio		Chen Y（2023）	8299	8173	NA	European		GCST90200751
Succinate to acetoacetate ratio		Chen Y（2023）	8299	6829	NA	European		GCST90200752
Aspartate to citrulline ratio		Chen Y（2023）	8299	8139	NA	European		GCST90200753
Sphingosine to phosphate ratio		Chen Y（2023）	8299	8017	NA	European		GCST90200754
Inosine 5'-monophosphate (IMP) to phosphate ratio		Chen Y（2023）	8299	4605	NA	European		GCST90200755
Glycine to pyridoxal ratio		Chen Y（2023）	8299	8173	NA	European		GCST90200756
Glycine to alanine ratio		Chen Y（2023）	8299	8167	NA	European		GCST90200757
Glycine to serine ratio		Chen Y（2023）	8299	8206	NA	European		GCST90200758
Histidine to trans-urocanate ratio		Chen Y（2023）	8299	8109	NA	European		GCST90200759
Methionine to methionine sulfoxide ratio		Chen Y（2023）	8299	8214	NA	European		GCST90200760
Citrulline to dimethylarginine (SDMA + ADMA) ratio		Chen Y（2023）	8299	8243	NA	European		GCST90200761
Palmitate (16:0) to myristate (14:0) ratio		Chen Y（2023）	8299	8215	NA	European		GCST90200762
Phosphate to N-acetylneuraminate ratio		Chen Y（2023）	8299	8256	NA	European		GCST90200763
Phosphate to uridine ratio		Chen Y（2023）	8299	8186	NA	European		GCST90200764
Phosphate to alanine ratio		Chen Y（2023）	8299	8230	NA	European		GCST90200765
Phosphate to phosphoethanolamine ratio		Chen Y（2023）	8299	8205	NA	European		GCST90200766
Phosphate to glucose ratio		Chen Y（2023）	8299	8232	NA	European		GCST90200767
Phosphate to 2'-deoxyuridine ratio		Chen Y（2023）	8299	7846	NA	European		GCST90200768
Phosphate to mannose ratio		Chen Y（2023）	8299	8206	NA	European		GCST90200769
Phenylalanine to tyrosine ratio		Chen Y（2023）	8299	8205	NA	European		GCST90200770
Phosphate to fructose ratio		Chen Y（2023）	8299	8209	NA	European		GCST90200771
Phosphate to citrate ratio		Chen Y（2023）	8299	8238	NA	European		GCST90200772
Serine to alpha-tocopherol ratio		Chen Y（2023）	8299	8197	NA	European		GCST90200773
Uridine to pseudouridine ratio		Chen Y（2023）	8299	8254	NA	European		GCST90200774
Serine to pyruvate ratio		Chen Y（2023）	8299	8235	NA	European		GCST90200775
Glutamate to glutamine ratio		Chen Y（2023）	8299	8228	NA	European		GCST90200776
Uridine to cytidine ratio		Chen Y（2023）	8299	7705	NA	European		GCST90200777
Pyruvate to 3-methyl-2-oxobutyrate ratio		Chen Y（2023）	8299	8193	NA	European		GCST90200778
Pyruvate to N-acetylneuraminate ratio		Chen Y（2023）	8299	8194	NA	European		GCST90200779
Alanine to pyruvate ratio		Chen Y（2023）	8299	8250	NA	European		GCST90200780
Glucose to maltose ratio		Chen Y（2023）	8299	6308	NA	European		GCST90200781
Mannose to trans-4-hydroxyproline ratio		Chen Y（2023）	8299	8194	NA	European		GCST90200782
Mannose to S-methylcysteine ratio		Chen Y（2023）	8299	8182	NA	European		GCST90200783
Glutamate to cysteine ratio		Chen Y（2023）	8299	8199	NA	European		GCST90200784
Cysteine to 5-oxoproline ratio		Chen Y（2023）	8299	8203	NA	European		GCST90200785
Cysteine to alanine ratio		Chen Y（2023）	8299	8220	NA	European		GCST90200786
Glutamine to asparagine ratio		Chen Y（2023）	8299	8251	NA	European		GCST90200787
5-oxoproline to citrate ratio		Chen Y（2023）	8299	8256	NA	European		GCST90200788
Alpha-tocopherol to sulfate ratio		Chen Y（2023）	8299	8201	NA	European		GCST90200789
Thyroxine to taurocholate ratio		Chen Y（2023）	8299	7615	NA	European		GCST90200790
Creatine to carnitine ratio		Chen Y（2023）	8299	8235	NA	European		GCST90200791
Carnitine to palmitoylcarnitine (C16) ratio		Chen Y（2023）	8299	8146	NA	European		GCST90200792
Glycolithocholate to glycolithocholate sulfate ratio		Chen Y（2023）	8299	7043	NA	European		GCST90200793
Oleoyl-linoleoyl-glycerol (18:1 to 18:2) [2] to linoleoyl-arachidonoyl-glycerol (18:2 to 20:4) [1] ratio		Chen Y（2023）	8299	7620	NA	European		GCST90200794
Oleoyl-linoleoyl-glycerol (18:1 to 18:2) [2] to linoleoyl-arachidonoyl-glycerol (18:2 to 20:4) [2] ratio		Chen Y（2023）	8299	7615	NA	European		GCST90200795
Spermidine to (N(1) + N(8))-acetylspermidine ratio		Chen Y（2023）	8299	7287	NA	European		GCST90200796
Spermidine to N-acetylputrescine ratio		Chen Y（2023）	8299	7299	NA	European		GCST90200797
Dopamine 4-sulfate to dopamine 3-O-sulfate ratio		Chen Y（2023）	8299	6840	NA	European		GCST90200798
Spermidine to adenosine 5'-diphosphate (ADP) ratio		Chen Y（2023）	8299	4195	NA	European		GCST90200799
Spermidine to histidine ratio		Chen Y（2023）	8299	7297	NA	European		GCST90200800
5-methylthioadenosine (MTA) to phosphate ratio		Chen Y（2023）	8299	8261	NA	European		GCST90200801
Histidine to pyruvate ratio		Chen Y（2023）	8299	8241	NA	European		GCST90200802
Spermidine to phosphate ratio		Chen Y（2023）	8299	7382	NA	European		GCST90200803
Spermidine to pyruvate ratio		Chen Y（2023）	8299	7296	NA	European		GCST90200804
Spermidine to carnitine ratio		Chen Y（2023）	8299	7338	NA	European		GCST90200805
Spermidine to ergothioneine ratio		Chen Y（2023）	8299	7291	NA	European		GCST90200806
Carnitine to ergothioneine ratio		Chen Y（2023）	8299	8110	NA	European		GCST90200807
Spermidine to choline ratio		Chen Y（2023）	8299	7295	NA	European		GCST90200808
Spermidine to taurocholate ratio		Chen Y（2023）	8299	6777	NA	European		GCST90200809
Alpha-ketoglutarate to kynurenine ratio		Chen Y（2023）	8299	8272	NA	European		GCST90200810
Choline to taurocholate ratio		Chen Y（2023）	8299	7625	NA	European		GCST90200811
Glutamate to kynurenine ratio		Chen Y（2023）	8299	8184	NA	European		GCST90200812
Ornithine to glutamate ratio		Chen Y（2023）	8299	8202	NA	European		GCST90200813
Alpha-ketoglutarate to ornithine ratio		Chen Y（2023）	8299	8273	NA	European		GCST90200814
3-hydroxyisobutyrate to adenosine 5'-diphosphate (ADP) ratio		Chen Y（2023）	8299	4488	NA	European		GCST90200815
Alpha-ketoglutarate to aspartate ratio		Chen Y（2023）	8299	8272	NA	European		GCST90200816
3-hydroxyisobutyrate to phosphate ratio		Chen Y（2023）	8299	8170	NA	European		GCST90200817
Adenosine 5'-diphosphate (ADP) to glycerate ratio		Chen Y（2023）	8299	4544	NA	European		GCST90200818
3-phosphoglycerate to glycerate ratio		Chen Y（2023）	8299	8101	NA	European		GCST90200819
Adenosine 5'-diphosphate (ADP) to valine ratio		Chen Y（2023）	8299	4608	NA	European		GCST90200820
Adenosine 5'-diphosphate (ADP) to glycine ratio		Chen Y（2023）	8299	4577	NA	European		GCST90200821
Phosphate to valine ratio		Chen Y（2023）	8299	8277	NA	European		GCST90200822
Adenosine 5'-diphosphate (ADP) to N-palmitoyl-sphingosine (d18:1 to 16:0) ratio		Chen Y（2023）	8299	4561	NA	European		GCST90200823
Adenosine 5'-diphosphate (ADP) to sulfate ratio		Chen Y（2023）	8299	4570	NA	European		GCST90200824
Phosphate to sulfate ratio		Chen Y（2023）	8299	8211	NA	European		GCST90200825
Glycine to phosphate ratio		Chen Y（2023）	8299	8271	NA	European		GCST90200826
Phosphate to N-palmitoyl-sphingosine (d18:1 to 16:0) ratio		Chen Y（2023）	8299	8223	NA	European		GCST90200827
Cholate to bilirubin (Z,Z) ratio		Chen Y（2023）	8299	7747	NA	European		GCST90200828
Bilirubin (Z,Z) to taurocholate ratio		Chen Y（2023）	8299	7620	NA	European		GCST90200829
Cholate to adenosine 3',5'-cyclic monophosphate (cAMP) ratio		Chen Y（2023）	8299	6359	NA	European		GCST90200830
Cholate to phosphate ratio		Chen Y（2023）	8299	7742	NA	European		GCST90200831
Adenosine 5'-diphosphate (ADP) to citrate ratio		Chen Y（2023）	8299	4567	NA	European		GCST90200832
Cholate to adenosine 5'-monophosphate (AMP) ratio		Chen Y（2023）	8299	7769	NA	European		GCST90200833
Adenosine 5'-diphosphate (ADP) to glycerol 3-phosphate ratio		Chen Y（2023）	8299	4588	NA	European		GCST90200834
Adenosine 5'-diphosphate (ADP) to glycerol ratio		Chen Y（2023）	8299	4575	NA	European		GCST90200835
Glycerol to glycerol 3-phosphate ratio		Chen Y（2023）	8299	8188	NA	European		GCST90200836
Adenosine 5'-diphosphate (ADP) to glutamate ratio		Chen Y（2023）	8299	4556	NA	European		GCST90200837
Phosphate to glutamate ratio		Chen Y（2023）	8299	8211	NA	European		GCST90200838
Adenosine 5'-diphosphate (ADP) to aspartate ratio		Chen Y（2023）	8299	4563	NA	European		GCST90200839
Adenosine 5'-diphosphate (ADP) to flavin adenine dinucleotide (FAD) ratio		Chen Y（2023）	8299	3441	NA	European		GCST90200840
Adenosine 5'-diphosphate (ADP) to oxalate (ethanedioate) ratio		Chen Y（2023）	8299	4556	NA	European		GCST90200841
Citrate to oxalate (ethanedioate) ratio		Chen Y（2023）	8299	8097	NA	European		GCST90200842
Adenosine 5'-monophosphate (AMP) to flavin adenine dinucleotide (FAD) ratio		Chen Y（2023）	8299	6188	NA	European		GCST90200843
Aspartate to phosphate ratio		Chen Y（2023）	8299	8297	NA	European		GCST90200844
Adenosine 5'-monophosphate (AMP) to citrate ratio		Chen Y（2023）	8299	8193	NA	European		GCST90200845
Phenylalanine to phosphate ratio		Chen Y（2023）	8299	8294	NA	European		GCST90200846
Phosphate to tryptophan ratio		Chen Y（2023）	8299	8206	NA	European		GCST90200847
Adenosine 5'-monophosphate (AMP) to glutamine ratio		Chen Y（2023）	8299	8196	NA	European		GCST90200848
Adenosine 5'-monophosphate (AMP) to threonine ratio		Chen Y（2023）	8299	8173	NA	European		GCST90200849
Adenosine 5'-monophosphate (AMP) to tryptophan ratio		Chen Y（2023）	8299	8180	NA	European		GCST90200850
Adenosine 5'-monophosphate (AMP) to glycine ratio		Chen Y（2023）	8299	8195	NA	European		GCST90200851
Adenosine 5'-monophosphate (AMP) to arginine ratio		Chen Y（2023）	8299	8185	NA	European		GCST90200852
Adenosine 5'-monophosphate (AMP) to tyrosine ratio		Chen Y（2023）	8299	8193	NA	European		GCST90200853
Arginine to phosphate ratio		Chen Y（2023）	8299	8297	NA	European		GCST90200854
Phosphate to threonine ratio		Chen Y（2023）	8299	8226	NA	European		GCST90200855
Phosphate to glutamine ratio		Chen Y（2023）	8299	8258	NA	European		GCST90200856
Adenosine 5'-monophosphate (AMP) to aspartate ratio		Chen Y（2023）	8299	8205	NA	European		GCST90200857
Phosphate to tyrosine ratio		Chen Y（2023）	8299	8226	NA	European		GCST90200858
Adenosine 5'-monophosphate (AMP) to asparagine ratio		Chen Y（2023）	8299	8188	NA	European		GCST90200859
Adenosine 5'-monophosphate (AMP) to serine ratio		Chen Y（2023）	8299	8194	NA	European		GCST90200860
Histidine to phosphate ratio		Chen Y（2023）	8299	8294	NA	European		GCST90200861
Adenosine 5'-monophosphate (AMP) to methionine ratio		Chen Y（2023）	8299	8194	NA	European		GCST90200862
Phosphate to serine ratio		Chen Y（2023）	8299	8226	NA	European		GCST90200863
Methionine to phosphate ratio		Chen Y（2023）	8299	8291	NA	European		GCST90200864
Adenosine 5'-monophosphate (AMP) to histidine ratio		Chen Y（2023）	8299	8180	NA	European		GCST90200865
phosphate to asparagine ratio		Chen Y（2023）	8299	8249	NA	European		GCST90200866
Adenosine 5'-monophosphate (AMP) to isoleucine ratio		Chen Y（2023）	8299	8200	NA	European		GCST90200867
Isoleucine to phosphate ratio		Chen Y（2023）	8299	8298	NA	European		GCST90200868
Adenosine 5'-monophosphate (AMP) to valine ratio		Chen Y（2023）	8299	8225	NA	European		GCST90200869
Adenosine 5'-monophosphate (AMP) to acetoacetate ratio		Chen Y（2023）	8299	6773	NA	European		GCST90200870
Adenosine 5'-monophosphate (AMP) to cysteine ratio		Chen Y（2023）	8299	8177	NA	European		GCST90200871
Phosphate to cysteine ratio		Chen Y（2023）	8299	8195	NA	European		GCST90200872
Cortisol to 4-cholesten-3-one ratio		Chen Y（2023）	8299	7027	NA	European		GCST90200873
Cysteinylglycine to taurine ratio		Chen Y（2023）	8299	8193	NA	European		GCST90200874
Cysteinylglycine to glutamate ratio		Chen Y（2023）	8299	8197	NA	European		GCST90200875
Cortisone to 4-cholesten-3-one ratio		Chen Y（2023）	8299	6971	NA	European		GCST90200876
Taurine to glutamate ratio		Chen Y（2023）	8299	8220	NA	European		GCST90200877
Glutarate (C5-DC) to caprylate (8:0) ratio		Chen Y（2023）	8299	7685	NA	European		GCST90200878
Adenosine 5'-monophosphate (AMP) to glutamate ratio		Chen Y（2023）	8299	8213	NA	European		GCST90200879
Glutarate (C5-DC) to salicylate ratio		Chen Y（2023）	8299	7684	NA	European		GCST90200880
Aspartate to N-acetylglucosamine to N-acetylgalactosamine ratio		Chen Y（2023）	8299	7899	NA	European		GCST90200881
Aspartate to mannose ratio		Chen Y（2023）	8299	8162	NA	European		GCST90200882
Phosphate to acetoacetate ratio		Chen Y（2023）	8299	6791	NA	European		GCST90200883
Mannose to N-acetylglucosamine to N-acetylgalactosamine ratio		Chen Y（2023）	8299	7907	NA	European		GCST90200884
Phenylpyruvate to citrate ratio		Chen Y（2023）	8299	8177	NA	European		GCST90200885
Phenylpyruvate to 4-hydroxyphenylpyruvate ratio		Chen Y（2023）	8299	7829	NA	European		GCST90200886
Cholesterol to cortisol ratio		Chen Y（2023）	8299	8211	NA	European		GCST90200887
Citrate to 4-hydroxyphenylpyruvate ratio		Chen Y（2023）	8299	7851	NA	European		GCST90200888
Cholesterol to taurocholate ratio		Chen Y（2023）	8299	7611	NA	European		GCST90200889
Cortisol to taurocholate ratio		Chen Y（2023）	8299	7610	NA	European		GCST90200890
Salicylate to caprylate (8:0) ratio		Chen Y（2023）	8299	8068	NA	European		GCST90200891
Hypotaurine to taurine ratio		Chen Y（2023）	8299	8157	NA	European		GCST90200892
Taurine to cysteine ratio		Chen Y（2023）	8299	8186	NA	European		GCST90200893
Inosine to theophylline ratio		Chen Y（2023）	8299	4662	NA	European		GCST90200894
Hypotaurine to cysteine ratio		Chen Y（2023）	8299	8134	NA	European		GCST90200895
Inosine to EDTA ratio		Chen Y（2023）	8299	4926	NA	European		GCST90200896
Theophylline to EDTA ratio		Chen Y（2023）	8299	7867	NA	European		GCST90200897
Citrulline to phosphate ratio		Chen Y（2023）	8299	8294	NA	European		GCST90200898
Citrulline to ornithine ratio		Chen Y（2023）	8299	8225	NA	European		GCST90200899
Phosphate to oleoyl-linoleoyl-glycerol (18:1 to 18:2) [2] ratio		Chen Y（2023）	8299	7992	NA	European		GCST90200900
Ornithine to phosphate ratio		Chen Y（2023）	8299	8295	NA	European		GCST90200901
Phosphate to linoleoyl-arachidonoyl-glycerol (18:2 to 20:4) [2] ratio		Chen Y（2023）	8299	7649	NA	European		GCST90200902
Phosphate to glycerol ratio		Chen Y（2023）	8299	8179	NA	European		GCST90200903
Phosphate to linoleoyl-arachidonoyl-glycerol (18:2 to 20:4) [1] ratio		Chen Y（2023）	8299	7623	NA	European		GCST90200904
Glucose to glycerol ratio		Chen Y（2023）	8299	8160	NA	European		GCST90200905
2'-deoxyuridine to cytidine ratio		Chen Y（2023）	8299	7410	NA	European		GCST90200906
Retinol (Vitamin A) to linoleoyl-arachidonoyl-glycerol (18:2 to 20:4) [1] ratio		Chen Y（2023）	8299	7617	NA	European		GCST90200907
Retinol (Vitamin A) to linoleoyl-arachidonoyl-glycerol (18:2 to 20:4) [2] ratio		Chen Y（2023）	8299	7668	NA	European		GCST90200908
Uridine to 2'-deoxyuridine ratio		Chen Y（2023）	8299	7873	NA	European		GCST90200909
Retinol (Vitamin A) to oleoyl-linoleoyl-glycerol (18:1 to 18:2) [2] ratio		Chen Y（2023）	8299	7981	NA	European		GCST90200910
Tryptophan to pyruvate ratio		Chen Y（2023）	8299	8224	NA	European		GCST90200911
tryptophan to tyrosine ratio		Chen Y（2023）	8299	8226	NA	European		GCST90200912
Glucose to sucrose ratio		Chen Y（2023）	8299	7695	NA	European		GCST90200913
Tyrosine to pyruvate ratio		Chen Y（2023）	8299	8220	NA	European		GCST90200914
Glucose to fructose ratio		Chen Y（2023）	8299	8214	NA	European		GCST90200915
Fructose to sucrose ratio		Chen Y（2023）	8299	7719	NA	European		GCST90200916
Alpha-ketobutyrate to 3-methyl-2-oxobutyrate ratio		Chen Y（2023）	8299	8133	NA	European		GCST90200917
N-palmitoyl-sphingosine (d18:1 to 16:0) to N-palmitoyl-sphinganine (d18:0 to 16:0) ratio		Chen Y（2023）	8299	8155	NA	European		GCST90200918
Caffeine to theophylline ratio		Chen Y（2023）	8299	7756	NA	European		GCST90200919
Mannose to glycerol ratio		Chen Y（2023）	8299	8168	NA	European		GCST90200920
Mannose to mannitol to sorbitol ratio		Chen Y（2023）	8299	8208	NA	European		GCST90200921
Alpha-ketobutyrate to pyruvate ratio		Chen Y（2023）	8299	8129	NA	European		GCST90200922
Glycerol to mannitol to sorbitol ratio		Chen Y（2023）	8299	8153	NA	European		GCST90200923
Alpha-tocopherol to glycerol ratio		Chen Y（2023）	8299	8158	NA	European		GCST90200924
Caffeine to theobromine ratio		Chen Y（2023）	8299	7952	NA	European		GCST90200925
N-stearoyl-sphingosine (d18:1 to 18:0) to N-palmitoyl-sphinganine (d18:0 to 16:0) ratio		Chen Y（2023）	8299	8159	NA	European		GCST90200926
Theophylline to theobromine ratio		Chen Y（2023）	8299	7858	NA	European		GCST90200927
N-palmitoyl-sphingosine (d18:1 to 16:0) to N-stearoyl-sphingosine (d18:1 to 18:0) ratio		Chen Y（2023）	8299	8191	NA	European		GCST90200928
Glycerol to carnitine ratio		Chen Y（2023）	8299	8235	NA	European		GCST90200929
Carnitine to acetylcarnitine (C2) ratio		Chen Y（2023）	8299	8206	NA	European		GCST90200930
Glycerol to sulfate ratio		Chen Y（2023）	8299	8176	NA	European		GCST90200931
Glycerol to palmitoylcarnitine (C16) ratio		Chen Y（2023）	8299	8165	NA	European		GCST90200932
Alpha-ketoglutarate to proline ratio		Chen Y（2023）	8299	8273	NA	European		GCST90200933
Acetylcarnitine (C2) to propionylcarnitine (C3) ratio		Chen Y（2023）	8299	8200	NA	European		GCST90200934
Carnitine to propionylcarnitine (C3) ratio		Chen Y（2023）	8299	8185	NA	European		GCST90200935
Succinate to proline ratio		Chen Y（2023）	8299	8209	NA	European		GCST90200936
Alpha-ketoglutarate to trans-4-hydroxyproline ratio		Chen Y（2023）	8299	8272	NA	European		GCST90200937
Alpha-ketoglutarate to alanine ratio		Chen Y（2023）	8299	8272	NA	European		GCST90200938
Proline to trans-4-hydroxyproline ratio		Chen Y（2023）	8299	8194	NA	European		GCST90200939
Adenosine 5'-diphosphate (ADP) to EDTA ratio		Chen Y（2023）	8299	4563	NA	European		GCST90200940
Succinate to trans-4-hydroxyproline ratio		Chen Y（2023）	8299	8198	NA	European		GCST90200941
Glutamate to pyruvate ratio		Chen Y（2023）	8299	8188	NA	European		GCST90200942
Phosphate to EDTA ratio		Chen Y（2023）	8299	8225	NA	European		GCST90200943
Alpha-ketoglutarate to pyruvate ratio		Chen Y（2023）	8299	8272	NA	European		GCST90200944
Adenosine 5'-monophosphate (AMP) to EDTA ratio		Chen Y（2023）	8299	8179	NA	European		GCST90200945
Glutamate to alanine ratio		Chen Y（2023）	8299	8172	NA	European		GCST90200946
Adenosine 5'-diphosphate (ADP) to glucose ratio		Chen Y（2023）	8299	4581	NA	European		GCST90200947
Adenosine 5'-diphosphate (ADP) to mannitol to sorbitol ratio		Chen Y（2023）	8299	4566	NA	European		GCST90200948
Adenosine 5'-diphosphate (ADP) to N-acetylneuraminate ratio		Chen Y（2023）	8299	4553	NA	European		GCST90200949
Glucose to mannitol to sorbitol ratio		Chen Y（2023）	8299	8254	NA	European		GCST90200950
Mannose to fructose ratio		Chen Y（2023）	8299	8202	NA	European		GCST90200951
Adenosine 5'-diphosphate (ADP) to cytidine ratio		Chen Y（2023）	8299	4350	NA	European		GCST90200952
Glucose-to-mannose ratio		Chen Y（2023）	8299	8191	NA	European		GCST90200953
Cytidine to N-acetylneuraminate ratio		Chen Y（2023）	8299	7683	NA	European		GCST90200954
Adenosine 5'-diphosphate (ADP) to choline phosphate ratio		Chen Y（2023）	8299	4560	NA	European		GCST90200955
Cytidine to N-acetylglucosamine to N-acetylgalactosamine ratio		Chen Y（2023）	8299	7427	NA	European		GCST90200956
N-acetylneuraminate to N-acetylglucosamine to N-acetylgalactosamine ratio		Chen Y（2023）	8299	7988	NA	European		GCST90200957
Adenosine 5'-diphosphate (ADP) to choline ratio		Chen Y（2023）	8299	4560	NA	European		GCST90200958
Choline phosphate to choline ratio		Chen Y（2023）	8299	8196	NA	European		GCST90200959
Choline phosphate to phosphoethanolamine ratio		Chen Y（2023）	8299	8213	NA	European		GCST90200960
Adenosine 5'-diphosphate (ADP) to ornithine ratio		Chen Y（2023）	8299	4566	NA	European		GCST90200961
Adenosine 5'-diphosphate (ADP) to glutamine ratio		Chen Y（2023）	8299	4569	NA	European		GCST90200962
Inosine 5'-monophosphate (IMP) to urate ratio		Chen Y（2023）	8299	4598	NA	European		GCST90200963
Adenosine 5'-diphosphate (ADP) to 5-oxoproline ratio		Chen Y（2023）	8299	4570	NA	European		GCST90200964
Glutamate to 5-oxoproline ratio		Chen Y（2023）	8299	8171	NA	European		GCST90200965
Adenosine 5'-diphosphate (ADP) to uridine ratio		Chen Y（2023）	8299	4565	NA	European		GCST90200966
Phosphate to urate ratio		Chen Y（2023）	8299	8204	NA	European		GCST90200967
Phosphate to 5-oxoproline ratio		Chen Y（2023）	8299	8217	NA	European		GCST90200968
Adenosine 5'-monophosphate (AMP) to N-palmitoyl-sphingosine (d18:1 to 16:0) ratio		Chen Y（2023）	8299	8188	NA	European		GCST90200969
Adenosine 5'-monophosphate (AMP) to leucine ratio		Chen Y（2023）	8299	8201	NA	European		GCST90200970
Leucine to phosphate ratio		Chen Y（2023）	8299	8298	NA	European		GCST90200971
Leucine to N-palmitoyl-sphingosine (d18:1 to 16:0) ratio		Chen Y（2023）	8299	8198	NA	European		GCST90200972
Proline to glutamate ratio		Chen Y（2023）	8299	8185	NA	European		GCST90200973
Phosphate to proline ratio		Chen Y（2023）	8299	8241	NA	European		GCST90200974
Arachidonate (20:4n6) to caffeine ratio		Chen Y（2023）	8299	8000	NA	European		GCST90200975
Adenosine 5'-monophosphate (AMP) to urate ratio		Chen Y（2023）	8299	8181	NA	European		GCST90200976
Arachidonate (20:4n6) to paraxanthine ratio		Chen Y（2023）	8299	7776	NA	European		GCST90200977
Caffeine to paraxanthine ratio		Chen Y（2023）	8299	7873	NA	European		GCST90200978
Arachidonate (20:4n6) to linoleate (18:2n6) ratio		Chen Y（2023）	8299	8162	NA	European		GCST90200979
Phosphoethanolamine to choline ratio		Chen Y（2023）	8299	8204	NA	European		GCST90200980
Caffeine to linoleate (18:2n6) ratio		Chen Y（2023）	8299	7939	NA	European		GCST90200981
Paraxanthine to linoleate (18:2n6) ratio		Chen Y（2023）	8299	7785	NA	European		GCST90200982
Cholesterol to linoleoyl-arachidonoyl-glycerol (18:2 to 20:4) [1] ratio		Chen Y（2023）	8299	7624	NA	European		GCST90200983
Cholesterol to benzoate ratio		Chen Y（2023）	8299	7387	NA	European		GCST90200984
Cholesterol to oleoyl-linoleoyl-glycerol (18:1 to 18:2) [2] ratio		Chen Y（2023）	8299	7981	NA	European		GCST90200985
Cholesterol to linoleoyl-arachidonoyl-glycerol (18:2 to 20:4) [2] ratio		Chen Y（2023）	8299	7655	NA	European		GCST90200986
Benzoate to oleoyl-linoleoyl-glycerol (18:1 to 18:2) [2] ratio		Chen Y（2023）	8299	7162	NA	European		GCST90200987
Benzoate to linoleoyl-arachidonoyl-glycerol (18:2 to 20:4) [1] ratio		Chen Y（2023）	8299	6813	NA	European		GCST90200988
Histidine to asparagine ratio		Chen Y（2023）	8299	8225	NA	European		GCST90200989
Benzoate to linoleoyl-arachidonoyl-glycerol (18:2 to 20:4) [2] ratio		Chen Y（2023）	8299	6865	NA	European		GCST90200990
Histidine to alanine ratio		Chen Y（2023）	8299	8233	NA	European		GCST90200991
Alanine to asparagine ratio		Chen Y（2023）	8299	8248	NA	European		GCST90200992
Salicylate to oxalate (ethanedioate) ratio		Chen Y（2023）	8299	8107	NA	European		GCST90200993
Glutamine to alanine ratio		Chen Y（2023）	8299	8222	NA	European		GCST90200994
Salicylate to taurocholate ratio		Chen Y（2023）	8299	7614	NA	European		GCST90200995
Citrate to taurocholate ratio		Chen Y（2023）	8299	7618	NA	European		GCST90200996
Histidine to glutamine ratio		Chen Y（2023）	8299	8223	NA	European		GCST90200997
Salicylate to citrate ratio		Chen Y（2023）	8299	8147	NA	European		GCST90200998
Taurocholate to oxalate (ethanedioate) ratio		Chen Y（2023）	8299	7755	NA	European		GCST90200999
Serine to threonine ratio		Chen Y（2023）	8299	8237	NA	European		GCST90201000
Serine to alpha-ketobutyrate ratio		Chen Y（2023）	8299	8100	NA	European		GCST90201001
Maltose to sucrose ratio		Chen Y（2023）	8299	5984	NA	European		GCST90201002
Glucose to N-palmitoyl-sphingosine (d18:1 to 16:0) ratio		Chen Y（2023）	8299	8173	NA	European		GCST90201003
Glucose to N-stearoyl-sphingosine (d18:1 to 18:0) ratio		Chen Y（2023）	8299	8179	NA	European		GCST90201004
Fructose to maltose ratio		Chen Y（2023）	8299	6307	NA	European		GCST90201005
Alpha-ketobutyrate to 3-methyl-2-oxovalerate ratio		Chen Y（2023）	8299	8136	NA	European		GCST90201006
Glucose to N-palmitoyl-sphinganine (d18:0 to 16:0) ratio		Chen Y（2023）	8299	8119	NA	European		GCST90201007
Threonine to alpha-ketobutyrate ratio		Chen Y（2023）	8299	8099	NA	European		GCST90201008
Threonine to pyruvate ratio		Chen Y（2023）	8299	8220	NA	European		GCST90201009
Alpha-ketobutyrate to 4-methyl-2-oxopentanoate ratio		Chen Y（2023）	8299	8142	NA	European		GCST90201010
3-methyl-2-oxovalerate to 4-methyl-2-oxopentanoate ratio		Chen Y（2023）	8299	8233	NA	European		GCST90201011
3-methyl-2-oxovalerate to 3-methyl-2-oxobutyrate ratio		Chen Y（2023）	8299	8200	NA	European		GCST90201012
Androsterone glucuronide to etiocholanolone glucuronide ratio		Chen Y（2023）	8299	7555	NA	European		GCST90201013
Glucuronate to androsterone glucuronide ratio		Chen Y（2023）	8299	7804	NA	European		GCST90201014
Bilirubin (Z,Z) to androsterone glucuronide ratio		Chen Y（2023）	8299	7888	NA	European		GCST90201015
Bilirubin (Z,Z) to etiocholanolone glucuronide ratio		Chen Y（2023）	8299	7707	NA	European		GCST90201016
4-methyl-2-oxopentanoate to 3-methyl-2-oxobutyrate ratio		Chen Y（2023）	8299	8224	NA	European		GCST90201017
Bilirubin (Z,Z) to glucuronate ratio		Chen Y（2023）	8299	8103	NA	European		GCST90201018
Glucuronate to etiocholanolone glucuronide ratio		Chen Y（2023）	8299	7631	NA	European		GCST90201019
Paraxanthine to 5-acetylamino-6-formylamino-3-methyluracil ratio		Chen Y（2023）	8299	7388	NA	European		GCST90201020
