# Supplementary material for: The mediating role of blood metabolites in the association between myocardial infarction and cancer risk: An observational and mendelian randomization analysis
Source: PLoS One. 2025 Nov 14;20(11):e0336980. doi: 10.1371/journal.pone.0336980 (PMC12617889; doi:10.1371/journal.pone.0336980)
Supplement: S2 Table — (CSV) [file pone.0336980.s002.csv]

S2 Table.The instrumental variables (IVs) used to analyze the relationship between myocardial infarction and cancer.
				exposure			outcome
SNP	effect_allele.exposure	other_allele.exposure	eaf	BETA	SE	P	BETA	SE	P
rs10056700	C	T	0.331553	-0.0622277	0.010931	1.25E-08	0.00491632	0.00626697	0.432758
rs11591147	T	G	0.0364805	-0.268899	0.0287704	9.07E-21	0.0273488	0.0159036	0.0854949
rs11619038	T	C	0.118764	0.0887032	0.0156639	1.49E-08	0.000293207	0.00909879	0.974293
rs117733303	G	A	0.0106573	0.36443	0.0473007	1.31E-14	-0.0528168	0.0284736	0.0636048
rs118039278	A	G	0.0456111	0.276023	0.0232471	1.63E-32	0.0221927	0.0140174	0.11337
rs11970276	G	A	0.230537	0.0659112	0.0120799	4.86E-08	0.00420883	0.00703879	0.549875
rs12052058	T	G	0.211511	-0.105933	0.0126592	5.86E-17	0.00339384	0.007224	0.638497
rs12713468	A	G	0.356858	-0.0627048	0.010707	4.73E-09	-0.00813987	0.00616289	0.186572
rs137943060	A	G	0.018402	0.228855	0.0374205	9.61E-10	-0.00912519	0.0223523	0.683095
rs142816409	G	A	0.0995047	0.0920505	0.0168261	4.48E-08	0.0180716	0.00985776	0.0667683
rs1476382	T	C	0.182449	0.0908355	0.0131027	4.13E-12	-0.0102885	0.00762442	0.177205
rs16986953	A	G	0.0730183	0.107007	0.0192543	2.74E-08	0.00831395	0.0112838	0.46124
rs17026396	C	T	0.425757	0.0657861	0.0103353	1.95E-10	-0.0115451	0.00596604	0.0529737
rs1909195	C	T	0.799027	0.0968957	0.0128872	5.53E-14	-0.0100563	0.00735376	0.171466
rs191156695	T	C	0.0290424	-0.322289	0.032084	9.65E-24	0.0452005	0.0176557	0.0104641
rs2107595	A	G	0.192769	0.0869981	0.0128895	1.48E-11	-0.00469176	0.00748565	0.530812
rs2246828	A	G	0.350582	0.0644247	0.0106785	1.61E-09	-0.00206669	0.00617516	0.737869
rs2811711	C	T	0.103497	0.0928134	0.0166064	2.28E-08	-0.0133545	0.00965926	0.166802
rs28451064	A	G	0.153157	0.1324	0.0139502	2.29E-21	-0.00701284	0.00817371	0.390906
rs28673728	G	A	0.538762	0.057635	0.0102403	1.82E-08	-0.0140273	0.00590813	0.0175853
rs3127580	T	C	0.123271	0.0860382	0.0153289	1.99E-08	0.0168438	0.00889492	0.058272
rs34788166	AT	A	0.887602	-0.108613	0.0159453	9.65E-12	0.0026755	0.00929993	0.773583
rs35574960	T	C	0.11712	-0.0984868	0.0160812	9.11E-10	-0.00433076	0.00917865	0.637049
rs3918226	T	C	0.0697918	0.142092	0.0196692	5.04E-13	-0.0246523	0.0116075	0.0336853
rs3927760	A	C	0.16734	0.101432	0.0134893	5.50E-14	-0.00658607	0.00788053	0.403301
rs415434	G	A	0.523	-0.0559179	0.0102555	4.97E-08	0.00651685	0.00591206	0.270332
rs4350997	T	C	0.786869	-0.0838031	0.0124026	1.41E-11	0.0202142	0.00722132	0.00512224
rs55845370	G	A	0.383634	0.061997	0.0105013	3.55E-09	-0.00521834	0.00606052	0.389218
rs55965782	C	T	0.126123	0.141785	0.0151354	7.41E-21	-0.0126055	0.00888461	0.155957
rs56225615	T	C	0.19194	0.0916003	0.0128612	1.06E-12	-0.00730751	0.00746493	0.327623
rs639750	T	G	0.583662	0.0679972	0.0103991	6.20E-11	0.000779333	0.00599348	0.896543
rs642803	T	C	0.396963	-0.0572536	0.0104891	4.80E-08	0.000440107	0.00602393	0.941759
rs646776	T	C	0.784674	0.0781937	0.0125119	4.12E-10	0.00270828	0.00717656	0.705892
rs653178	T	C	0.585262	-0.068887	0.0103527	2.85E-11	0.0184262	0.00597852	0.00205565
rs72934535	C	T	0.0954187	0.122969	0.0171694	7.94E-13	-5.01E-08	0.0100389	0.999996
rs7412	T	C	0.0536119	-0.232693	0.023376	2.41E-23	0.0104926	0.0130153	0.420144
rs7668383	C	T	0.180641	-0.0843811	0.0133895	2.94E-10	0.00451181	0.00766299	0.556009
rs9349379	G	A	0.451153	0.136873	0.0102007	4.74E-41	-0.000460706	0.00590706	0.937834
rs9515203	C	T	0.26215	-0.0933061	0.0116894	1.44E-15	0.000989377	0.00668806	0.882397
rs9989421	G	A	0.750897	0.0745065	0.0119268	4.18E-10	-0.0100042	0.00681952	0.142377
