# Supplementary material for: The mediating role of blood metabolites in the association between myocardial infarction and cancer risk: An observational and mendelian randomization analysis
Source: PLoS One. 2025 Nov 14;20(11):e0336980. doi: 10.1371/journal.pone.0336980 (PMC12617889; doi:10.1371/journal.pone.0336980)
Supplement: S3 Table — (XLS) [file pone.0336980.s003.xls]

## Sheet: Sheet1
S3 Table. MR Results for the Relationship Between myocardial infarction and various cancer
Exposure	Outcome	No.of SNP	Methods	OR(95%CI)	P	Heterogeneity test		Pleiotropy test	R^2	F-statistic	Power^2
						Cochran’s Q	P	p pintercept
myocardial infarction	adrenal gland	40	MR Egger	4.6353 (0.9679,22.1992)	0.0617	48.0384	0.241442	0.147301	0.0064	4118.39	1
		40	Weighted median	2.3878 (0.9926, 5.7444)	0.052
		40	Inverse variance weighted	1.5736 (0.8312, 2.9788)	0.163825	50.5315	0.200447
		40	Simple mode	2.0854 (0.3287,13.2288)	0.439808
		40	Weighted mode	3.3386 (0.7543,14.7760)	0.119497
myocardial infarction	anus and anal canal	40	MR Egger	1.7607 (0.4343, 7.1385)	0.432722	27.4111	0.959991	0.145486	0.0064	4118.39	1
		40	Weighted median	1.2208 (0.5520, 2.7002)	0.622211
		40	Inverse variance weighted	0.6683 (0.3794, 1.1775)	0.163144	29.611	0.939976
		40	Simple mode	1.9618 (0.3315,11.6114)	0.461648
		40	Weighted mode	1.9191 (0.4161, 8.8508)	0.407889
myocardial infarction	Aastrocytoma	40	MR Egger	2.1666 (0.4901, 9.5779)	0.313774	35.822	0.737789	0.649251	0.0064	4118.39	1
		40	Weighted median	1.4926 (0.6489, 3.4329)	0.345976
		40	Inverse variance weighted	1.5761 (0.8684, 2.8604)	0.134646	36.0318	0.765263
		40	Simple mode	1.5144 (0.2394, 9.5795)	0.661417
		40	Weighted mode	1.5550 (0.3602, 6.7136)	0.55724
myocardial infarction	basal cell carcinoma	40	MR Egger	0.8361 (0.7461, 0.9369)	0.00362045	47.0331	0.273999	0.0593927	0.0064	4118.39	0.28
		40	Weighted median	0.9277 (0.8692, 0.9902)	0.0240522
		40	Inverse variance weighted	0.9268 (0.8839, 0.9717)	0.00164684	51.2381	0.181914
		40	Simple mode	0.9751 (0.8472, 1.1222)	0.726503
		40	Weighted mode	0.9330 (0.8310, 1.0474)	0.246377
myocardial infarction	biliary gallbladder	40	MR Egger	0.6292 (0.4099, 0.9658)	0.0400289	47.5196	0.257919	0.110031	0.0064	4118.39	0.69
		40	Weighted median	0.8505 (0.6657, 1.0865)	0.194966
		40	Inverse variance weighted	0.8721 (0.7309, 1.0405)	0.128764	50.5353	0.200344
		40	Simple mode	0.8910 (0.5319, 1.4926)	0.663235
		40	Weighted mode	0.8984 (0.5759, 1.4015)	0.63922
myocardial infarction	bladder	40	MR Egger	1.0491 (0.7498, 1.4679)	0.781162	49.6833	0.193844	0.498619	0.0064	4118.39	0.19
		40	Weighted median	0.9483 (0.7853, 1.1451)	0.581207
		40	Inverse variance weighted	0.9425 (0.8243, 1.0776)	0.386281	50.2345	0.208619
		40	Simple mode	0.8395 (0.5715, 1.2333)	0.377701
		40	Weighted mode	0.9164 (0.6417, 1.3087)	0.633517
myocardial infarction	bone cartilage	40	MR Egger	0.6360 (0.2276, 1.7774)	0.392992	51.2019	0.156149	0.685996	0.0064	4118.39	0.99
		40	Weighted median	0.7975 (0.4534, 1.4030)	0.432457
		40	Inverse variance weighted	0.7732 (0.5129, 1.1655)	0.219294	51.4039	0.177748
		40	Simple mode	0.9284 (0.2604, 3.3099)	0.909359
		40	Weighted mode	1.2140 (0.4235, 3.4802)	0.719996
myocardial infarction	brain	40	MR Egger	1.1227 (0.6873, 1.8338)	0.646349	40.1064	0.554368	0.762407	0.0064	4118.39	0.14
		40	Weighted median	1.1848 (0.8795, 1.5961)	0.264759
		40	Inverse variance weighted	1.0470 (0.8595, 1.2755)	0.648089	40.199	0.593477
		40	Simple mode	1.1821 (0.6743, 2.0721)	0.562194
		40	Weighted mode	1.1821 (0.7395, 1.8895)	0.488334
myocardial infarction	bronchus and lung	40	MR Egger	0.7036 (0.5702, 0.8681)	0.0020996	55.5638	0.0783511	0.144388	0.0064	4118.39	0.95
		40	Weighted median	0.8206 (0.7367, 0.9141)	0.000328652
		40	Inverse variance weighted	0.8142 (0.7473, 0.8871)	2.61922e-06	58.4905	0.0577822
		40	Simple mode	0.7900 (0.6415, 0.9729)	0.0318262
		40	Weighted mode	0.8146 (0.6982, 0.9504)	0.0124938
myocardial infarction	chondrosarcoma	40	MR Egger	2.2732 (0.4795,10.7762)	0.306913	36.4893	0.710939	0.961716	0.0064	4118.39	1
		40	Weighted median	1.8598 (0.7584, 4.5602)	0.175157
		40	Inverse variance weighted	2.3544 (1.2583, 4.4051)	0.00738575	36.4917	0.747871
		40	Simple mode	1.5130 (0.2633, 8.6939)	0.64489
		40	Weighted mode	1.7294 (0.3839, 7.7900)	0.479463
myocardial infarction	colon	40	MR Egger	0.9006 (0.6788, 1.1947)	0.471679	68.3666	0.00622123	0.827384	0.0064	4118.39	0.67
		40	Weighted median	0.8423 (0.7346, 0.9658)	0.0139511
		40	Inverse variance weighted	0.8749 (0.7818, 0.9790)	0.0198211	68.445	0.00808543
		40	Simple mode	0.7659 (0.5619, 1.0441)	0.098816
		40	Weighted mode	0.8122 (0.6361, 1.0371)	0.102653
myocardial infarction	colon adenocarcinoma	40	MR Egger	0.8127 (0.6038, 1.0939)	0.17861	58.6652	0.0452911	0.678173	0.0064	4118.39	0.72
		40	Weighted median	0.8564 (0.7349, 0.9979)	0.0469573
		40	Inverse variance weighted	0.8612 (0.7650, 0.9696)	0.0134779	58.9091	0.0536551
		40	Simple mode	0.7468 (0.5421, 1.0289)	0.0811741
		40	Weighted mode	0.8236 (0.6392, 1.0612)	0.140772
myocardial infarction	colorectal	40	MR Egger	1.0485 (0.8209, 1.3393)	0.70625	83.1634	0.000159297	0.185885	0.0064	4118.39	0.49
		40	Weighted median	0.9801 (0.8819, 1.0893)	0.70957
		40	Inverse variance weighted	0.8991 (0.8140, 0.9931)	0.0360895	86.7447	8.81359e-05
		40	Simple mode	1.0005 (0.7981, 1.2542)	0.996896
		40	Weighted mode	1.0602 (0.8898, 1.2632)	0.516561
myocardial infarction	colorectal adenocarcinoma	40	MR Egger	1.0035 (0.7746, 1.3001)	0.978918	76.2633	0.000956176	0.333758	0.0064	4118.39	0.54
		40	Weighted median	0.9715 (0.8598, 1.0977)	0.64247
		40	Inverse variance weighted	0.8916 (0.8034, 0.9895)	0.0309466	77.9995	0.000865722
		40	Simple mode	0.9587 (0.7438, 1.2358)	0.746513
		40	Weighted mode	1.0022 (0.8327, 1.2061)	0.981576
myocardial infarction	colorectal neuroendocrine tumor	40	MR Egger	0.9172 (0.4360, 1.9296)	0.820901	32.2037	0.8624	0.630102	0.0064	4118.39	0.36
		40	Weighted median	1.2726 (0.8302, 1.9505)	0.268671
		40	Inverse variance weighted	1.0855 (0.8042, 1.4652)	0.592051	32.4391	0.879935
		40	Simple mode	1.4691 (0.5249, 4.1112)	0.467813
		40	Weighted mode	1.7902 (0.7214, 4.4426)	0.215982
myocardial infarction	diffuse large B-Cell lymphoma	40	MR Egger	0.6912 (0.4302, 1.1106)	0.134426	50.42	0.174819	0.402936	0.0064	4118.39	0.89
		40	Weighted median	0.8602 (0.6647, 1.1131)	0.252138
		40	Inverse variance weighted	0.8334 (0.6890, 1.0082)	0.06071	51.277	0.18093
		40	Simple mode	0.9192 (0.5231, 1.6152)	0.770875
		40	Weighted mode	0.8312 (0.5018, 1.3766)	0.47646
myocardial infarction	eye adnexa	40	MR Egger	2.4881 (0.9491, 6.5228)	0.0708138	43.956	0.388692	0.0480499	0.0064	4118.39	0.05
		40	Weighted median	1.3345 (0.7639, 2.3311)	0.310683
		40	Inverse variance weighted	0.9945 (0.6659, 1.4853)	0.978627	48.2959	0.267484
		40	Simple mode	1.5382 (0.4811, 4.9178)	0.471648
		40	Weighted mode	1.5693 (0.6563, 3.7522)	0.316651
myocardial infarction	fibrosarcoma	40	MR Egger	1.6256 (0.4397, 6.0104)	0.470461	69.5901	0.00471905	0.452946	0.0064	4118.39	0.82
		40	Weighted median	1.1614 (0.6032, 2.2362)	0.654383
		40	Inverse variance weighted	1.0233 (0.6068, 1.7256)	0.931123	70.541	0.00508507
		40	Simple mode	1.1556 (0.2166, 6.1651)	0.866331
		40	Weighted mode	1.3214 (0.3507, 4.9792)	0.682592
myocardial infarction	glioblastoma multiforme	40	MR Egger	1.7924 (0.6730, 4.7735)	0.249537	52.1887	0.134763	0.500317	0.0064	4118.39	1
		40	Weighted median	1.4302 (0.8380, 2.4409)	0.189504
		40	Inverse variance weighted	1.3131 (0.8880, 1.9419)	0.172319	52.7631	0.146185
		40	Simple mode	1.8834 (0.5402, 6.5667)	0.32602
		40	Weighted mode	1.7401 (0.5141, 5.8899)	0.378172
myocardial infarction	GBM astrocytoma	40	MR Egger	1.8687 (0.8168, 4.2754)	0.14613	50.0915	0.183129	0.426686	0.0064	4118.39	1
		40	Weighted median	1.4894 (0.9515, 2.3314)	0.0814037
		40	Inverse variance weighted	1.3702 (0.9836, 1.9088)	0.0625769	50.8599	0.191676
		40	Simple mode	2.3644 (0.8356, 6.6899)	0.112204
		40	Weighted mode	2.1426 (0.8748, 5.2475)	0.102708
myocardial infarction	head and neck	40	MR Egger	0.9176 (0.6782, 1.2415)	0.580178	43.7125	0.398612	0.56773	0.0064	4118.39	0.84
		40	Weighted median	0.8921 (0.7430, 1.0710)	0.220773
		40	Inverse variance weighted	0.8459 (0.7497, 0.9545)	0.00660394	44.0577	0.426633
		40	Simple mode	0.6102 (0.4061, 0.9169)	0.0219396
		40	Weighted mode	1.0145 (0.7224, 1.4248)	0.934162
myocardial infarction	hepatocellular carcinoma	40	MR Egger	0.7381 (0.3972, 1.3715)	0.342257	40.0025	0.558982	0.686069	0.0064	4118.39	0.9
		40	Weighted median	0.8631 (0.6005, 1.2406)	0.426423
		40	Inverse variance weighted	0.8302 (0.6454, 1.0679)	0.147397	40.1681	0.594825
		40	Simple mode	0.6741 (0.3131, 1.4512)	0.319073
		40	Weighted mode	0.7761 (0.3975, 1.5151)	0.461714
myocardial infarction	hypopharynx	40	MR Egger	0.2322 (0.0568, 0.9502)	0.0486046	22.0661	0.995174	0.1009	0.0064	4118.39	1
		40	Weighted median	0.5166 (0.2422, 1.1020)	0.0875245
		40	Inverse variance weighted	0.7008 (0.3983, 1.2332)	0.217552	24.8797	0.987789
		40	Simple mode	0.5429 (0.1192, 2.4727)	0.434082
		40	Weighted mode	0.4439 (0.1167, 1.6875)	0.239778
myocardial infarction	kidney chromophobe	40	MR Egger	3.1254 (0.6107,15.9939)	0.178577	65.1018	0.0126594	0.185424	0.0064	4118.39	0.66
		40	Weighted median	1.8067 (0.7832, 4.1675)	0.165416
		40	Inverse variance weighted	1.1273 (0.5678, 2.2380)	0.732045	67.9113	0.00907554
		40	Simple mode	2.0089 (0.3357,12.0207)	0.448881
		40	Weighted mode	2.0089 (0.4717, 8.5566)	0.350671
myocardial infarction	kidney clear cell carcinoma	40	MR Egger	1.1658 (0.7380, 1.8417)	0.514318	33.6243	0.818255	0.248949	0.0064	4118.39	0.42
		40	Weighted median	0.9107 (0.6933, 1.1962)	0.501281
		40	Inverse variance weighted	0.9083 (0.7556, 1.0918)	0.305522	34.9911	0.802559
		40	Simple mode	1.0097 (0.5798, 1.7587)	0.972826
		40	Weighted mode	0.9547 (0.5891, 1.5473)	0.851588
myocardial infarction	kidney not renal pelvis	40	MR Egger	1.3153 (0.9833, 1.7594)	0.0718511	41.483	0.493516	0.0046628	0.0064	4118.39	0.66
		40	Weighted median	0.8917 (0.7497, 1.0606)	0.195267
		40	Inverse variance weighted	0.8763 (0.7720, 0.9946)	0.0409128	50.4169	0.203572
		40	Simple mode	0.7457 (0.4973, 1.1183)	0.163043
		40	Weighted mode	0.8738 (0.6454, 1.1830)	0.387557
myocardial infarction	kidney papillary adenocarcinoma	40	MR Egger	1.8520 (0.7315, 4.6891)	0.20059	35.0999	0.765678	0.194466	0.0064	4118.39	0.14
		40	Weighted median	0.8146 (0.4697, 1.4129)	0.465525
		40	Inverse variance weighted	1.0453 (0.7189, 1.5198)	0.816468	36.8385	0.734419
		40	Simple mode	0.8326 (0.2630, 2.6357)	0.756826
		40	Weighted mode	0.7922 (0.3050, 2.0575)	0.634851
myocardial infarction	leiomyosarcoma	40	MR Egger	0.5746 (0.2023, 1.6320)	0.304145	35.6232	0.745594	0.387791	0.0064	4118.39	0.63
		40	Weighted median	0.9593 (0.5113, 1.8000)	0.89711
		40	Inverse variance weighted	0.8793 (0.5775, 1.3388)	0.54872	36.3848	0.751959
		40	Simple mode	0.4340 (0.1083, 1.7388)	0.244967
		40	Weighted mode	0.4190 (0.1173, 1.4968)	0.187558
myocardial infarction	lip	40	MR Egger	1.6384 (0.6331, 4.2400)	0.314678	28.6248	0.942548	0.274965	0.0064	4118.39	0.05
		40	Weighted median	1.1734 (0.6898, 1.9962)	0.555233
		40	Inverse variance weighted	1.0024 (0.6838, 1.4695)	0.990156	29.8484	0.935964
		40	Simple mode	0.9972 (0.3228, 3.0810)	0.996117
		40	Weighted mode	1.1898 (0.4603, 3.0756)	0.721606
myocardial infarction	liposarcoma	40	MR Egger	1.6200 (0.5571, 4.7107)	0.380711	40.7254	0.526905	0.425822	0.0064	4118.39	0.36
		40	Weighted median	1.0595 (0.5559, 2.0194)	0.860598
		40	Inverse variance weighted	1.0852 (0.7054, 1.6695)	0.709897	41.3721	0.542052
		40	Simple mode	0.5023 (0.1305, 1.9330)	0.322238
		40	Weighted mode	1.0334 (0.3137, 3.4044)	0.957151
myocardial infarction	lung neuroendocrine tumor	40	MR Egger	0.7335 (0.2573, 2.0907)	0.565008	35.3311	0.756891	0.604666	0.0064	4118.39	1
		40	Weighted median	0.5509 (0.3012, 1.0075)	0.0529158
		40	Inverse variance weighted	0.5682 (0.3729, 0.8659)	0.00854788	35.6032	0.780985
		40	Simple mode	0.7253 (0.1994, 2.6391)	0.628507
		40	Weighted mode	0.5606 (0.1828, 1.7193)	0.31708
myocardial infarction	lung non-small cell cancer	40	MR Egger	0.7832 (0.6115, 1.0032)	0.0597551	65.9103	0.0106571	0.480044	0.0064	4118.39	0.82
		40	Weighted median	0.8325 (0.7375, 0.9398)	0.00303396
		40	Inverse variance weighted	0.8505 (0.7703, 0.9390)	0.00134719	66.7072	0.0117318
		40	Simple mode	0.8160 (0.6458, 1.0310)	0.0955672
		40	Weighted mode	0.8160 (0.6804, 0.9785)	0.0336589
myocardial infarction	macroglobulinemia	40	MR Egger	0.4913 (0.0971, 2.4862)	0.395161	49.3124	0.203957	0.617996	0.0064	4118.39	1
		40	Weighted median	0.6576 (0.2649, 1.6326)	0.366283
		40	Inverse variance weighted	0.7191 (0.3779, 1.3681)	0.314899	49.6088	0.226571
		40	Simple mode	1.5096 (0.2371, 9.6100)	0.664943
		40	Weighted mode	0.6833 (0.1624, 2.8755)	0.606102
myocardial infarction	mantle cell lymphoma	40	MR Egger	2.1522 (0.8147, 5.6850)	0.129467	34.3427	0.793452	0.0950924	0.0064	4118.39	0.05
		40	Weighted median	1.1879 (0.6838, 2.0638)	0.541093
		40	Inverse variance weighted	0.9913 (0.6714, 1.4636)	0.96495	37.2587	0.71777
		40	Simple mode	1.7747 (0.5466, 5.7617)	0.345057
		40	Weighted mode	1.5861 (0.5723, 4.3959)	0.38009
myocardial infarction	marginal zone lymphoma	40	MR Egger	0.7289 (0.2415, 2.1995)	0.577614	53.304	0.113388	0.752359	0.0064	4118.39	0.77
		40	Weighted median	0.8626 (0.4735, 1.5715)	0.629127
		40	Inverse variance weighted	0.8586 (0.5526, 1.3339)	0.49758	53.432	0.132296
		40	Simple mode	0.6814 (0.1899, 2.4447)	0.559225
		40	Weighted mode	0.6484 (0.2466, 1.7051)	0.384703
myocardial infarction	melanoma of the skin	40	MR Egger	0.9420 (0.6766, 1.3116)	0.725349	73.4496	0.00190777	0.620154	0.0064	4118.39	1
		40	Weighted median	1.1174 (0.9587, 1.3024)	0.155558
		40	Inverse variance weighted	1.0176 (0.8916, 1.1614)	0.795912	73.8857	0.00235044
		40	Simple mode	1.2637 (0.8610, 1.8548)	0.23845
		40	Weighted mode	1.2539 (0.9036, 1.7401)	0.182961
myocardial infarction	Mesothelioma	40	MR Egger	0.6706 (0.2926, 1.5371)	0.35048	52.3504	0.131485	0.180785	0.0064	4118.39	0.06
		40	Weighted median	0.8642 (0.5495, 1.3592)	0.527522
		40	Inverse variance weighted	1.1365 (0.8120, 1.5907)	0.455739	54.6591	0.109492
		40	Simple mode	1.3564 (0.4932, 3.7299)	0.557907
		40	Weighted mode	0.6749 (0.3223, 1.4134)	0.303029
myocardial infarction	nasal cavity and sinuses	40	MR Egger	1.2992 (0.4165, 4.0522)	0.654323	35.1759	0.762804	0.546798	0.0064	4118.39	0.2
		40	Weighted median	1.1626 (0.6000, 2.2526)	0.655271
		40	Inverse variance weighted	0.9408 (0.5953, 1.4869)	0.793845	35.545	0.783082
		40	Simple mode	1.3427 (0.3449, 5.2266)	0.672982
		40	Weighted mode	1.4616 (0.4649, 4.5948)	0.519524
myocardial infarction	Nasopharynx	40	MR Egger	0.6423 (0.1238, 3.3326)	0.600992	44.392	0.371202	0.703473	0.0064	4118.39	0.75
		40	Weighted median	0.8841 (0.3446, 2.2679)	0.797695
		40	Inverse variance weighted	0.8623 (0.4465, 1.6652)	0.659081	44.5472	0.40647
		40	Simple mode	1.1962 (0.1731, 8.2640)	0.856703
		40	Weighted mode	0.6971 (0.1441, 3.3713)	0.655869
myocardial infarction	non-small cell lung cancer	40	MR Egger	0.9812 (0.6799, 1.4158)	0.91951	44.7171	0.358399	0.973567	0.0064	4118.39	0.06
		40	Weighted median	1.0634 (0.8598, 1.3152)	0.570606
		40	Inverse variance weighted	0.9868 (0.8531, 1.1414)	0.857746	44.7183	0.399512
		40	Simple mode	1.1958 (0.7879, 1.8148)	0.405606
		40	Weighted mode	1.1691 (0.8120, 1.6832)	0.405561
myocardial infarction	non-small cell lung cancer(Squamous Cell Carcinoma)	40	MR Egger	0.5837 (0.3762, 0.9057)	0.0208111	60.6051	0.0314263	0.128762	0.0064	4118.39	0.97
		40	Weighted median	0.8151 (0.6497, 1.0227)	0.0773413
		40	Inverse variance weighted	0.8022 (0.6702, 0.9601)	0.016239	64.0697	0.0201848
		40	Simple mode	0.9142 (0.5763, 1.4502)	0.704986
		40	Weighted mode	0.7118 (0.4919, 1.0298)	0.0782344
myocardial infarction	esophagus	40	MR Egger	1.2687 (0.6608, 2.4358)	0.478507	56.1299	0.0711369	0.316947	0.0064	4118.39	0.25
		40	Weighted median	1.0833 (0.7614, 1.5413)	0.656439
		40	Inverse variance weighted	0.9318 (0.7167, 1.2116)	0.598205	57.5008	0.0686215
		40	Simple mode	1.0672 (0.4599, 2.4762)	0.880324
		40	Weighted mode	1.2924 (0.6649, 2.5123)	0.453489
myocardial infarction	oral cavity	40	MR Egger	0.8652 (0.5314, 1.4088)	0.563645	39.8255	0.566841	0.896002	0.0064	4118.39	0.87
		40	Weighted median	0.8372 (0.6145, 1.1407)	0.260204
		40	Inverse variance weighted	0.8397 (0.6903, 1.0215)	0.0805742	39.8428	0.609009
		40	Simple mode	0.6304 (0.3254, 1.2211)	0.178438
		40	Weighted mode	0.7119 (0.4233, 1.1975)	0.207185
myocardial infarction	osteosarcoma	40	MR Egger	0.4778 (0.0829, 2.7541)	0.413259	29.2053	0.932555	0.943687	0.0064	4118.39	1
		40	Weighted median	0.5332 (0.2010, 1.4146)	0.206513
		40	Inverse variance weighted	0.5065 (0.2514, 1.0203)	0.0569514	29.2103	0.946343
		40	Simple mode	1.4433 (0.1443,14.4344)	0.756328
		40	Weighted mode	1.6565 (0.2027,13.5391)	0.64014
myocardial infarction	pancreas	40	MR Egger	1.0825 (0.7632, 1.5354)	0.659032	37.6322	0.663011	0.0675609	0.0064	4118.39	0.97
		40	Weighted median	0.7467 (0.6094, 0.9148)	0.00480374
		40	Inverse variance weighted	0.7968 (0.6923, 0.9171)	0.00154865	41.1531	0.55166
		40	Simple mode	0.6570 (0.3955, 1.0913)	0.11198
		40	Weighted mode	0.6784 (0.4833, 0.9521)	0.0300279
myocardial infarction	parotid gland	40	MR Egger	1.3229 (0.4752, 3.6826)	0.595045	35.4794	0.751183	0.438754	0.0064	4118.39	0.48
		40	Weighted median	0.9123 (0.5053, 1.6470)	0.760723
		40	Inverse variance weighted	0.9103 (0.6028, 1.3746)	0.654832	36.0905	0.763073
		40	Simple mode	0.8533 (0.2689, 2.7076)	0.789002
		40	Weighted mode	0.8533 (0.2489, 2.9255)	0.801959
myocardial infarction	rectum	40	MR Egger	1.1601 (0.8460, 1.5907)	0.361952	51.7108	0.144822	0.0947307	0.0064	4118.39	0.47
		40	Weighted median	1.0075 (0.8439, 1.2029)	0.933864
		40	Inverse variance weighted	0.9015 (0.7918, 1.0264)	0.117212	55.3091	0.0987425
		40	Simple mode	1.0636 (0.7177, 1.5763)	0.759993
		40	Weighted mode	1.0636 (0.7833, 1.4444)	0.694594
myocardial infarction	renal pelvis	40	MR Egger	0.6338 (0.1907, 2.1063)	0.460848	29.4392	0.928209	0.261873	0.0064	4118.39	0.96
		40	Weighted median	1.2378 (0.6144, 2.4939)	0.550481
		40	Inverse variance weighted	1.2001 (0.7416, 1.9419)	0.4576	30.7326	0.9194
		40	Simple mode	1.8633 (0.5063, 6.8577)	0.354456
		40	Weighted mode	1.3032 (0.3994, 4.2517)	0.662922
myocardial infarction	small cell lung cancer	40	MR Egger	0.5710 (0.3280, 0.9941)	0.0541666	46.6916	0.285644	0.489808	0.0064	4118.39	1
		40	Weighted median	0.6723 (0.4870, 0.9281)	0.0158154
		40	Inverse variance weighted	0.6839 (0.5478, 0.8537)	0.000786852	47.2312	0.3038
		40	Simple mode	0.6652 (0.3170, 1.3959)	0.287045
		40	Weighted mode	0.6652 (0.3732, 1.1857)	0.173998
myocardial infarction	skin	40	MR Egger	0.8674 (0.7744, 0.9717)	0.0182351	51.2437	0.155193	0.163158	0.0064	4118.39	0.23
		40	Weighted median	0.9282 (0.8715, 0.9887)	0.0206582
		40	Inverse variance weighted	0.9351 (0.8927, 0.9796)	0.00463268	53.7019	0.126989
		40	Simple mode	0.9357 (0.8213, 1.0661)	0.323547
		40	Weighted mode	0.9413 (0.8390, 1.0561)	0.308433
myocardial infarction	small intestine	40	MR Egger	1.3591 (0.7371, 2.5061)	0.33133	40.6387	0.530748	0.332929	0.0064	4118.39	0.08
		40	Weighted median	0.9966 (0.6902, 1.4391)	0.98565
		40	Inverse variance weighted	1.0272 (0.8031, 1.3140)	0.830618	41.5982	0.53215
		40	Simple mode	1.0699 (0.5371, 2.1313)	0.848545
		40	Weighted mode	1.0200 (0.5548, 1.8754)	0.949386
myocardial infarction	stomach	40	MR Egger	1.1358 (0.7814, 1.6508)	0.508184	41.4289	0.495887	0.467661	0.0064	4118.39	0.05
		40	Weighted median	1.0848 (0.8699, 1.3527)	0.469814
		40	Inverse variance weighted	0.9993 (0.8597, 1.1617)	0.992932	41.9661	0.516064
		40	Simple mode	1.0630 (0.6947, 1.6267)	0.779561
		40	Weighted mode	1.1437 (0.8027, 1.6297)	0.461362
myocardial infarction	thymus	40	MR Egger	1.3287 (0.2616, 6.7487)	0.733467	41.8615	0.476987	0.789677	0.0064	4118.39	0.35
		40	Weighted median	1.1782 (0.4391, 3.1613)	0.744674
		40	Inverse variance weighted	1.0839 (0.5630, 2.0868)	0.809591	41.9336	0.517484
		40	Simple mode	0.5322 (0.0855, 3.3128)	0.502565
		40	Weighted mode	1.1133 (0.2397, 5.1709)	0.89171
myocardial infarction	thyroid follicular cancer	40	MR Egger	1.5419 (0.5169, 4.5999)	0.441782	41.0296	0.513461	0.436525	0.0064	4118.39	0.09
		40	Weighted median	1.4739 (0.7776, 2.7935)	0.234436
		40	Inverse variance weighted	1.0328 (0.6644, 1.6055)	0.886133	41.6467	0.530025
		40	Simple mode	1.9132 (0.5166, 7.0857)	0.336848
		40	Weighted mode	1.9563 (0.6523, 5.8671)	0.237655
myocardial infarction	thyroid papillary adenocarcinoma	40	MR Egger	0.9059 (0.6276, 1.3078)	0.600696	41.7715	0.480909	0.278656	0.0064	4118.39	0.42
		40	Weighted median	1.1153 (0.9041, 1.3759)	0.308357
		40	Inverse variance weighted	1.0936 (0.9437, 1.2674)	0.234188	42.9761	0.47234
		40	Simple mode	1.2450 (0.8432, 1.8384)	0.276531
		40	Weighted mode	1.0773 (0.7777, 1.4923)	0.656374
myocardial infarction	tonsil base tongue cancer	40	MR Egger	1.1163 (0.5761, 2.1628)	0.746106	43.5299	0.406118	0.152221	0.0064	4118.39	1
		40	Weighted median	0.7346 (0.5039, 1.0708)	0.108661
		40	Inverse variance weighted	0.7115 (0.5431, 0.9322)	0.0135488	45.7337	0.359292
		40	Simple mode	0.5007 (0.2177, 1.1515)	0.110821
		40	Weighted mode	0.7423 (0.3693, 1.4922)	0.407541
myocardial infarction	urinary tract	40	MR Egger	1.2828 (0.9666, 1.7025)	0.091892	43.7822	0.395759	0.00882272	0.0064	4118.39	0.79
		40	Weighted median	0.9090 (0.7690, 1.0744)	0.263113
		40	Inverse variance weighted	0.8922 (0.7896, 1.0081)	0.0672507	51.6479	0.171744
		40	Simple mode	0.8854 (0.6260, 1.2522)	0.494974
		40	Weighted mode	0.9006 (0.6613, 1.2263)	0.509706
