# Supplementary material for: The mediating role of blood metabolites in the association between myocardial infarction and cancer risk: An observational and mendelian randomization analysis
Source: PLoS One. 2025 Nov 14;20(11):e0336980. doi: 10.1371/journal.pone.0336980 (PMC12617889; doi:10.1371/journal.pone.0336980)
Supplement: S4 Table — (CSV) [file pone.0336980.s004.csv]

S4 Table.The instrumental variables (IVs) used to analyze the relationship between cancer and myocardial infarction.
				exposure			outcome
SNP	effect_allele.exposure	other_allele.exposure	eaf	BETA	SE	P	BETA	SE	P
rs10093547	G	T	0.0747913	-0.0775214	0.0113539	8.63E-12	-0.0216596	0.0195356	0.267549
rs1012636	T	G	0.733852	-0.0424437	0.00665408	1.79E-10	-0.0167679	0.0115547	0.146733
rs10197246	C	T	0.681956	-0.0536882	0.00631797	1.93E-17	-0.00803449	0.0109796	0.464312
rs112527574	C	A	0.0439017	-0.0815709	0.0146455	2.55E-08	-0.0548063	0.0252261	0.0298106
rs11591710	C	A	0.109681	0.0561008	0.00937251	2.15E-09	-0.0662794	0.0165992	6.53E-05
rs11599804	A	G	0.391432	0.0453823	0.00602463	4.97E-14	0.00465961	0.0104669	0.656194
rs11649196	A	G	0.0702318	0.0738029	0.0115231	1.51E-10	-0.0244522	0.0200567	0.222788
rs12203592	T	C	0.0304357	0.102484	0.0172824	3.03E-09	0.00992605	0.0303855	0.743918
rs12638862	G	A	0.283649	-0.0443709	0.00657311	1.47E-11	0.0119607	0.0113982	0.294018
rs13056485	G	A	0.0793551	0.0705421	0.010817	6.96E-11	-0.0451456	0.0189437	0.0171652
rs1349375	C	T	0.355908	0.0378091	0.00614632	7.68E-10	0.0266485	0.0106709	0.0125144
rs139887847	T	C	0.0178734	0.148312	0.0219712	1.48E-11	0.10025	0.0378056	0.00800829
rs145922598	T	C	0.0124769	0.194585	0.025711	3.79E-14	-0.0261453	0.0462691	0.572026
rs146836668	A	G	0.0224674	0.157293	0.0194966	7.16E-16	0.0485047	0.0345968	0.160915
rs149389326	CT	C	0.0329587	-0.168554	0.0170962	6.26E-23	-0.0245857	0.0289197	0.39525
rs17599629	G	A	0.204005	0.040239	0.0073068	3.65E-08	0.00648443	0.0127282	0.610434
rs186396140	G	A	0.0391191	0.100923	0.0151393	2.62E-11	-0.0198869	0.0265109	0.45317
rs201187606	AT	A	0.00204891	0.418912	0.0712383	4.09E-09	0.113918	0.12817	0.374109
rs214788	A	G	0.853266	-0.0487879	0.0082598	3.49E-09	-0.00367587	0.0143912	0.798395
rs2811415	G	A	0.835903	-0.0434987	0.00792749	4.09E-08	-0.0139953	0.0137864	0.310036
rs3095607	G	T	0.314748	0.0508513	0.00630676	7.45E-16	-0.00285694	0.0109673	0.794482
rs35517815	A	G	0.0492068	0.0771487	0.013675	1.68E-08	0.0161562	0.0239894	0.500646
rs35944752	G	T	0.0808473	-0.0658843	0.0110661	2.62E-09	0.0130242	0.0189365	0.491588
rs414897	A	G	0.784857	0.0441603	0.00719834	8.53E-10	-0.0195403	0.0124455	0.116399
rs545226	A	G	0.610284	0.0452018	0.00603636	6.98E-14	-0.123418	0.0103957	1.66E-32
rs62235753	T	C	0.0119619	0.334744	0.0259	3.28E-38	-0.0279273	0.0461561	0.545137
rs661204	A	G	0.144876	0.0542529	0.00831122	6.68E-11	-0.0219661	0.0145114	0.1301
rs6986285	T	C	0.327553	-0.0380021	0.00630935	1.71E-09	0.00912484	0.0109355	0.404044
rs72755295	G	A	0.0318966	0.136153	0.0166318	2.69E-16	-0.072718	0.0293312	0.0131677
rs72930659	T	C	0.213471	0.0493478	0.00722456	8.46E-12	-0.0115624	0.0125623	0.35736
rs72963168	C	T	0.165328	0.0445833	0.00791318	1.76E-08	-0.0127752	0.0137922	0.354309
rs74911261	A	G	0.00830618	0.186342	0.0318064	4.67E-09	-0.0266615	0.0561476	0.634895
rs77554484	A	C	0.154276	-0.0533184	0.00823738	9.62E-11	-0.00322561	0.0141891	0.820168
rs78028320	A	G	0.145645	0.0468432	0.00829601	1.64E-08	0.0104683	0.0144411	0.468513
rs78059576	A	C	0.0056254	0.288741	0.0378166	2.25E-14	-0.0169026	0.0676564	0.802719
rs78378222	G	T	0.017275	0.191304	0.0222154	7.22E-18	0.0695938	0.0397333	0.0798565
rs801109	T	C	0.272449	0.0362991	0.00661118	4.01E-08	-0.00693972	0.0114913	0.545905
rs8051733	G	A	0.256135	0.0648521	0.0067409	6.54E-22	-0.00745485	0.0117432	0.525544
rs805698	T	C	0.952648	-0.078717	0.0139473	1.66E-08	-0.0108467	0.0243863	0.656476
rs9275642	T	C	0.191078	-0.0564374	0.00754185	7.25E-14	0.0377357	0.0129404	0.00354405
rs9901746	G	A	0.449531	-0.0476101	0.00595398	1.28E-15	-0.0011888	0.0103247	0.908333
