# Supplementary material for: The mediating role of blood metabolites in the association between myocardial infarction and cancer risk: An observational and mendelian randomization analysis
Source: PLoS One. 2025 Nov 14;20(11):e0336980. doi: 10.1371/journal.pone.0336980 (PMC12617889; doi:10.1371/journal.pone.0336980)
Supplement: S5 Table — (XLS) [file pone.0336980.s005.xls]

## Sheet: Sheet1
S5 Table. MR Results for the Relationship Between various cancer and myocardial infarction
Exposure	Outcome	No.of SNP	Methods	OR(95%CI)	P	Heterogeneity test		Pleiotropy test	R^2	F-statistic	Power^2
						Cochran’s Q	P	p pintercept
adrenal gland	myocardial infarction	22	MR Egger	0.9712 (0.9354,1.0084)	0.143254	30.2428	0.0660132	0.0624001	0.001	315.6	0.05
		22	Weighted median	1.0102 (0.9955,1.0251)	0.176186
		22	Inverse variance weighted	1.0064 (0.9926,1.0203)	0.365668	36.133	0.0211249
		22	Simple mode	1.0095 (0.9872,1.0322)	0.417487
		22	Weighted mode	1.0110 (0.9902,1.0322)	0.315706
anus and anal canal	myocardial infarction	17	MR Egger	0.9930 (0.9597,1.0274)	0.692031	9.19654	0.867019	0.630653	0.0008	252.63	0.05
		17	Weighted median	1.0050 (0.9872,1.0233)	0.5825
		17	Inverse variance weighted	1.0009 (0.9879,1.0140)	0.89601	9.43744	0.894312
		17	Simple mode	1.0127 (0.9813,1.0451)	0.443652
		17	Weighted mode	1.0094 (0.9849,1.0344)	0.467218
Aastrocytoma	myocardial infarction	18	MR Egger	0.9619 (0.9270,0.9982)	0.0564437	11.445	0.781223	0.0604308	0.001	315.61	0.05
		18	Weighted median	0.9934 (0.9777,1.0095)	0.420317
		18	Inverse variance weighted	0.9976 (0.9866,1.0087)	0.667057	15.5262	0.557635
		18	Simple mode	0.9810 (0.9498,1.0132)	0.259713
		18	Weighted mode	0.9830 (0.9554,1.0114)	0.255061
basal cell carcinoma	myocardial infarction	67	MR Egger	0.9974 (0.9302,1.0694)	0.941228	121.819	2.51973e-05	0.976111	0.0151	4819.55	0.05
		67	Weighted median	1.0177 (0.9801,1.0568)	0.361533
		67	Inverse variance weighted	0.9964 (0.9635,1.0305)	0.834968	121.821	3.51596e-05
		67	Simple mode	1.0216 (0.9543,1.0937)	0.540956
		67	Weighted mode	1.0188 (0.9672,1.0730)	0.485188
biliary gallbladder	myocardial infarction	12	MR Egger	0.9497 (0.7915,1.1395)	0.590779	37.6772	4.31888e-05	0.845299	0.0009	284.12	0.05
		12	Weighted median	0.9935 (0.9462,1.0431)	0.792635
		12	Inverse variance weighted	0.9667 (0.9180,1.0180)	0.199046	37.8283	8.36325e-05
		12	Simple mode	1.0180 (0.9347,1.1088)	0.689693
		12	Weighted mode	1.0105 (0.9196,1.1104)	0.831553
bladder	myocardial infarction	19	MR Egger	0.9826 (0.9148,1.0554)	0.636662	31.7156	0.0163194	0.829672	0.0013	410.11	0.05
		19	Weighted median	0.9832 (0.9390,1.0295)	0.470669
		19	Inverse variance weighted	0.9892 (0.9525,1.0273)	0.573581	31.8047	0.023187
		19	Simple mode	0.9763 (0.8962,1.0635)	0.589744
		19	Weighted mode	0.9837 (0.9051,1.0692)	0.703861
bone cartilage	myocardial infarction	31	MR Egger	1.0025 (0.9753,1.0304)	0.861263	35.5162	0.188086	0.900362	0.0015	381.19	0.05
		31	Weighted median	0.9970 (0.9817,1.0127)	0.708334
		31	Inverse variance weighted	1.0041 (0.9926,1.0157)	0.488039	35.5358	0.223668
		31	Simple mode	0.9871 (0.9622,1.0126)	0.325725
		31	Weighted mode	0.9939 (0.9747,1.0134)	0.540716
brain	myocardial infarction	64	MR Egger	0.9840 (0.9307,1.0403)	0.571287	242.5	3.55194e-23	0.760752	0.0034	1075.68	0.05
		64	Weighted median	0.9780 (0.9606,0.9958)	0.0153437
		64	Inverse variance weighted	0.9763 (0.9535,0.9996)	0.0463149	242.866	6.18063e-23
		64	Simple mode	0.9703 (0.9287,1.0139)	0.183693
		64	Weighted mode	0.9703 (0.9353,1.0067)	0.113751
bronchus and lung	myocardial infarction	37	MR Egger	0.9903 (0.9087,1.0792)	0.825911	77.9302	4.14993e-05	0.494695	0.0029	933.25	0.05
		37	Weighted median	0.9961 (0.9436,1.0515)	0.887414
		37	Inverse variance weighted	1.0157 (0.9692,1.0644)	0.514169	78.9905	4.67153e-05
		37	Simple mode	0.9892 (0.9061,1.0799)	0.809381
		37	Weighted mode	0.9869 (0.9239,1.0542)	0.698135
chondrosarcoma	myocardial infarction	13	MR Egger	1.0001 (0.9473,1.0559)	0.996256	23.0808	0.0172171	0.898506	0.0007	221.15	0.05
		13	Weighted median	0.9940 (0.9741,1.0144)	0.562245
		13	Inverse variance weighted	0.9967 (0.9793,1.0145)	0.717918	23.1165	0.0267526
		13	Simple mode	1.0001 (0.9666,1.0347)	0.996134
		13	Weighted mode	0.9968 (0.9650,1.0298)	0.851801
colon	myocardial infarction	25	MR Egger	1.0023 (0.9009,1.1150)	0.96672	24.2219	0.391609	0.439373	0.0017	543.09	0.05
		25	Weighted median	0.9352 (0.8879,0.9851)	0.0114911
		25	Inverse variance weighted	0.9628 (0.9284,0.9986)	0.0415862	24.874	0.412635
		25	Simple mode	0.9139 (0.8167,1.0227)	0.129831
		25	Weighted mode	0.9139 (0.8215,1.0167)	0.110812
colon adenocarcinoma	myocardial infarction	26	MR Egger	0.9874 (0.8766,1.1123)	0.83674	29.6974	0.194985	0.764451	0.0018	541.51	0.05
		26	Weighted median	0.9996 (0.9537,1.0476)	0.985741
		26	Inverse variance weighted	1.0049 (0.9707,1.0404)	0.780692	29.811	0.231443
		26	Simple mode	1.0268 (0.9191,1.1471)	0.643628
		26	Weighted mode	1.0408 (0.9264,1.1693)	0.507224
colorectal	myocardial infarction	33	MR Egger	0.9627 (0.8028,1.1545)	0.684569	92.3629	5.14655e-08	0.780507	0.003	967.02	0.05
		33	Weighted median	1.0222 (0.9686,1.0787)	0.424147
		33	Inverse variance weighted	0.9867 (0.9304,1.0464)	0.654847	92.5983	8.38682e-08
		33	Simple mode	1.0722 (0.9712,1.1837)	0.176609
		33	Weighted mode	1.0556 (0.9583,1.1627)	0.280866
colorectal adenocarcinoma	myocardial infarction	38	MR Egger	1.0733 (0.9658,1.1927)	0.197464	63.7301	0.00296091	0.124653	0.0032	1027.65	0.05
		38	Weighted median	1.0161 (0.9735,1.0605)	0.464671
		38	Inverse variance weighted	0.9923 (0.9529,1.0334)	0.709448	68.1059	0.00137703
		38	Simple mode	1.0295 (0.9524,1.1129)	0.468961
		38	Weighted mode	1.0220 (0.9447,1.1056)	0.590843
colorectal neuroendocrine tumor	myocardial infarction	7	MR Egger	0.9251 (0.8620,0.9929)	0.083439	4.91804	0.425964	0.125971	0.0004	126.87	0.05
		7	Weighted median	0.9913 (0.9589,1.0247)	0.603778
		7	Inverse variance weighted	0.9848 (0.9581,1.0122)	0.272667	8.2849	0.217965
		7	Simple mode	0.9845 (0.9328,1.0389)	0.589341
		7	Weighted mode	0.9901 (0.9448,1.0376)	0.692384
diffuse large B-Cell lymphoma	myocardial infarction	13	MR Egger	1.0075 (0.9381,1.0820)	0.84162	17.4816	0.0944163	0.759847	0.0008	253.4	0.05
		13	Weighted median	0.9973 (0.9594,1.0367)	0.892628
		13	Inverse variance weighted	0.9972 (0.9680,1.0272)	0.851497	17.6376	0.127144
		13	Simple mode	0.9939 (0.9261,1.0667)	0.868131
		13	Weighted mode	1.0067 (0.9458,1.0715)	0.837509
eye adnexa	myocardial infarction	35	MR Egger	0.9964 (0.9541,1.0407)	0.873131	59.1381	0.00344537	0.520879	0.0017	536.41	0.05
		35	Weighted median	1.0111 (0.9927,1.0299)	0.238125
		35	Inverse variance weighted	1.0099 (0.9941,1.0259)	0.221473	59.8927	0.0039773
		35	Simple mode	0.9940 (0.9557,1.0339)	0.767767
		35	Weighted mode	0.9992 (0.9649,1.0347)	0.963851
fibrosarcoma	myocardial infarction	30	MR Egger	1.0079 (0.9777,1.0391)	0.61465	32.472	0.255731	0.156143	0.0015	473.28	0.05
		30	Weighted median	0.9888 (0.9726,1.0053)	0.182511
		30	Inverse variance weighted	0.9870 (0.9755,0.9987)	0.0295632	34.9351	0.206679
		30	Simple mode	0.9905 (0.9618,1.0201)	0.532118
		30	Weighted mode	0.9860 (0.9636,1.0090)	0.241195
glioblastoma multiforme	myocardial infarction	36	MR Egger	1.0095 (0.9439,1.0797)	0.784338	178.918	1.37473e-21	0.293234	0.0018	568.02	0.05
		36	Weighted median	0.9953 (0.9788,1.0121)	0.582197
		36	Inverse variance weighted	0.9759 (0.9513,1.0011)	0.0605146	184.915	2.72745e-22
		36	Simple mode	0.9999 (0.9664,1.0346)	0.997237
		36	Weighted mode	1.0108 (0.9836,1.0388)	0.443976
GBM astrocytoma	myocardial infarction	51	MR Egger	1.0212 (0.9801,1.0641)	0.320919	193.334	4.90776e-19	0.0761349	0.0018	568.18	0.05
		51	Weighted median	0.9938 (0.9801,1.0077)	0.382404
		51	Inverse variance weighted	0.9871 (0.9688,1.0058)	0.174317	206.287	7.05762e-21
		51	Simple mode	0.9893 (0.9603,1.0191)	0.480398
		51	Weighted mode	0.9850 (0.9565,1.0144)	0.319062
head and neck	myocardial infarction	10	MR Egger	0.9120 (0.8141,1.0216)	0.150446	9.31459	0.316457	0.0646674	0.0026	825.98	0.05
		10	Weighted median	1.0306 (0.9676,1.0977)	0.349098
		10	Inverse variance weighted	1.0209 (0.9654,1.0795)	0.468184	14.6521	0.100946
		10	Simple mode	1.0297 (0.9123,1.1623)	0.64659
		10	Weighted mode	1.0331 (0.9143,1.1672)	0.613952
hepatocellular carcinoma	myocardial infarction	11	MR Egger	0.9149 (0.8476,0.9875)	0.0483515	18.1839	0.0330985	0.226326	0.0007	221.44	0.05
		11	Weighted median	0.9510 (0.9261,0.9766)	0.000204075
		11	Inverse variance weighted	0.9597 (0.9354,0.9847)	0.00172578	21.5918	0.0173249
		11	Simple mode	0.9533 (0.9090,0.9997)	0.0766794
		11	Weighted mode	0.9373 (0.9055,0.9703)	0.00430037
hypopharynx	myocardial infarction	11	MR Egger	0.9599 (0.9126,1.0097)	0.147067	5.14064	0.82188	0.0851749	0.0011	347.1	0.05
		11	Weighted median	1.0041 (0.9860,1.0225)	0.659651
		11	Inverse variance weighted	1.0072 (0.9936,1.0209)	0.301385	8.87957	0.543569
		11	Simple mode	0.9996 (0.9740,1.0260)	0.979231
		11	Weighted mode	1.0023 (0.9789,1.0263)	0.850214
kidney chromophobe	myocardial infarction	15	MR Egger	0.9789 (0.9404,1.0191)	0.31813	13.9215	0.379398	0.166294	0.0005	158.23	0.05
		15	Weighted median	1.0085 (0.9901,1.0272)	0.366841
		15	Inverse variance weighted	1.0071 (0.9932,1.0212)	0.31941	16.2244	0.299865
		15	Simple mode	1.0199 (0.9892,1.0516)	0.227421
		15	Weighted mode	1.0150 (0.9912,1.0393)	0.239387
kidney clear cell carcinoma	myocardial infarction	13	MR Egger	0.9723 (0.9070,1.0423)	0.445346	10.3011	0.503521	0.420771	0.0007	221.75	0.05
		13	Weighted median	1.0024 (0.9674,1.0388)	0.89379
		13	Inverse variance weighted	0.9993 (0.9728,1.0265)	0.958137	11.0006	0.52887
		13	Simple mode	0.9931 (0.9326,1.0575)	0.831656
		13	Weighted mode	1.0113 (0.9504,1.0761)	0.729415
kidney not renal pelvis	myocardial infarction	20	MR Egger	1.0875 (0.9566,1.2362)	0.216212	45.988	0.000297873	0.168426	0.0013	413.07	0.05
		20	Weighted median	1.0188 (0.9745,1.0651)	0.41096
		20	Inverse variance weighted	0.9969 (0.9485,1.0478)	0.90327	51.2493	8.56294e-05
		20	Simple mode	1.0342 (0.9627,1.1109)	0.369313
		20	Weighted mode	1.0390 (0.9738,1.1087)	0.26179
kidney papillary adenocarcinoma	myocardial infarction	35	MR Egger	1.0031 (0.9646,1.0432)	0.877389	60.7644	0.00227251	0.859817	0.0017	536.42	0.05
		35	Weighted median	1.0075 (0.9912,1.0240)	0.371113
		35	Inverse variance weighted	0.9998 (0.9864,1.0133)	0.973631	60.8227	0.00315247
		35	Simple mode	1.0120 (0.9845,1.0404)	0.401281
		35	Weighted mode	1.0100 (0.9833,1.0373)	0.472131
leiomyosarcoma	myocardial infarction	32	MR Egger	0.9975 (0.9667,1.0293)	0.87676	24.5787	0.745235	0.943539	0.0016	504.8	0.05
		32	Weighted median	0.9925 (0.9792,1.0060)	0.276598
		32	Inverse variance weighted	0.9964 (0.9868,1.0062)	0.469913	24.5838	0.786016
		32	Simple mode	0.9916 (0.9637,1.0203)	0.567842
		32	Weighted mode	0.9853 (0.9616,1.0095)	0.24027
lip	myocardial infarction	39	MR Egger	0.9942 (0.9676,1.0215)	0.67547	49.2778	0.0853492	0.775431	0.0019	599.52	0.05
		39	Weighted median	0.9931 (0.9791,1.0073)	0.336385
		39	Inverse variance weighted	0.9906 (0.9802,1.0010)	0.0755563	49.3878	0.102125
		39	Simple mode	0.9904 (0.9662,1.0153)	0.451762
		39	Weighted mode	0.9938 (0.9728,1.0153)	0.574888
liposarcoma	myocardial infarction	26	MR Egger	0.9485 (0.9082,0.9906)	0.0253204	39.147	0.0263543	0.0381475	0.0013	410.2	0.05
		26	Weighted median	0.9968 (0.9808,1.0131)	0.698947
		26	Inverse variance weighted	0.9937 (0.9805,1.0072)	0.358251	46.9995	0.00490384
		26	Simple mode	1.0010 (0.9637,1.0398)	0.957541
		26	Weighted mode	0.9963 (0.9651,1.0286)	0.823321
lung neuroendocrine tumor	myocardial infarction	24	MR Egger	1.0449 (1.0056,1.0859)	0.0352575	35.8598	0.0314333	0.0787726	0.0012	378.7	0.05
		24	Weighted median	0.9977 (0.9801,1.0156)	0.799376
		24	Inverse variance weighted	1.0104 (0.9956,1.0255)	0.170395	41.3992	0.0106567
		24	Simple mode	0.9868 (0.9515,1.0233)	0.480256
		24	Weighted mode	0.9889 (0.9625,1.0161)	0.428228
lung non-small cell cancer	myocardial infarction	31	MR Egger	0.9769 (0.8820,1.0819)	0.656889	49.9571	0.00912824	0.546893	0.0024	769.66	0.05
		31	Weighted median	0.9945 (0.9397,1.0525)	0.848652
		31	Inverse variance weighted	1.0053 (0.9623,1.0502)	0.813814	50.5972	0.010742
		31	Simple mode	0.9682 (0.8876,1.0562)	0.472336
		31	Weighted mode	0.9844 (0.9193,1.0542)	0.656197
macroglobulinemia	myocardial infarction	12	MR Egger	0.9679 (0.9230,1.0151)	0.209452	14.4795	0.152224	0.0912077	0.0006	189.68	0.05
		12	Weighted median	1.0101 (0.9917,1.0289)	0.283618
		12	Inverse variance weighted	1.0106 (0.9943,1.0272)	0.201709	19.5356	0.0521318
		12	Simple mode	1.0071 (0.9788,1.0362)	0.636065
		12	Weighted mode	1.0058 (0.9808,1.0314)	0.66175
mantle cell lymphoma	myocardial infarction	30	MR Egger	0.9980 (0.9726,1.0241)	0.879596	33.0129	0.235269	0.165177	0.0015	189.76	0.05
		30	Weighted median	0.9853 (0.9686,1.0023)	0.0887827
		30	Inverse variance weighted	0.9815 (0.9698,0.9933)	0.00217976	35.4075	0.19147
		30	Simple mode	0.9862 (0.9573,1.0161)	0.369911
		30	Weighted mode	0.9844 (0.9579,1.0117)	0.268962
marginal zone lymphoma	myocardial infarction	32	MR Egger	1.0010 (0.9649,1.0385)	0.95765	37.4194	0.165233	0.628063	0.0016	504.84	0.05
		32	Weighted median	0.9894 (0.9761,1.0030)	0.125036
		32	Inverse variance weighted	0.9923 (0.9818,1.0029)	0.152283	37.7182	0.188961
		32	Simple mode	0.9794 (0.9552,1.0044)	0.115148
		32	Weighted mode	0.9862 (0.9659,1.0070)	0.201327
melanoma of the skin	myocardial infarction	29	MR Egger	1.0003 (0.9233,1.0836)	0.995145	51.9715	0.00267289	0.654847	0.003	956.03	0.05
		29	Weighted median	0.9674 (0.9319,1.0044)	0.0832743
		29	Inverse variance weighted	0.9837 (0.9514,1.0170)	0.333167	52.3649	0.00348104
		29	Simple mode	0.9526 (0.8944,1.0145)	0.141941
		29	Weighted mode	0.9622 (0.9200,1.0063)	0.102718
Mesothelioma	myocardial infarction	42	MR Egger	0.9969 (0.9705,1.0241)	0.8233	61.015	0.0177369	0.632144	0.0021	662.94	0.05
		42	Weighted median	0.9864 (0.9713,1.0018)	0.082544
		42	Inverse variance weighted	0.9911 (0.9789,1.0034)	0.155563	61.3699	0.0212405
		42	Simple mode	0.9738 (0.9468,1.0015)	0.0709
		42	Weighted mode	0.9806 (0.9591,1.0025)	0.0895987
nasal cavity and sinuses	myocardial infarction	18	MR Egger	1.0183 (0.9805,1.0575)	0.361193	13.766	0.616145	0.104986	0.0009	284.16	0.05
		18	Weighted median	0.9813 (0.9617,1.0012)	0.065397
		18	Inverse variance weighted	0.9875 (0.9736,1.0016)	0.0825827	16.7193	0.473535
		18	Simple mode	0.9809 (0.9396,1.0239)	0.390505
		18	Weighted mode	0.9694 (0.9335,1.0068)	0.125821
Nasopharynx	myocardial infarction	11	MR Egger	1.0027 (0.9620,1.0452)	0.899811	1.1002	0.99917	0.610589	0.0005	158.21	0.05
		11	Weighted median	0.9909 (0.9715,1.0106)	0.362021
		11	Inverse variance weighted	0.9924 (0.9772,1.0079)	0.334685	1.37848	0.999267
		11	Simple mode	0.9926 (0.9653,1.0207)	0.61552
		11	Weighted mode	0.9906 (0.9680,1.0138)	0.441892
non-small cell lung cancer	myocardial infarction	10	MR Egger	1.0499 (0.9488,1.1617)	0.373392	4.82884	0.775704	0.640904	0.0007	222.2	0.05
		10	Weighted median	1.0192 (0.9714,1.0694)	0.438036
		10	Inverse variance weighted	1.0256 (0.9890,1.0637)	0.172712	5.06374	0.828717
		10	Simple mode	1.0137 (0.9417,1.0914)	0.725116
		10	Weighted mode	1.0175 (0.9510,1.0887)	0.626291
non-small cell lung cancer(Squamous Cell Carcinoma)	myocardial infarction	12	MR Egger	0.9461 (0.8508,1.0521)	0.330857	17.5094	0.063826	0.254086	0.0009	222.15	0.05
		12	Weighted median	1.0084 (0.9616,1.0574)	0.731289
		12	Inverse variance weighted	1.0047 (0.9619,1.0494)	0.833631	20.0731	0.0443481
		12	Simple mode	1.0244 (0.9498,1.1049)	0.545016
		12	Weighted mode	1.0070 (0.9506,1.0668)	0.817063
esophagus	myocardial infarction	68	MR Egger	1.0110 (0.9865,1.0360)	0.384886	85.0226	0.05754	0.449351	0.0034	1075.01	0.05
		68	Weighted median	1.0003 (0.9850,1.0159)	0.967698
		68	Inverse variance weighted	1.0026 (0.9909,1.0144)	0.665118	85.7687	0.0609163
		68	Simple mode	1.0095 (0.9752,1.0449)	0.594044
		68	Weighted mode	1.0059 (0.9778,1.0348)	0.686583
oral cavity	myocardial infarction	9	MR Egger	0.9413 (0.8289,1.0690)	0.382223	16.884	0.0181598	0.222771	0.0005	158.59	0.05
		9	Weighted median	1.0111 (0.9687,1.0553)	0.612735
		9	Inverse variance weighted	1.0211 (0.9747,1.0697)	0.379262	21.2011	0.00663197
		9	Simple mode	1.0288 (0.9670,1.0946)	0.395129
		9	Weighted mode	1.0185 (0.9629,1.0772)	0.540426
osteosarcoma	myocardial infarction	6	MR Egger	0.9322 (0.8464,1.0268)	0.227753	1.56422	0.815209	0.3139	0.0003	95.31	0.05
		6	Weighted median	0.9892 (0.9594,1.0199)	0.485773
		6	Inverse variance weighted	0.9849 (0.9618,1.0086)	0.211107	2.88873	0.717135
		6	Simple mode	0.9807 (0.9421,1.0207)	0.383261
		6	Weighted mode	0.9942 (0.9589,1.0308)	0.764806
pancreas	myocardial infarction	13	MR Egger	1.0273 (0.8827,1.1954)	0.73471	34.4692	0.000303004	0.80752	0.0009	285.49	0.05
		13	Weighted median	1.0159 (0.9714,1.0625)	0.489454
		13	Inverse variance weighted	1.0460 (0.9937,1.1010)	0.0857857	34.6644	0.000529528
		13	Simple mode	1.0048 (0.9442,1.0692)	0.883652
		13	Weighted mode	1.0048 (0.9466,1.0665)	0.878744
parotid gland	myocardial infarction	29	MR Egger	0.9936 (0.9614,1.0269)	0.707387	19.5943	0.847344	0.46959	0.0014	441.75	0.05
		29	Weighted median	1.0085 (0.9937,1.0235)	0.262224
		29	Inverse variance weighted	1.0053 (0.9948,1.0160)	0.323574	20.1323	0.859595
		29	Simple mode	1.0077 (0.9825,1.0335)	0.559192
		29	Weighted mode	1.0091 (0.9878,1.0309)	0.411734
rectum	myocardial infarction	26	MR Egger	0.9616 (0.8928,1.0357)	0.31114	16.3663	0.874405	0.361886	0.0019	603.84	0.05
		26	Weighted median	0.9780 (0.9425,1.0148)	0.237699
		26	Inverse variance weighted	0.9936 (0.9670,1.0209)	0.642831	17.2302	0.873274
		26	Simple mode	0.9717 (0.9065,1.0416)	0.425887
		26	Weighted mode	0.9727 (0.9117,1.0377)	0.409251
renal pelvis	myocardial infarction	17	MR Egger	1.0352 (0.9965,1.0754)	0.0951667	9.53213	0.848094	0.205035	0.0008	252.67	0.05
		17	Weighted median	1.0153 (0.9965,1.0344)	0.110976
		17	Inverse variance weighted	1.0105 (0.9972,1.0241)	0.122592	11.2875	0.791403
		17	Simple mode	1.0175 (0.9878,1.0482)	0.26814
		17	Weighted mode	1.0175 (0.9892,1.0467)	0.245658
small cell lung cancer	myocardial infarction	5	MR Egger	0.9529 (0.8400,1.0810)	0.507765	1.04446	0.790495	0.48849	0.0003	95.5	0.05
		5	Weighted median	0.9923 (0.9426,1.0446)	0.768041
		5	Inverse variance weighted	0.9997 (0.9600,1.0411)	0.989266	1.66457	0.797142
		5	Simple mode	0.9807 (0.9172,1.0486)	0.599035
		5	Weighted mode	0.9874 (0.9250,1.0539)	0.721609
skin	myocardial infarction	67	MR Egger	1.0167 (0.9370,1.1033)	0.691821	127.711	5.61606e-06	0.245864	0.0131	4467.19	0.07
		67	Weighted median	1.0091 (0.9659,1.0543)	0.684063
		67	Inverse variance weighted	0.9740 (0.9368,1.0128)	0.185977	130.405	3.99078e-06
		67	Simple mode	1.0072 (0.9305,1.0902)	0.860428
		67	Weighted mode	1.0072 (0.9534,1.0640)	0.79962
small intestine	myocardial infarction	12	MR Egger	0.9915 (0.9390,1.0469)	0.763496	9.82065	0.456367	0.891105	0.0008	252.98	0.05
		12	Weighted median	0.9884 (0.9602,1.0174)	0.427734
		12	Inverse variance weighted	0.9950 (0.9735,1.0170)	0.653478	9.84037	0.544801
		12	Simple mode	0.9742 (0.9308,1.0195)	0.283662
		12	Weighted mode	0.9742 (0.9365,1.0133)	0.21965
stomach	myocardial infarction	13	MR Egger	1.0033 (0.9430,1.0673)	0.919818	11.8407	0.375737	0.693315	0.0009	285.31	0.05
		13	Weighted median	1.0058 (0.9644,1.0490)	0.786004
		13	Inverse variance weighted	1.0145 (0.9851,1.0447)	0.336905	12.0172	0.444303
		13	Simple mode	1.0479 (0.9821,1.1180)	0.182455
		13	Weighted mode	0.9753 (0.9209,1.0329)	0.410033
thymus	myocardial infarction	12	MR Egger	0.9903 (0.9390,1.0444)	0.725984	17.0332	0.0736319	0.761545	0.0006	189.67	0.05
		12	Weighted median	0.9905 (0.9687,1.0129)	0.40225
		12	Inverse variance weighted	0.9981 (0.9798,1.0168)	0.840774	17.1989	0.102128
		12	Simple mode	0.9867 (0.9507,1.0240)	0.493988
		12	Weighted mode	0.9871 (0.9558,1.0195)	0.447381
thyroid follicular cancer	myocardial infarction	21	MR Egger	1.0118 (0.9709,1.0544)	0.584839	14.0055	0.783371	0.446027	0.001	315.67	0.05
		21	Weighted median	1.0059 (0.9875,1.0247)	0.530655
		21	Inverse variance weighted	0.9961 (0.9836,1.0088)	0.547271	14.6111	0.798211
		21	Simple mode	1.0085 (0.9787,1.0391)	0.587456
		21	Weighted mode	1.0081 (0.9843,1.0324)	0.517832
thyroid papillary adenocarcinoma	myocardial infarction	22	MR Egger	0.9795 (0.9027,1.0627)	0.623213	52.6189	9.24476e-05	0.890302	0.0024	760.42	0.05
		22	Weighted median	0.9741 (0.9440,1.0053)	0.102484
		22	Inverse variance weighted	0.9742 (0.9446,1.0048)	0.0975268	52.6702	0.000153305
		22	Simple mode	0.9989 (0.9378,1.0639)	0.973102
		22	Weighted mode	0.9843 (0.9465,1.0236)	0.4367
tonsil base tongue cancer	myocardial infarction	4	MR Egger	1.0615 (0.9340,1.2065)	0.456829	0.321404	0.851546	0.568357	0.0003	95.43	0.05
		4	Weighted median	1.0239 (0.9824,1.0671)	0.263862
		4	Inverse variance weighted	1.0174 (0.9825,1.0534)	0.332825	0.779359	0.854397
		4	Simple mode	1.0264 (0.9708,1.0851)	0.42677
		4	Weighted mode	1.0252 (0.9731,1.0801)	0.41808
urinary tract	myocardial infarction	16	MR Egger	1.1020 (0.9339,1.3004)	0.269291	42.6283	9.82177e-05	0.159116	0.0003	96.07	0.05
		16	Weighted median	1.0244 (0.9702,1.0816)	0.385399
		16	Inverse variance weighted	0.9803 (0.9210,1.0434)	0.53143	49.3635	1.52917e-05
		16	Simple mode	1.0405 (0.9574,1.1308)	0.364515
		16	Weighted mode	1.0474 (0.9713,1.1294)	0.247839
