# Supplementary material for: The mediating role of blood metabolites in the association between myocardial infarction and cancer risk: An observational and mendelian randomization analysis
Source: PLoS One. 2025 Nov 14;20(11):e0336980. doi: 10.1371/journal.pone.0336980 (PMC12617889; doi:10.1371/journal.pone.0336980)
Supplement: S6 Table — (CSV) [file pone.0336980.s006.csv]

S6 Table. Mediation effect of myocardial infarction on cancer via blood metabolites
Exposure	Outcome	MediatedEffect	MediatedProportion	Pvalue	mediator	adjustP
myocardial infarction	cancer	0.0009258(0.000284, 0.001568)	-1.795%(-0.5505%, -3.039%)	0.0047	Carnitine levels	0.053
myocardial infarction	cancer	3.346e-05(-0.0003201, 0.000387)	-0.06485%(0.6204%, -0.7501%)	0.8529	Benzoate levels	0.9446
myocardial infarction	cancer	0.002883(0.001219, 0.004547)	-5.588%(-2.363%, -8.814%)	7e-04	Maltotriose levels	0.0174
myocardial infarction	cancer	-0.0003356(-0.001315, 0.0006443)	0.6505%(2.55%, -1.249%)	0.5021	Hippurate levels	0.7422
myocardial infarction	cancer	-0.0002596(-0.0007298, 0.0002107)	0.5031%(1.415%, -0.4083%)	0.2793	Methionine sulfoxide levels	0.561
myocardial infarction	cancer	-0.001417(-0.002293, -0.0005411)	2.746%(4.444%, 1.049%)	0.0015	Xanthurenate levels	0.0273
myocardial infarction	cancer	0.0002186(-0.0001765, 0.0006136)	-0.4236%(0.3421%, -1.189%)	0.2782	N-alpha-acetylornithine levels	0.5613
myocardial infarction	cancer	-0.0002312(-0.0005734, 0.000111)	0.4481%(1.111%, -0.2152%)	0.1855	3-methylhistidine levels	0.4485
myocardial infarction	cancer	-8.642e-05(-0.00033, 0.0001572)	0.1675%(0.6397%, -0.3047%)	0.4868	Glycerophosphorylcholine (GPC) levels	0.7392
myocardial infarction	cancer	0.0005791(2.901e-05, 0.001129)	-1.123%(-0.05623%, -2.189%)	0.0391	Phenylacetate levels	0.1842
myocardial infarction	cancer	0.001053(-0.001884, 0.003989)	-2.04%(3.651%, -7.732%)	0.4823	3-methyl-2-oxovalerate levels	0.7363
myocardial infarction	cancer	-3.256e-05(-0.0001725, 0.0001074)	0.06311%(0.3343%, -0.2081%)	0.6483	Tartarate levels	0.8304
myocardial infarction	cancer	9.485e-06(-0.0004835, 0.0005024)	-0.01838%(0.9371%, -0.9738%)	0.9699	Suberate (C8-DC) levels	0.9897
myocardial infarction	cancer	-0.0006261(-0.001731, 0.000479)	1.214%(3.356%, -0.9284%)	0.2668	5-hydroxylysine levels	0.5509
myocardial infarction	cancer	-0.0004558(-0.0009152, 3.542e-06)	0.8835%(1.774%, -0.006866%)	0.0518	3-phenylpropionate hydrocinnamate levels	0.219
myocardial infarction	cancer	-0.0008251(-0.001543, -0.0001072)	1.599%(2.991%, 0.2078%)	0.0243	Kynurenine levels	0.1387
myocardial infarction	cancer	-0.0001112(-0.0005195, 0.0002971)	0.2155%(1.007%, -0.5758%)	0.5935	N-acetylglutamate levels	0.7989
myocardial infarction	cancer	-5.623e-05(-0.000438, 0.0003256)	0.109%(0.8491%, -0.6311%)	0.7728	Glycerol 3-phosphate levels	0.8987
myocardial infarction	cancer	-1.071e-05(-0.0002495, 0.0002281)	0.02077%(0.4836%, -0.442%)	0.9299	Imyocardial infarctiondazole lactate levels	0.9796
myocardial infarction	cancer	-0.0002431(-0.0005726, 8.63e-05)	0.4713%(1.11%, -0.1673%)	0.148	4-guanidinobutanoate levels	0.3985
myocardial infarction	cancer	-0.000602(-0.002348, 0.001144)	1.167%(4.552%, -2.218%)	0.4993	Glucuronate levels	0.7412
myocardial infarction	cancer	0.0001177(-0.0001071, 0.0003425)	-0.2282%(0.2075%, -0.6638%)	0.3047	Ribitol levels	0.5804
myocardial infarction	cancer	-0.0004141(-0.001714, 0.0008854)	0.8027%(3.322%, -1.716%)	0.5322	Glycodeoxycholate levels	0.7626
myocardial infarction	cancer	-0.001003(-0.00244, 0.0004344)	1.943%(4.729%, -0.842%)	0.1715	Theobromyocardial infarctionne levels	0.4287
myocardial infarction	cancer	0.000111(-0.0002068, 0.0004288)	-0.2152%(0.4008%, -0.8311%)	0.4936	Quinate levels	0.7383
myocardial infarction	cancer	0.0001435(-0.0001603, 0.0004473)	-0.2781%(0.3107%, -0.8669%)	0.3546	Gentisate levels	0.6198
myocardial infarction	cancer	0.0003404(-0.0006302, 0.001311)	-0.6598%(1.221%, -2.541%)	0.4918	Theophylline levels	0.738
myocardial infarction	cancer	0.0008942(0.0002372, 0.001551)	-1.733%(-0.4597%, -3.007%)	0.0076	1,5-anhydroglucitol (1,5-ag) levels	0.0681
myocardial infarction	cancer	-0.0003812(-0.001503, 0.000741)	0.739%(2.914%, -1.436%)	0.5055	1-stearoyl-2-arachidonoyl-GPI (18:0/20:4) levels	0.7442
myocardial infarction	cancer	0.001637(0.0007062, 0.002567)	-3.172%(-1.369%, -4.976%)	6e-04	Indolelactate levels	0.0155
myocardial infarction	cancer	0.0005798(-2.645e-05, 0.001186)	-1.124%(0.05127%, -2.299%)	0.0609	Docosahexaenoate DHA; 22:6n3 levels	0.236
myocardial infarction	cancer	3.69e-06(-4.973e-05, 5.711e-05)	-0.007152%(0.09639%, -0.1107%)	0.8923	1-stearoyl-2-oleoyl-GPS (18:0/18:1) levels	0.9632
myocardial infarction	cancer	-0.003047(-0.004883, -0.001211)	5.905%(9.464%, 2.347%)	0.0011	1-myristoyl-2-palmyocardial infarctiontoyl-gpc (14:0/16:0) levels	0.0239
myocardial infarction	cancer	-0.0007585(-0.001625, 0.000108)	1.47%(3.15%, -0.2094%)	0.0862	Paraxanthine levels in elite athletes	0.2895
myocardial infarction	cancer	0.001127(-0.001003, 0.003257)	-2.184%(1.945%, -6.312%)	0.2999	4-methyl-2-oxopentanoate levels	0.579
myocardial infarction	cancer	2.473e-05(-0.0005994, 0.0006489)	-0.04793%(1.162%, -1.258%)	0.9381	3-indoxyl sulfate levels	0.9794
myocardial infarction	cancer	0.001091(0.0001385, 0.002044)	-2.115%(-0.2684%, -3.962%)	0.0248	Sphingosine 1-phosphate levels	0.1399
myocardial infarction	cancer	0.0002374(-0.0001823, 0.0006571)	-0.4602%(0.3533%, -1.274%)	0.2675	Alpha-hydroxyisocaproate levels	0.5507
myocardial infarction	cancer	-0.0004955(-0.001171, 0.0001804)	0.9603%(2.27%, -0.3497%)	0.1508	1-stearoyl-GPI (18:0) levels	0.4029
myocardial infarction	cancer	-0.000349(-0.0007597, 6.17e-05)	0.6764%(1.472%, -0.1196%)	0.0958	1,2-dipalmyocardial infarctiontoyl-gpc (16:0/16:0) levels	0.3069
myocardial infarction	cancer	-0.0001802(-0.0005776, 0.0002172)	0.3493%(1.12%, -0.4209%)	0.3741	Maleate levels	0.6302
myocardial infarction	cancer	-2.851e-05(-0.0003247, 0.0002677)	0.05525%(0.6294%, -0.5189%)	0.8504	Isovalerate (i5:0) levels	0.9434
myocardial infarction	cancer	2.798e-07(-1.437e-05, 1.493e-05)	-0.0005424%(0.02786%, -0.02894%)	0.9701	4-acetylphenol sulfate levels	0.9892
myocardial infarction	cancer	0.001524(0.0003418, 0.002706)	-2.954%(-0.6626%, -5.245%)	0.0115	Phenyllactate (PLA) levels in elite athletes	0.0871
myocardial infarction	cancer	-0.0001878(-0.0004727, 9.7e-05)	0.3641%(0.9162%, -0.188%)	0.1962	N-acetylaspartate (naa) levels	0.4623
myocardial infarction	cancer	4.221e-06(-0.0001105, 0.000119)	-0.008182%(0.2142%, -0.2306%)	0.9425	Palmyocardial infarctiontoylcarnitine levels (Metabolon platform)	0.9811
myocardial infarction	cancer	-0.0002602(-0.0005049, -1.559e-05)	0.5044%(0.9786%, 0.03023%)	0.0371	Erythritol levels in elite athletes	0.1778
myocardial infarction	cancer	-4.02e-05(-0.0001909, 0.0001105)	0.07792%(0.37%, -0.2142%)	0.601	Hexanoylcarnitine levels (Biocrates platform)	0.8037
myocardial infarction	cancer	-0.0006587(-0.001508, 0.0001911)	1.277%(2.924%, -0.3705%)	0.1287	Acetylcarnitine levels (Biocrates platform)	0.3633
myocardial infarction	cancer	0.0009561(-0.0004625, 0.002375)	-1.853%(0.8965%, -4.603%)	0.1865	Imyocardial infarctionnodiacetate (IDA) levels	0.4486
myocardial infarction	cancer	0.0007845(4.25e-05, 0.001526)	-1.521%(-0.08238%, -2.959%)	0.0382	Cysteine s-sulfate levels	0.1815
myocardial infarction	cancer	0.0003101(-0.0001628, 0.000783)	-0.6011%(0.3155%, -1.518%)	0.1987	Oxalate (ethanedioate) levels	0.4636
myocardial infarction	cancer	0.00032(-0.0001611, 0.000801)	-0.6202%(0.3122%, -1.553%)	0.1923	DHEAS levels	0.4556
myocardial infarction	cancer	0.0004678(-0.0002146, 0.00115)	-0.9067%(0.4159%, -2.229%)	0.1791	3-hydroxymyristate levels	0.4406
myocardial infarction	cancer	-0.0003729(-0.0008595, 0.0001137)	0.7228%(1.666%, -0.2203%)	0.1331	Homoarginine levels	0.3689
myocardial infarction	cancer	-2.67e-05(-0.0001545, 0.0001011)	0.05176%(0.2995%, -0.196%)	0.6822	1-oleoylglycerol (18:1) levels	0.8497
myocardial infarction	cancer	8.963e-05(-0.000375, 0.0005542)	-0.1737%(0.7268%, -1.074%)	0.7053	3-methyl-2-oxobutyrate levels	0.8624
myocardial infarction	cancer	0.0003538(-0.0001069, 0.0008145)	-0.6858%(0.2072%, -1.579%)	0.1322	Tartronate (hydroxymalonate) levels	0.3703
myocardial infarction	cancer	-0.0002855(-0.0007238, 0.0001528)	0.5534%(1.403%, -0.2961%)	0.2017	2,3-dihydroxypyridine levels	0.4667
myocardial infarction	cancer	0.0003075(-0.0005837, 0.001199)	-0.596%(1.131%, -2.323%)	0.4989	3-hydroxyoctanoate levels	0.7415
myocardial infarction	cancer	-4.982e-05(-0.0005301, 0.0004305)	0.09656%(1.027%, -0.8343%)	0.8389	2-hydroxyoctanoate levels	0.9403
myocardial infarction	cancer	-0.0003753(-0.0007634, 1.276e-05)	0.7274%(1.48%, -0.02473%)	0.058	Homocitrulline levels	0.2314
myocardial infarction	cancer	9.392e-05(-0.0007872, 0.0009751)	-0.1821%(1.526%, -1.89%)	0.8345	Indoleacetate levels	0.9361
myocardial infarction	cancer	-4.943e-05(-0.0002714, 0.0001725)	0.09581%(0.5261%, -0.3344%)	0.6625	1-linoleoylglycerol (18:2) levels	0.8394
myocardial infarction	cancer	-0.0008619(-0.001641, -8.327e-05)	1.671%(3.18%, 0.1614%)	0.03	2-linoleoylglycerol (18:2) levels	0.1587
myocardial infarction	cancer	6.534e-05(-0.0002972, 0.0004279)	-0.1266%(0.5761%, -0.8294%)	0.7239	Indolepropionate levels	0.8692
myocardial infarction	cancer	0.0001679(-0.0001603, 0.0004961)	-0.3255%(0.3107%, -0.9616%)	0.316	Threonate levels	0.5875
myocardial infarction	cancer	-0.0001473(-0.0005135, 0.0002189)	0.2856%(0.9954%, -0.4243%)	0.4304	N-acetylglycine levels	0.6887
myocardial infarction	cancer	6.643e-05(-0.0002737, 0.0004066)	-0.1288%(0.5305%, -0.788%)	0.7018	Glycolithocholate levels	0.8589
myocardial infarction	cancer	-4.322e-05(-0.0003617, 0.0002752)	0.08377%(0.701%, -0.5335%)	0.7902	EDTA levels	0.9098
myocardial infarction	cancer	0.0003115(-0.000188, 0.0008109)	-0.6037%(0.3643%, -1.572%)	0.2216	1-methylhistidine levels	0.4932
myocardial infarction	cancer	-7.027e-05(-0.0002754, 0.0001349)	0.1362%(0.5339%, -0.2615%)	0.502	Citramalate levels	0.743
myocardial infarction	cancer	3.647e-05(-0.0001205, 0.0001935)	-0.07068%(0.2336%, -0.375%)	0.6489	3-hydroxydecanoate levels	0.8304
myocardial infarction	cancer	0.0003023(-0.0003188, 0.0009233)	-0.5859%(0.6179%, -1.79%)	0.3401	1,3-dimethylurate levels	0.6042
myocardial infarction	cancer	0.0003484(-0.0001513, 0.000848)	-0.6752%(0.2933%, -1.644%)	0.1718	Galactonate levels	0.4287
myocardial infarction	cancer	0.0001948(-0.0001431, 0.0005328)	-0.3777%(0.2774%, -1.033%)	0.2584	Trigonelline levels	0.5408
myocardial infarction	cancer	-0.001158(-0.002497, 0.000182)	2.244%(4.84%, -0.3527%)	0.0903	Dodecanedioate levels	0.2954
myocardial infarction	cancer	-1.587e-05(-0.000328, 0.0002963)	0.03076%(0.6358%, -0.5743%)	0.9206	Isobutyrylcarnitine (c4) levels	0.9742
myocardial infarction	cancer	0.000491(-3.668e-05, 0.001019)	-0.9517%(0.0711%, -1.975%)	0.0682	3-methylxanthine levels	0.2506
myocardial infarction	cancer	-0.001806(-0.004011, 0.0003998)	3.5%(7.775%, -0.7749%)	0.1086	3-hydroxylaurate levels	0.3318
myocardial infarction	cancer	1.173e-06(-0.0005339, 0.0005363)	-0.002274%(1.035%, -1.039%)	0.9966	Pyridoxate levels	0.9987
myocardial infarction	cancer	-0.0001226(-0.0005595, 0.0003144)	0.2376%(1.084%, -0.6093%)	0.5824	5-hydroxyhexanoate levels	0.7963
myocardial infarction	cancer	-4.066e-05(-0.0001963, 0.000115)	0.07882%(0.3805%, -0.2229%)	0.6087	Gamma-glutamylvaline levels	0.8123
myocardial infarction	cancer	-2.999e-05(-0.0007239, 0.0006639)	0.05812%(1.403%, -1.287%)	0.9325	3-hydroxysebacate levels	0.9772
myocardial infarction	cancer	0.0002897(-4.948e-05, 0.000629)	-0.5616%(0.0959%, -1.219%)	0.0941	Propionylglycine levels	0.3029
myocardial infarction	cancer	7.912e-05(-8.071e-05, 0.0002389)	-0.1534%(0.1564%, -0.4631%)	0.3319	Butyrylglycine levels	0.5958
myocardial infarction	cancer	3.23e-05(-9.95e-05, 0.0001641)	-0.06261%(0.1929%, -0.3181%)	0.631	Pro-hydroxy-pro levels	0.8217
myocardial infarction	cancer	0.0003572(-9.251e-05, 0.000807)	-0.6924%(0.1793%, -1.564%)	0.1195	Propionylcarnitine (c3) levels	0.3508
myocardial infarction	cancer	-8.308e-05(-0.0004959, 0.0003298)	0.161%(0.9613%, -0.6392%)	0.6933	Adrenate (22:4n6) levels	0.8574
myocardial infarction	cancer	0.0005526(-3.362e-05, 0.001139)	-1.071%(0.06517%, -2.207%)	0.0647	Docosatrienoate (22:3n3) levels	0.2434
myocardial infarction	cancer	0.001464(0.0004894, 0.002439)	-2.838%(-0.9486%, -4.728%)	0.0032	Docosadienoate (22:2n6) levels	0.0405
myocardial infarction	cancer	-8.956e-05(-0.0004072, 0.0002281)	0.1736%(0.7893%, -0.4421%)	0.5805	3-carboxy-4-methyl-5-propyl-2-furanpropanoate (cmpf) levels	0.7953
myocardial infarction	cancer	-0.00134(-0.002179, -0.0005003)	2.597%(4.224%, 0.9697%)	0.0018	Docosapentaenoate n3 DPA; 22:5n3 levels	0.0283
myocardial infarction	cancer	-0.0001693(-0.0006365, 0.0002979)	0.3282%(1.234%, -0.5774%)	0.4775	3-hydroxy-2-ethylpropionate levels	0.7322
myocardial infarction	cancer	-0.0001237(-0.0004111, 0.0001637)	0.2397%(0.7968%, -0.3174%)	0.399	Myristoleate (14:1n5) levels	0.6533
myocardial infarction	cancer	-0.0008863(-0.001579, -0.0001936)	1.718%(3.06%, 0.3753%)	0.0121	10-undecenoate (11:1n1) levels	0.0895
myocardial infarction	cancer	2.169e-06(-0.0001353, 0.0001396)	-0.004205%(0.2622%, -0.2706%)	0.9753	1-methyl-4-imyocardial infarctiondazoleacetate levels	0.9916
myocardial infarction	cancer	0.0002814(2.385e-05, 0.000539)	-0.5454%(-0.04622%, -1.045%)	0.0322	Sebacate (C10-DC) levels	0.1659
myocardial infarction	cancer	0.0005229(7.286e-05, 0.0009729)	-1.013%(-0.1412%, -1.886%)	0.0228	Tauro-beta-muricholate levels	0.1328
myocardial infarction	cancer	3.619e-05(-0.0004735, 0.0005459)	-0.07015%(0.9177%, -1.058%)	0.8893	Octanoylcarnitine (c8) levels	0.9622
myocardial infarction	cancer	0.001652(0.0006545, 0.002649)	-3.201%(-1.269%, -5.134%)	0.0012	Stearidonate (18:4n3) levels	0.0237
myocardial infarction	cancer	-9.806e-08(-0.0004626, 0.0004624)	0.0001901%(0.8967%, -0.8963%)	0.9997	Decanoylcarnitine (C10) levels	0.9997
myocardial infarction	cancer	-2.337e-05(-0.0002726, 0.0002259)	0.0453%(0.5284%, -0.4378%)	0.8542	5-dodecenoate (12:1n7) levels	0.9454
myocardial infarction	cancer	0.0003316(-0.0001012, 0.0007644)	-0.6428%(0.1961%, -1.482%)	0.1331	N-acetylisoleucine levels	0.3684
myocardial infarction	cancer	-0.0002334(-0.001317, 0.0008501)	0.4524%(2.552%, -1.648%)	0.6729	Campesterol levels	0.8502
myocardial infarction	cancer	0.0005611(-0.0001254, 0.001247)	-1.087%(0.243%, -2.418%)	0.1091	N-acetylthreonine levels	0.3315
myocardial infarction	cancer	-0.0001551(-0.0006749, 0.0003646)	0.3007%(1.308%, -0.7068%)	0.5586	1-oleoyl-GPC (18:1) levels	0.7789
myocardial infarction	cancer	-0.001992(-0.003556, -0.0004277)	3.861%(6.893%, 0.829%)	0.0126	10-nonadecenoate (19:1n9) levels	0.0921
myocardial infarction	cancer	0.0007548(-0.0005028, 0.002012)	-1.463%(0.9745%, -3.901%)	0.2394	Piperine levels	0.5149
myocardial infarction	cancer	-0.0002145(-0.0008725, 0.0004435)	0.4158%(1.691%, -0.8596%)	0.5228	Carnitine C14 levels	0.7569
myocardial infarction	cancer	0.0002532(-0.0002384, 0.0007447)	-0.4907%(0.4621%, -1.444%)	0.3128	10-heptadecenoate (17:1n7) levels	0.5846
myocardial infarction	cancer	0.0001939(-0.0001532, 0.0005409)	-0.3758%(0.2969%, -1.048%)	0.2735	1-stearoyl-gpc (18:0) levels	0.5566
myocardial infarction	cancer	-0.0005041(-0.001044, 3.589e-05)	0.9772%(2.024%, -0.06956%)	0.0673	1-palmyocardial infarctiontoyl-GPC (16:0) levels	0.2492
myocardial infarction	cancer	0.0001854(-0.0001598, 0.0005306)	-0.3594%(0.3097%, -1.028%)	0.2925	Hyocholate levels	0.5783
myocardial infarction	cancer	-7.357e-05(-0.0002601, 0.000113)	0.1426%(0.5042%, -0.219%)	0.4395	N-acetylhistidine levels	0.6937
myocardial infarction	cancer	0.001949(0.0009531, 0.002944)	-3.777%(-1.847%, -5.707%)	1e-04	Alpha-hydroxyisovalerate levels	0.0065
myocardial infarction	cancer	-0.0004042(-0.0009775, 0.000169)	0.7835%(1.895%, -0.3276%)	0.1669	N-acetylproline levels	0.4218
myocardial infarction	cancer	0.0002643(-0.0001223, 0.0006508)	-0.5123%(0.237%, -1.262%)	0.1802	Stachydrine levels	0.4426
myocardial infarction	cancer	-3.396e-05(-0.0004146, 0.0003466)	0.06582%(0.8035%, -0.6719%)	0.8612	Salicyluric glucuronide levels	0.9478
myocardial infarction	cancer	0.000646(-0.0001051, 0.001397)	-1.252%(0.2038%, -2.708%)	0.0919	P-cresol sulfate levels	0.2984
myocardial infarction	cancer	0.0001469(-7.429e-05, 0.0003681)	-0.2848%(0.144%, -0.7136%)	0.193	Gamma-glutamylglycine levels	0.4564
myocardial infarction	cancer	2.855e-05(-0.0001818, 0.000239)	-0.05534%(0.3525%, -0.4632%)	0.7903	1-linoleoyl-gpc (18:2) levels	0.9091
myocardial infarction	cancer	-6.575e-06(-0.0001217, 0.0001086)	0.01274%(0.2359%, -0.2104%)	0.9109	Stearoylcarnitine levels	0.972
myocardial infarction	cancer	-0.0002812(-0.000836, 0.0002736)	0.5451%(1.621%, -0.5304%)	0.3205	Eicosenoate (20:1) levels	0.5897
myocardial infarction	cancer	8.039e-05(-0.0008831, 0.001044)	-0.1558%(1.712%, -2.023%)	0.8701	Aconitate [cis or trans] levels	0.9509
myocardial infarction	cancer	-7.191e-05(-0.000312, 0.0001682)	0.1394%(0.6047%, -0.326%)	0.5572	Erythronate levels	0.78
myocardial infarction	cancer	2.049e-05(-0.0002893, 0.0003303)	-0.03972%(0.5608%, -0.6402%)	0.8969	Isovalerylcarnitine (C5) levels	0.9666
myocardial infarction	cancer	0.0003899(-0.0001197, 0.0008995)	-0.7557%(0.2321%, -1.744%)	0.1337	Linolenate [alpha or gamma; (18:3n3 or 6)] levels	0.3686
myocardial infarction	cancer	-0.000931(-0.002144, 0.0002823)	1.805%(4.156%, -0.5472%)	0.1326	Gamma-glutamylthreonine levels	0.3691
myocardial infarction	cancer	-0.000367(-0.0008452, 0.0001112)	0.7113%(1.638%, -0.2156%)	0.1326	Laurylcarnitine levels	0.3704
myocardial infarction	cancer	2.222e-06(-8.623e-05, 9.068e-05)	-0.004307%(0.1671%, -0.1758%)	0.9607	Gamma-glutamylmethionine levels	0.9868
myocardial infarction	cancer	-0.0003207(-0.0006118, -2.971e-05)	0.6217%(1.186%, 0.05758%)	0.0308	Epiandrosterone sulfate levels	0.1619
myocardial infarction	cancer	0.0001304(-0.0001505, 0.0004114)	-0.2528%(0.2918%, -0.7973%)	0.3629	Gamma-glutamyltryptophan levels	0.6227
myocardial infarction	cancer	-0.0007961(-0.001749, 0.0001571)	1.543%(3.391%, -0.3046%)	0.1017	7-methylxanthine levels	0.3177
myocardial infarction	cancer	-0.0001464(-0.0004194, 0.0001266)	0.2838%(0.813%, -0.2453%)	0.2931	3,7-dimethylurate levels	0.5772
myocardial infarction	cancer	-1.371e-05(-0.0002617, 0.0002343)	0.02657%(0.5072%, -0.4541%)	0.9137	1,7-dimethyluric acid levels	0.9728
myocardial infarction	cancer	0.0004311(-1.376e-05, 0.0008759)	-0.8355%(0.02666%, -1.698%)	0.0575	1,3,7-trimethylurate levels	0.2301
myocardial infarction	cancer	0.0001866(-0.000148, 0.0005212)	-0.3617%(0.2869%, -1.01%)	0.2744	N4-acetylcytidine levels	0.5575
myocardial infarction	cancer	-7.616e-05(-0.0004566, 0.0003043)	0.1476%(0.885%, -0.5897%)	0.6948	Indolebutyrate levels	0.8585
myocardial infarction	cancer	0.0001529(-0.00012, 0.0004258)	-0.2964%(0.2325%, -0.8254%)	0.272	5-acetylamyocardial infarctionno-6-amyocardial infarctionno-3-methyluracil levels	0.5568
myocardial infarction	cancer	-0.000906(-0.002202, 0.0003904)	1.756%(4.269%, -0.7567%)	0.1708	N1-methylinosine levels	0.4277
myocardial infarction	cancer	0.0008079(0.0001621, 0.001454)	-1.566%(-0.3141%, -2.818%)	0.0142	N6-carbamoylthreonyladenosine levels	0.1015
myocardial infarction	cancer	-0.0003739(-0.0007498, 2.038e-06)	0.7246%(1.453%, -0.003949%)	0.0513	1-methylxanthine levels	0.2181
myocardial infarction	cancer	0.0002046(-0.0005351, 0.0009443)	-0.3966%(1.037%, -1.83%)	0.5877	N2,n2-dimethylguanosine levels	0.7973
myocardial infarction	cancer	0.0002558(-0.0002243, 0.0007359)	-0.4958%(0.4349%, -1.426%)	0.2964	4-hydroxyhippurate levels	0.5764
myocardial infarction	cancer	0.0004041(-0.0007175, 0.001526)	-0.7833%(1.391%, -2.957%)	0.4801	3-(3-amyocardial infarctionno-3-carboxypropyl)uridine levels	0.7338
myocardial infarction	cancer	-9.779e-05(-0.0006076, 0.000412)	0.1895%(1.178%, -0.7986%)	0.7069	5,6-dihydrouridine levels	0.8629
myocardial infarction	cancer	4.299e-05(-0.0001271, 0.0002131)	-0.08332%(0.2464%, -0.413%)	0.6204	Phenylacetylglutamyocardial infarctionne levels	0.8193
myocardial infarction	cancer	0.0001373(-0.0005153, 0.0007899)	-0.2661%(0.9989%, -1.531%)	0.6802	3-hydroxydodecanedioate levels	0.8509
myocardial infarction	cancer	0.003241(0.001978, 0.004505)	-6.283%(-3.833%, -8.732%)	0	1-arachidonylglycerol (20:4) levels	7e-04
myocardial infarction	cancer	0.0003108(-0.0001239, 0.0007455)	-0.6025%(0.2401%, -1.445%)	0.161	7-methylguanine levels	0.4175
myocardial infarction	cancer	-6.891e-06(-6.105e-05, 4.726e-05)	0.01336%(0.1183%, -0.09161%)	0.803	1-stearoyl-GPE (18:0) levels	0.9155
myocardial infarction	cancer	-0.0001377(-0.0004303, 0.0001549)	0.2668%(0.834%, -0.3003%)	0.3565	Phenol sulfate levels	0.6199
myocardial infarction	cancer	-0.0006499(-0.001417, 0.0001172)	1.26%(2.746%, -0.2272%)	0.0968	Oleoylcarnitine levels	0.3081
myocardial infarction	cancer	-8.111e-06(-0.0002828, 0.0002666)	0.01572%(0.5481%, -0.5167%)	0.9538	Gamma-glutamylisoleucine levels	0.9826
myocardial infarction	cancer	0.000213(-0.0002812, 0.0007072)	-0.4129%(0.545%, -1.371%)	0.3981	Malonylcarnitine levels	0.6527
myocardial infarction	cancer	8.935e-05(-0.0002812, 0.0004599)	-0.1732%(0.5451%, -0.8915%)	0.6365	1-palmyocardial infarctiontoleoyl-GPC (16:1) levels	0.8267
myocardial infarction	cancer	-0.0003304(-0.0006657, 4.891e-06)	0.6404%(1.29%, -0.009479%)	0.0534	N-methyl-2-pyridone-5-carboxamyocardial infarctionde levels	0.2233
myocardial infarction	cancer	-0.0008339(-0.001614, -5.37e-05)	1.616%(3.128%, 0.1041%)	0.0362	Gamma-glutamyl-2-amyocardial infarctionnobutyrate levels	0.1765
myocardial infarction	cancer	0.000411(-0.0003232, 0.001145)	-0.7966%(0.6265%, -2.22%)	0.2726	1-stearoyl-GPG (18:0) levels	0.5571
myocardial infarction	cancer	2.772e-05(-7.246e-05, 0.0001279)	-0.05374%(0.1404%, -0.2479%)	0.5875	Hexanoylglycine levels	0.7986
myocardial infarction	cancer	-4.873e-05(-0.000221, 0.0001235)	0.09445%(0.4283%, -0.2394%)	0.5793	Glutamyocardial infarctionne degradant levels	0.7958
myocardial infarction	cancer	-2.575e-06(-0.0002612, 0.000256)	0.004992%(0.5062%, -0.4962%)	0.9844	5-methyluridine (ribothymyocardial infarctiondine) levels	0.9937
myocardial infarction	cancer	0.0006659(0.0001342, 0.001198)	-1.291%(-0.2601%, -2.321%)	0.0141	Cysteine-glutathione disulfide levels	0.1013
myocardial infarction	cancer	-0.000611(-0.001154, -6.77e-05)	1.184%(2.237%, 0.1312%)	0.0275	Isovalerylglycine levels	0.1499
myocardial infarction	cancer	0.001019(4.766e-05, 0.00199)	-1.975%(-0.09238%, -3.857%)	0.0398	2-hydroxy-3-methylvalerate levels	0.1862
myocardial infarction	cancer	-0.0001867(-0.0006615, 0.000288)	0.362%(1.282%, -0.5583%)	0.4407	Homostachydrine levels	0.6949
myocardial infarction	cancer	-0.0001021(-0.0006873, 0.0004832)	0.1978%(1.332%, -0.9365%)	0.7325	1-arachidonoyl-gpc (20:4n6) levels	0.8742
myocardial infarction	cancer	9.134e-05(-0.0009359, 0.001119)	-0.177%(1.814%, -2.168%)	0.8616	2-palmyocardial infarctiontoyl-GPC (16:0) levels	0.9476
myocardial infarction	cancer	-0.0003222(-0.0009308, 0.0002864)	0.6246%(1.804%, -0.555%)	0.2994	2-palmyocardial infarctiontoleoyl-GPC (16:1) levels	0.5789
myocardial infarction	cancer	-0.0007456(-0.001305, -0.0001867)	1.445%(2.529%, 0.3619%)	0.0089	1-arachidonoyl-GPE (20:4n6) levels	0.0749
myocardial infarction	cancer	-0.0003273(-0.0007755, 0.0001209)	0.6345%(1.503%, -0.2343%)	0.1523	1-palmyocardial infarctiontoyl-GPE (16:0) levels	0.4054
myocardial infarction	cancer	0.0001201(-0.0002125, 0.0004527)	-0.2328%(0.412%, -0.8775%)	0.4792	1-linoleoyl-GPE (18:2) levels	0.734
myocardial infarction	cancer	-0.0001086(-0.00122, 0.001003)	0.2104%(2.365%, -1.944%)	0.8482	1-oleoyl-GPE (18:1) levels	0.9447
myocardial infarction	cancer	-0.0001696(-0.0005574, 0.0002182)	0.3288%(1.08%, -0.423%)	0.3913	2-hydroxypalmyocardial infarctiontate levels	0.6469
myocardial infarction	cancer	0.000713(-0.0005099, 0.001936)	-1.382%(0.9883%, -3.752%)	0.2531	Docosapentaenoate (n6 DPA; 22:5n6) levels	0.5329
myocardial infarction	cancer	0.0003032(-0.0002728, 0.0008792)	-0.5877%(0.5288%, -1.704%)	0.3022	Gulonate levels	0.5812
myocardial infarction	cancer	-4.19e-05(-0.0002357, 0.0001519)	0.08121%(0.4568%, -0.2944%)	0.6718	Isobutyrylglycine levels	0.8496
myocardial infarction	cancer	-0.001699(-0.002599, -0.0007988)	3.292%(5.037%, 1.548%)	2e-04	Glutarylcarnitine (c5-dc) levels	0.0092
myocardial infarction	cancer	-0.0009388(-0.001624, -0.0002536)	1.82%(3.148%, 0.4916%)	0.0072	Carnitine C5:1 levels	0.0663
myocardial infarction	cancer	0.0002286(-0.0004276, 0.0008848)	-0.443%(0.8289%, -1.715%)	0.4948	Hydroquinone sulfate levels	0.7377
myocardial infarction	cancer	-0.0005899(-0.001402, 0.0002216)	1.143%(2.717%, -0.4296%)	0.1542	Beta-hydroxyisovaleroylcarnitine levels	0.4089
myocardial infarction	cancer	-0.0002839(-0.0009009, 0.0003331)	0.5502%(1.746%, -0.6457%)	0.3672	Catechol sulfate levels	0.6277
myocardial infarction	cancer	3.479e-05(-0.0001116, 0.0001812)	-0.06744%(0.2163%, -0.3512%)	0.6413	7-alpha-hydroxy-3-oxo-4-cholestenoate (7-hoca) levels	0.8275
myocardial infarction	cancer	0.0002782(-0.0007227, 0.001279)	-0.5391%(1.401%, -2.479%)	0.586	Octadecanedioate levels	0.798
myocardial infarction	cancer	0.0002425(-0.0001148, 0.0005998)	-0.47%(0.2226%, -1.163%)	0.1835	Tetradecanedioate (C14-DC) levels	0.4483
myocardial infarction	cancer	0.000835(0.0003142, 0.001356)	-1.618%(-0.6091%, -2.628%)	0.0017	Hexadecanedioate (C16-DC) levels	0.0279
myocardial infarction	cancer	-1.986e-05(-0.0001809, 0.0001412)	0.0385%(0.3507%, -0.2737%)	0.8091	Glycerophosphoethanolamyocardial infarctionne levels	0.9201
myocardial infarction	cancer	-0.0002379(-0.0006043, 0.0001285)	0.4611%(1.171%, -0.2491%)	0.2032	Taurolithocholate 3-sulfate levels	0.4672
myocardial infarction	cancer	2.053e-05(-0.0001384, 0.0001795)	-0.0398%(0.2683%, -0.3479%)	0.8001	1-palmyocardial infarctiontoyl-GPI (16:0) levels	0.9144
myocardial infarction	cancer	0.0002156(-0.0002285, 0.0006596)	-0.4178%(0.4429%, -1.279%)	0.3414	Glycolithocholate sulfate levels	0.6058
myocardial infarction	cancer	0.0002062(-0.0002247, 0.000637)	-0.3996%(0.4355%, -1.235%)	0.3483	3-(3-hydroxyphenyl)propionate levels	0.6134
myocardial infarction	cancer	-0.000339(-0.0008571, 0.0001792)	0.657%(1.661%, -0.3474%)	0.1998	Deoxycarnitine levels	0.4639
myocardial infarction	cancer	-0.001821(-0.002746, -0.0008955)	3.529%(5.322%, 1.736%)	1e-04	Alpha-hydroxycaproate levels	0.0064
myocardial infarction	cancer	8.051e-05(-9.567e-05, 0.0002567)	-0.156%(0.1854%, -0.4975%)	0.3704	1-ribosyl-imyocardial infarctiondazoleacetate levels	0.6302
myocardial infarction	cancer	0.0007955(-0.0004369, 0.002028)	-1.542%(0.8468%, -3.931%)	0.2058	3,4-dihydroxybutyrate levels	0.47
myocardial infarction	cancer	0.0001644(-0.0001609, 0.0004897)	-0.3186%(0.3119%, -0.9492%)	0.322	Indoleacetylglutamyocardial infarctionne levels	0.5892
myocardial infarction	cancer	7.686e-05(-0.0002022, 0.0003559)	-0.149%(0.3919%, -0.6899%)	0.5893	Mannitol/sorbitol levels	0.7971
myocardial infarction	cancer	-0.0003144(-0.0009228, 0.000294)	0.6094%(1.789%, -0.5699%)	0.3112	Tryptophan betaine levels	0.5832
myocardial infarction	cancer	0.001338(0.0005039, 0.002171)	-2.593%(-0.9767%, -4.209%)	0.0017	Dihomo-linolenate (20:3n3 or n6) levels	0.0281
myocardial infarction	cancer	-0.0008694(-0.001583, -0.0001556)	1.685%(3.069%, 0.3017%)	0.017	1-linoleoyl-GPI (18:2) levels	0.1137
myocardial infarction	cancer	-7.665e-05(-0.0005669, 0.0004136)	0.1486%(1.099%, -0.8016%)	0.7593	1-oleoyl-GPI (18:1) levels	0.8932
myocardial infarction	cancer	-5.242e-05(-0.0002364, 0.0001316)	0.1016%(0.4582%, -0.255%)	0.5766	O-cresol sulfate levels	0.7953
myocardial infarction	cancer	9.5e-05(-0.0002532, 0.0004432)	-0.1841%(0.4908%, -0.8591%)	0.5928	4-vinylphenol sulfate levels	0.7996
myocardial infarction	cancer	0.0002386(-0.0001536, 0.0006308)	-0.4624%(0.2978%, -1.223%)	0.2332	Pyrraline levels	0.5109
myocardial infarction	cancer	0.0009045(-0.0001061, 0.001915)	-1.753%(0.2057%, -3.712%)	0.0794	N6-acetyllysine levels	0.2718
myocardial infarction	cancer	0.0001983(-0.0002831, 0.0006797)	-0.3843%(0.5488%, -1.317%)	0.4195	Thymol sulfate levels	0.6774
myocardial infarction	cancer	0.0007387(-0.00161, 0.003088)	-1.432%(3.121%, -5.985%)	0.5377	N-acetylserine levels	0.7642
myocardial infarction	cancer	-0.0002945(-0.0009277, 0.0003387)	0.5708%(1.798%, -0.6565%)	0.362	3-methyladipate levels	0.6226
myocardial infarction	cancer	-0.0001291(-0.0003971, 0.0001388)	0.2503%(0.7696%, -0.2691%)	0.3449	4-ethylphenylsulfate levels	0.6089
myocardial infarction	cancer	1.474e-06(-2.199e-05, 2.494e-05)	-0.002858%(0.04263%, -0.04834%)	0.902	1-stearoyl-2-oleoyl-GPE (18:0/18:1) levels	0.9684
myocardial infarction	cancer	-0.0005976(-0.001159, -3.675e-05)	1.158%(2.246%, 0.07124%)	0.0368	Dimethylarginine (sdma + adma) levels	0.1787
myocardial infarction	cancer	-6.565e-05(-0.0003305, 0.0001992)	0.1273%(0.6406%, -0.3861%)	0.627	Hexanoylglutamyocardial infarctionne levels	0.8189
myocardial infarction	cancer	0.002312(0.001155, 0.003468)	-4.481%(-2.239%, -6.722%)	1e-04	Gamma-glutamylalanine levels	0.0054
myocardial infarction	cancer	-0.0004319(-0.0009461, 8.239e-05)	0.8371%(1.834%, -0.1597%)	0.0998	5alpha-androstan-3beta,17beta-diol disulfate levels	0.3146
myocardial infarction	cancer	0.0002595(-0.0007828, 0.001302)	-0.5029%(1.517%, -2.523%)	0.6256	N-methylproline levels	0.8193
myocardial infarction	cancer	5.114e-06(-0.0001361, 0.0001464)	-0.009912%(0.2639%, -0.2837%)	0.9434	Carotenoid levels (cryptoxanthin)	0.9806
myocardial infarction	cancer	-8.379e-05(-0.0002812, 0.0001136)	0.1624%(0.545%, -0.2202%)	0.4054	5alpha-pregnan-3beta,20alpha-diol disulfate levels	0.6599
myocardial infarction	cancer	0.0005733(0.0001376, 0.001009)	-1.111%(-0.2667%, -1.956%)	0.0099	Taurocholenate sulfate levels	0.0798
myocardial infarction	cancer	-6.437e-06(-0.0001958, 0.0001829)	0.01248%(0.3795%, -0.3545%)	0.9469	Pregnenediol disulfate (C21H34O8S2) levels	0.9805
myocardial infarction	cancer	-9.559e-05(-0.0002539, 6.274e-05)	0.1853%(0.4922%, -0.1216%)	0.2367	Glycocholenate sulfate levels	0.5145
myocardial infarction	cancer	-0.0003769(-0.0007897, 3.597e-05)	0.7305%(1.531%, -0.06972%)	0.0736	Androstenediol (3beta,17beta) disulfate (1) levels	0.2608
myocardial infarction	cancer	-2.614e-05(-0.0005337, 0.0004814)	0.05067%(1.034%, -0.9332%)	0.9196	Chiro-inositol levels	0.9746
myocardial infarction	cancer	0.0007092(0.0001101, 0.001308)	-1.375%(-0.2133%, -2.536%)	0.0203	1-palmyocardial infarctiontoyl-2-linoleoyl-GPE (16:0/18:2) levels	0.1254
myocardial infarction	cancer	0.0001646(-0.0006022, 0.0009315)	-0.3191%(1.167%, -1.805%)	0.6739	Sphinganine-1-phosphate levels	0.8492
myocardial infarction	cancer	-0.0007081(-0.001296, -0.0001203)	1.373%(2.512%, 0.2331%)	0.0182	Glycosyl-N-stearoyl-sphingosine (d18:1/18:0) levels	0.1181
myocardial infarction	cancer	-0.0002655(-0.0006688, 0.0001379)	0.5146%(1.296%, -0.2672%)	0.197	4-allylphenol sulfate levels	0.4613
myocardial infarction	cancer	7.697e-06(-0.0001646, 0.00018)	-0.01492%(0.319%, -0.3488%)	0.9302	Succinylcarnitine levels	0.9777
myocardial infarction	cancer	-0.0008678(-0.001446, -0.00029)	1.682%(2.802%, 0.5622%)	0.0032	21-hydroxypregnenolone disulfate levels	0.0409
myocardial infarction	cancer	-0.000485(-0.0008826, -8.748e-05)	0.9401%(1.711%, 0.1696%)	0.0168	5alpha-androstan-3alpha,17alpha-diol monosulfate levels	0.1141
myocardial infarction	cancer	-0.000187(-0.0004998, 0.0001257)	0.3626%(0.9688%, -0.2437%)	0.2411	Androstenediol (3beta,17beta) disulfate (2) levels	0.5162
myocardial infarction	cancer	-0.0003399(-0.001375, 0.0006955)	0.6588%(2.666%, -1.348%)	0.52	5alpha-androstan-3beta,17alpha-diol disulfate levels	0.7567
myocardial infarction	cancer	5.052e-06(-0.0001446, 0.0001547)	-0.009792%(0.2804%, -0.2999%)	0.9473	5alpha-pregnan-3beta,20beta-diol monosulfate (1) levels	0.9794
myocardial infarction	cancer	-0.0001349(-0.0004804, 0.0002105)	0.2616%(0.9312%, -0.4081%)	0.4439	5alpha-pregnan-3beta,20alpha-diol monosulfate (2) levels	0.6983
myocardial infarction	cancer	0.0007573(0.0003238, 0.001191)	-1.468%(-0.6275%, -2.308%)	6e-04	5alpha-androstan-3beta,17beta-diol monosulfate (2) levels	0.0166
myocardial infarction	cancer	7.214e-05(-0.0001567, 0.000301)	-0.1398%(0.3038%, -0.5834%)	0.5367	Androstenediol (3alpha, 17alpha) monosulfate (3) levels	0.7652
myocardial infarction	cancer	0.001046(0.0002366, 0.001856)	-2.028%(-0.4587%, -3.597%)	0.0113	5alpha-pregnan-diol disulfate levels	0.0866
myocardial infarction	cancer	0.0009843(0.0004946, 0.001474)	-1.908%(-0.9586%, -2.857%)	1e-04	5alpha-androstan-3alpha,17beta-diol monosulfate (1) levels	0.0052
myocardial infarction	cancer	-0.0002042(-0.0005856, 0.0001772)	0.3958%(1.135%, -0.3435%)	0.294	5alpha-androstan-3alpha,17beta-diol disulfate levels	0.5765
myocardial infarction	cancer	2.06e-05(-0.0001361, 0.0001773)	-0.03993%(0.2637%, -0.3436%)	0.7966	Andro steroid monosulfate C19H28O6S (1) levels	0.9127
myocardial infarction	cancer	-0.0001245(-0.0003642, 0.0001151)	0.2414%(0.706%, -0.2232%)	0.3085	Pregnenediol sulfate (C21H34O5S) levels	0.5813
myocardial infarction	cancer	-0.0004977(-0.001078, 8.238e-05)	0.9646%(2.089%, -0.1597%)	0.0926	4-hydroxycoumarin levels	0.3002
myocardial infarction	cancer	0.0001315(-0.0001299, 0.0003928)	-0.2548%(0.2518%, -0.7614%)	0.3242	16a-hydroxy DHEA 3-sulfate levels	0.5894
myocardial infarction	cancer	2.829e-05(-0.0003257, 0.0003823)	-0.05484%(0.6312%, -0.7409%)	0.8755	Gamma-CEHC levels	0.9546
myocardial infarction	cancer	0.0008924(-0.0001245, 0.001909)	-1.73%(0.2414%, -3.701%)	0.0854	2-hydroxyglutarate levels	0.2882
myocardial infarction	cancer	-0.0009287(-0.001432, -0.0004252)	1.8%(2.776%, 0.8242%)	3e-04	N-acetyl-beta-alanine levels	0.0108
myocardial infarction	cancer	-0.000163(-0.001334, 0.001008)	0.3159%(2.586%, -1.954%)	0.785	Tridecenedioate (C13:1-DC) levels	0.9076
myocardial infarction	cancer	-0.0007159(-0.001291, -0.0001412)	1.388%(2.502%, 0.2737%)	0.0146	N-acetyl-3-methylhistidine levels	0.1034
myocardial infarction	cancer	-0.0002355(-0.001162, 0.0006907)	0.4565%(2.252%, -1.339%)	0.6182	2-hydroxyhippurate levels	0.8188
myocardial infarction	cancer	6.619e-05(-0.000352, 0.0004844)	-0.1283%(0.6824%, -0.939%)	0.7564	4-cholesten-3-one levels	0.8914
myocardial infarction	cancer	2.135e-05(-0.0001197, 0.0001624)	-0.04138%(0.232%, -0.3148%)	0.7667	Androstenediol (3beta,17beta) monosulfate (2) levels	0.8974
myocardial infarction	cancer	9.984e-05(-0.0001232, 0.0003229)	-0.1935%(0.2388%, -0.6258%)	0.3803	Androstenediol (3beta,17beta) monosulfate (1) levels	0.633
myocardial infarction	cancer	-0.0005878(-0.00128, 0.0001048)	1.139%(2.482%, -0.2032%)	0.0963	Pregnenolone sulfate levels	0.307
myocardial infarction	cancer	-0.0004141(-0.001088, 0.0002601)	0.8026%(2.109%, -0.5041%)	0.2286	S-methylmethionine levels	0.5049
myocardial infarction	cancer	-0.001976(-0.003807, -0.0001446)	3.83%(7.38%, 0.2803%)	0.0345	13-HODE + 9-HODE levels	0.171
myocardial infarction	cancer	-0.0006081(-0.001304, 8.741e-05)	1.179%(2.527%, -0.1694%)	0.0866	Palmyocardial infarctiontoyl sphingomyelin (d18:1/16:0) levels	0.29
myocardial infarction	cancer	0.001563(0.0006607, 0.002466)	-3.03%(-1.281%, -4.779%)	7e-04	Indole-3-carboxylate levels	0.0172
myocardial infarction	cancer	0.001591(0.0006907, 0.002491)	-3.084%(-1.339%, -4.828%)	5e-04	Sphingomyelin (d18:1/18:1, d18:2/18:0) levels	0.0155
myocardial infarction	cancer	9.524e-05(-4.067e-05, 0.0002312)	-0.1846%(0.07884%, -0.4481%)	0.1696	Ergothioneine levels	0.4263
myocardial infarction	cancer	0.001274(0.0006129, 0.001934)	-2.468%(-1.188%, -3.749%)	2e-04	Cis-4-decenoylcarnitine (C10:1) levels	0.0076
myocardial infarction	cancer	-6.147e-05(-0.0003823, 0.0002594)	0.1191%(0.741%, -0.5027%)	0.7073	5-(galactosylhydroxy)-L-lysine levels	0.8626
myocardial infarction	cancer	0.0002005(-0.0003872, 0.0007883)	-0.3887%(0.7505%, -1.528%)	0.5036	2s,3R-dihydroxybutyrate levels	0.7422
myocardial infarction	cancer	-0.0003591(-0.0008677, 0.0001495)	0.696%(1.682%, -0.2899%)	0.1665	Cysteinylglycine disulfide levels	0.4222
myocardial infarction	cancer	-4.824e-05(-0.0004613, 0.0003648)	0.0935%(0.8941%, -0.7071%)	0.8189	2,3-dihydroxyisovalerate levels	0.9254
myocardial infarction	cancer	0.0001603(-0.0001136, 0.0004342)	-0.3107%(0.2202%, -0.8416%)	0.2514	Alpha-ketoglutaramate levels	0.5309
myocardial infarction	cancer	-0.002124(-0.003242, -0.001007)	4.118%(6.284%, 1.952%)	2e-04	3-methylglutaconate levels	0.0088
myocardial infarction	cancer	0.0005723(0.0001351, 0.00101)	-1.109%(-0.2618%, -1.957%)	0.0103	(16 or 17)-methylstearate (a19:0 or i19:0) levels	0.082
myocardial infarction	cancer	-0.0001217(-0.00055, 0.0003065)	0.236%(1.066%, -0.5941%)	0.5774	Cinnamoylglycine levels	0.7949
myocardial infarction	cancer	-4.359e-05(-0.0001955, 0.0001083)	0.08449%(0.379%, -0.21%)	0.5739	2R,3R-dihydroxybutyrate levels	0.7939
myocardial infarction	cancer	-0.0009088(-0.001844, 2.634e-05)	1.761%(3.574%, -0.05105%)	0.0568	4-hydroxyglutamate levels	0.2299
myocardial infarction	cancer	-8.751e-06(-0.0001271, 0.0001096)	0.01696%(0.2463%, -0.2124%)	0.8847	S-methylcysteine levels	0.9617
myocardial infarction	cancer	0.003965(0.001537, 0.006393)	-7.685%(-2.979%, -12.39%)	0.0014	Isoursodeoxycholate levels	0.0256
myocardial infarction	cancer	0.0001663(-8.33e-05, 0.000416)	-0.3224%(0.1615%, -0.8063%)	0.1916	Cis-4-decenoate (10:1n6) levels	0.4554
myocardial infarction	cancer	-0.001001(-0.001819, -0.0001824)	1.94%(3.526%, 0.3535%)	0.0165	4-oxo-retinoic acid levels	0.1135
myocardial infarction	cancer	-5.357e-05(-0.0003678, 0.0002606)	0.1038%(0.7129%, -0.5052%)	0.7382	1-lignoceroyl-GPC (24:0) levels	0.8774
myocardial infarction	cancer	0.0004235(-2.509e-05, 0.0008721)	-0.8209%(0.04863%, -1.69%)	0.0643	Sulfate levels	0.2425
myocardial infarction	cancer	-0.001398(-0.00228, -0.0005156)	2.709%(4.419%, 0.9994%)	0.0019	4-hydroxy-2-oxoglutaric acid levels	0.0289
myocardial infarction	cancer	5.812e-05(-0.0001032, 0.0002194)	-0.1127%(0.1999%, -0.4253%)	0.4799	Glycoursodeoxycholate levels	0.7343
myocardial infarction	cancer	-0.001338(-0.002412, -0.0002643)	2.594%(4.676%, 0.5122%)	0.0146	1-(1-enyl-palmyocardial infarctiontoyl)-GPC (p-16:0) levels	0.1037
myocardial infarction	cancer	-0.0004007(-0.0008018, 4.4e-07)	0.7766%(1.554%, -0.0008528%)	0.0502	Argininate levels	0.2165
myocardial infarction	cancer	-0.0003878(-0.0008362, 6.058e-05)	0.7517%(1.621%, -0.1174%)	0.09	1-methyl-5-imyocardial infarctiondazoleacetate levels	0.2959
myocardial infarction	cancer	0.0005618(-0.0001583, 0.001282)	-1.089%(0.3067%, -2.485%)	0.1262	Hydantoin-5-propionate levels	0.3584
myocardial infarction	cancer	-0.0001507(-0.0004462, 0.0001448)	0.2922%(0.865%, -0.2806%)	0.3174	2-oxoarginine levels	0.5885
myocardial infarction	cancer	0.0001666(-0.0001778, 0.000511)	-0.3229%(0.3447%, -0.9905%)	0.3431	Pantoate levels	0.608
myocardial infarction	cancer	-0.0007691(-0.001422, -0.0001158)	1.491%(2.757%, 0.2245%)	0.021	Formyocardial infarctionmyocardial infarctionnoglutamate levels	0.128
myocardial infarction	cancer	-7.518e-05(-0.0004936, 0.0003432)	0.1457%(0.9567%, -0.6653%)	0.7247	1-(1-enyl-palmyocardial infarctiontoyl)-GPE (p-16:0) levels	0.8687
myocardial infarction	cancer	0.001081(-2.147e-05, 0.002183)	-2.095%(0.04162%, -4.231%)	0.0546	S-methylcysteine sulfoxide levels	0.2269
myocardial infarction	cancer	0.001831(0.001007, 0.002654)	-3.548%(-1.951%, -5.145%)	0	2-o-methylascorbic acid levels	0.0017
myocardial infarction	cancer	-0.000241(-0.0006363, 0.0001542)	0.4672%(1.233%, -0.2989%)	0.232	Eicosanedioate (C20-DC) levels	0.5091
myocardial infarction	cancer	-3.079e-05(-0.0005164, 0.0004548)	0.05969%(1.001%, -0.8815%)	0.9011	1-(1-enyl-stearoyl)-GPE (p-18:0) levels	0.9682
myocardial infarction	cancer	0.0003094(-4.813e-05, 0.0006668)	-0.5996%(0.09328%, -1.293%)	0.0899	Beta-citrylglutamate levels	0.2967
myocardial infarction	cancer	-0.001361(-0.002307, -0.0004156)	2.639%(4.472%, 0.8055%)	0.0048	N-oleoyltaurine levels	0.0531
myocardial infarction	cancer	0.0006744(-0.0003519, 0.001701)	-1.307%(0.6822%, -3.297%)	0.1978	Docosadioate (C22-DC) levels	0.4623
myocardial infarction	cancer	3.513e-05(-0.0001579, 0.0002281)	-0.06809%(0.306%, -0.4422%)	0.7213	Oleoyl-linoleoyl-glycerol (18:1/18:2) [2] levels	0.8698
myocardial infarction	cancer	-0.001386(-0.002245, -0.0005266)	2.686%(4.351%, 1.021%)	0.0016	Imyocardial infarctiondazole propionate levels	0.0278
myocardial infarction	cancer	-0.0001071(-0.0002947, 8.044e-05)	0.2077%(0.5713%, -0.1559%)	0.2629	Carnitine C18:2 levels	0.5461
myocardial infarction	cancer	-1.405e-06(-0.0002276, 0.0002248)	0.002722%(0.4411%, -0.4356%)	0.9903	Pregnanediol-3-glucuronide levels	0.9967
myocardial infarction	cancer	-0.0003526(-0.0007409, 3.577e-05)	0.6834%(1.436%, -0.06934%)	0.0752	Carboxyethyl-gaba levels	0.2631
myocardial infarction	cancer	-0.000305(-0.0009162, 0.0003062)	0.5912%(1.776%, -0.5934%)	0.328	Alliin levels	0.5933
myocardial infarction	cancer	-0.0001274(-0.001723, 0.001468)	0.2469%(3.339%, -2.845%)	0.8756	Trimethylamyocardial infarctionne n-oxide levels	0.954
myocardial infarction	cancer	9.753e-05(-0.0001764, 0.0003715)	-0.189%(0.342%, -0.72%)	0.4853	Dihydroferulate levels	0.7385
myocardial infarction	cancer	0.0003187(-0.0004329, 0.00107)	-0.6178%(0.839%, -2.075%)	0.4059	Prolylglycine levels	0.6599
myocardial infarction	cancer	0.0001109(-0.0001225, 0.0003443)	-0.2149%(0.2374%, -0.6673%)	0.3517	N-palmyocardial infarctiontoylglycine levels	0.6163
myocardial infarction	cancer	-2.848e-05(-0.000339, 0.0002821)	0.0552%(0.6571%, -0.5467%)	0.8574	N-methyltaurine levels	0.9466
myocardial infarction	cancer	0.000202(-0.0007162, 0.00112)	-0.3915%(1.388%, -2.171%)	0.6663	Succinimyocardial infarctionde levels	0.8435
myocardial infarction	cancer	-1.114e-05(-0.0001124, 9.014e-05)	0.02159%(0.2179%, -0.1747%)	0.8293	N-acetylcarnosine levels	0.9318
myocardial infarction	cancer	6.167e-06(-9.659e-05, 0.0001089)	-0.01195%(0.1872%, -0.2111%)	0.9064	Histidine betaine (hercynine) levels	0.9694
myocardial infarction	cancer	0.0002432(-0.0002196, 0.000706)	-0.4714%(0.4257%, -1.368%)	0.3031	2-stearoyl-GPE (18:0) levels	0.5796
myocardial infarction	cancer	0.0005262(6.673e-07, 0.001052)	-1.02%(-0.001293%, -2.039%)	0.0497	Margaroylcarnitine (C17) levels	0.2148
myocardial infarction	cancer	0.0003248(-0.001041, 0.001691)	-0.6295%(2.019%, -3.278%)	0.6413	(R)-3-hydroxybutyrylcarnitine levels	0.8282
myocardial infarction	cancer	-0.0002685(-0.0008243, 0.0002872)	0.5205%(1.598%, -0.5567%)	0.3436	Lanthionine levels	0.6074
myocardial infarction	cancer	-5.405e-05(-0.0002208, 0.0001127)	0.1048%(0.4279%, -0.2184%)	0.5251	Mannonate levels	0.7587
myocardial infarction	cancer	0.000525(-0.0002093, 0.001259)	-1.018%(0.4057%, -2.441%)	0.1611	3b-hydroxy-5-cholenoic acid levels	0.4162
myocardial infarction	cancer	-0.0001104(-0.0006357, 0.0004149)	0.214%(1.232%, -0.8042%)	0.6804	2-hydroxydecanoate levels	0.8505
myocardial infarction	cancer	-0.001656(-0.002996, -0.0003164)	3.21%(5.807%, 0.6133%)	0.0154	Glycohyocholate levels	0.1083
myocardial infarction	cancer	-0.001012(-0.00168, -0.0003445)	1.962%(3.257%, 0.6677%)	0.003	3-methyl catechol sulfate (2) levels	0.0385
myocardial infarction	cancer	-4.222e-05(-0.0002099, 0.0001255)	0.08183%(0.4069%, -0.2433%)	0.6218	2-amyocardial infarctionnooctanoate levels	0.8173
myocardial infarction	cancer	0.002446(0.001098, 0.003794)	-4.741%(-2.128%, -7.354%)	4e-04	3-methyl catechol sulfate (1) levels	0.0125
myocardial infarction	cancer	3.143e-05(-0.0001933, 0.0002562)	-0.06092%(0.3747%, -0.4965%)	0.784	4-methylcatechol sulfate levels	0.9071
myocardial infarction	cancer	-0.0002337(-0.001069, 0.0006016)	0.4529%(2.072%, -1.166%)	0.5834	Guaiacol sulfate levels	0.7961
myocardial infarction	cancer	0.0002941(-9.121e-05, 0.0006793)	-0.57%(0.1768%, -1.317%)	0.1347	Gamma-CEHC glucuronide levels	0.3689
myocardial infarction	cancer	-0.000656(-0.001244, -6.853e-05)	1.272%(2.41%, 0.1328%)	0.0286	Dimethyl sulfone levels	0.153
myocardial infarction	cancer	-0.0002162(-0.0006124, 0.00018)	0.419%(1.187%, -0.3489%)	0.2849	2-piperidinone levels	0.5706
myocardial infarction	cancer	0.0002623(-0.0001121, 0.0006368)	-0.5085%(0.2173%, -1.234%)	0.1697	Indolin-2-one levels	0.4257
myocardial infarction	cancer	0.0003389(2.252e-05, 0.0006553)	-0.6569%(-0.04364%, -1.27%)	0.0358	Sphingomyelin (d18:1/14:0, d16:1/16:0) levels	0.1757
myocardial infarction	cancer	0.0001519(-0.0001499, 0.0004536)	-0.2944%(0.2905%, -0.8793%)	0.3239	3-acetylphenol sulfate levels	0.5912
myocardial infarction	cancer	-0.0005246(-0.001112, 6.319e-05)	1.017%(2.156%, -0.1225%)	0.0802	Sphingomyelin (d18:2/16:0, d18:1/16:1) levels	0.2727
myocardial infarction	cancer	-0.0002673(-0.0006699, 0.0001354)	0.518%(1.298%, -0.2624%)	0.1933	S-allylcysteine levels	0.4563
myocardial infarction	cancer	-5.675e-05(-0.0002203, 0.0001068)	0.11%(0.427%, -0.207%)	0.4964	6-oxopiperidine-2-carboxylate levels	0.7394
myocardial infarction	cancer	-9.426e-05(-0.0003048, 0.0001163)	0.1827%(0.5907%, -0.2253%)	0.3802	2-amyocardial infarctionnophenol sulfate levels	0.6336
myocardial infarction	cancer	0.0002743(-7.557e-05, 0.0006241)	-0.5316%(0.1465%, -1.21%)	0.1244	N-acetylalliin levels	0.3561
myocardial infarction	cancer	0.0001025(-0.000131, 0.0003361)	-0.1987%(0.2539%, -0.6514%)	0.3895	2-amyocardial infarctionnoheptanoate levels	0.6446
myocardial infarction	cancer	-0.0005659(-0.001107, -2.499e-05)	1.097%(2.145%, 0.04845%)	0.0403	3-methoxytyramyocardial infarctionne sulfate levels	0.1869
myocardial infarction	cancer	0.0002304(-1.886e-05, 0.0004797)	-0.4466%(0.03656%, -0.9298%)	0.07	N2,N5-diacetylornithine levels	0.2527
myocardial infarction	cancer	4.539e-05(-0.0005814, 0.0006722)	-0.08798%(1.127%, -1.303%)	0.8871	Ferulic acid 4-sulfate levels	0.9613
myocardial infarction	cancer	1.479e-07(-1.132e-05, 1.161e-05)	-0.0002866%(0.02194%, -0.02251%)	0.9798	1H-indole-7-acetic acid levels	0.9926
myocardial infarction	cancer	-0.0002223(-0.0007094, 0.0002648)	0.4308%(1.375%, -0.5133%)	0.3711	3-(3-hydroxyphenyl)propionate sulfate levels	0.6298
myocardial infarction	cancer	0.0001853(-0.0003145, 0.0006851)	-0.3592%(0.6096%, -1.328%)	0.4674	1-linolenoyl-GPC (18:3) levels	0.7247
myocardial infarction	cancer	0.001692(0.0005474, 0.002837)	-3.28%(-1.061%, -5.499%)	0.0038	O-sulfo-l-tyrosine levels	0.0454
myocardial infarction	cancer	-7.446e-05(-0.0002898, 0.0001409)	0.1443%(0.5618%, -0.2731%)	0.498	N-formylanthranilic acid levels	0.7409
myocardial infarction	cancer	-7.972e-05(-0.0005321, 0.0003726)	0.1545%(1.031%, -0.7222%)	0.7298	Methionine sulfone levels	0.8725
myocardial infarction	cancer	0.0003084(-0.0002304, 0.0008472)	-0.5978%(0.4465%, -1.642%)	0.2619	Acisoga levels	0.5456
myocardial infarction	cancer	-8.543e-05(-0.0002872, 0.0001163)	0.1656%(0.5567%, -0.2255%)	0.4066	17alpha-hydroxypregnanolone glucuronide levels	0.6603
myocardial infarction	cancer	-4.366e-05(-0.0002575, 0.0001702)	0.08462%(0.4991%, -0.3298%)	0.689	Etiocholanolone glucuronide levels	0.8552
myocardial infarction	cancer	-0.001376(-0.002276, -0.0004755)	2.666%(4.411%, 0.9216%)	0.0027	Fructosyllysine levels	0.0369
myocardial infarction	cancer	0.000327(-0.0002134, 0.0008675)	-0.6339%(0.4137%, -1.681%)	0.2356	1-(1-enyl-oleoyl)-GPE (p-18:1) levels	0.513
myocardial infarction	cancer	0.0001853(-0.0001781, 0.0005487)	-0.3592%(0.3451%, -1.064%)	0.3175	N-acetyltaurine levels	0.588
myocardial infarction	cancer	-0.0001108(-0.0005516, 0.00033)	0.2148%(1.069%, -0.6395%)	0.6221	1-palmyocardial infarctiontoyl-GPG (16:0) levels	0.8171
myocardial infarction	cancer	0.001151(0.0004572, 0.001845)	-2.231%(-0.8862%, -3.575%)	0.0011	1-oleoyl-GPG (18:1) levels	0.0236
myocardial infarction	cancer	0.001685(0.0009418, 0.002428)	-3.266%(-1.825%, -4.706%)	0	Octadecenedioylcarnitine (C18:1-DC) levels	0.0014
myocardial infarction	cancer	-0.001685(-0.003015, -0.0003544)	3.265%(5.843%, 0.687%)	0.0131	3-methylglutarylcarnitine (2) levels	0.0952
myocardial infarction	cancer	-0.0001176(-0.0004524, 0.0002172)	0.228%(0.8769%, -0.421%)	0.4911	Sphingomyelin (d18:1/24:1, d18:2/24:0) levels	0.7393
myocardial infarction	cancer	-0.0006405(-0.001014, -0.000267)	1.241%(1.965%, 0.5175%)	8e-04	Methyl glucopyranoside (alpha + beta) levels	0.0184
myocardial infarction	cancer	2.456e-05(-0.0002582, 0.0003074)	-0.0476%(0.5005%, -0.5957%)	0.8648	9-hydroxystearate levels	0.9467
myocardial infarction	cancer	-0.0002284(-0.0006259, 0.0001691)	0.4428%(1.213%, -0.3278%)	0.2601	Sphingomyelin (d18:2/14:0, d18:1/14:1) levels	0.5426
myocardial infarction	cancer	0.00053(-0.0001373, 0.001197)	-1.027%(0.2662%, -2.321%)	0.1196	1-dihomo-linolenylglycerol (20:3) levels	0.3502
myocardial infarction	cancer	-0.001194(-0.001944, -0.0004434)	2.314%(3.768%, 0.8594%)	0.0018	4-hydroxychlorothalonil levels	0.028
myocardial infarction	cancer	-0.0002512(-0.0006859, 0.0001835)	0.4868%(1.329%, -0.3557%)	0.2574	Vanillactate levels	0.5395
myocardial infarction	cancer	-0.0009436(-0.00173, -0.0001572)	1.829%(3.353%, 0.3047%)	0.0187	Carnitine C14:1 levels	0.1183
myocardial infarction	cancer	0.0001285(-0.0002259, 0.0004829)	-0.2491%(0.4378%, -0.936%)	0.4773	N-formylphenylalanine levels	0.7326
myocardial infarction	cancer	1.967e-06(-0.0001071, 0.0001111)	-0.003812%(0.2077%, -0.2153%)	0.9718	2-acetamyocardial infarctiondophenol sulfate levels	0.9902
myocardial infarction	cancer	-0.001408(-0.002308, -0.0005078)	2.729%(4.473%, 0.9843%)	0.0022	4-vinylguaiacol sulfate levels	0.031
myocardial infarction	cancer	5.94e-05(-0.0002235, 0.0003423)	-0.1151%(0.4332%, -0.6634%)	0.6806	5alpha-androstan-3alpha,17beta-diol monosulfate (2) levels	0.8493
myocardial infarction	cancer	9.323e-05(-0.0001873, 0.0003737)	-0.1807%(0.363%, -0.7244%)	0.5148	Vanillic alcohol sulfate levels	0.7507
myocardial infarction	cancer	-0.0001098(-0.0003598, 0.0001402)	0.2129%(0.6974%, -0.2717%)	0.3892	Methyl-4-hydroxybenzoate sulfate levels	0.6448
myocardial infarction	cancer	0.0006679(-0.0004025, 0.001738)	-1.295%(0.7802%, -3.369%)	0.2213	Eugenol sulfate levels	0.4934
myocardial infarction	cancer	-0.0001004(-0.0003856, 0.0001848)	0.1946%(0.7474%, -0.3583%)	0.4903	2-methoxyresorcinol sulfate levels	0.7397
myocardial infarction	cancer	0.000107(-0.0002895, 0.0005036)	-0.2074%(0.5612%, -0.9761%)	0.5968	Tyramyocardial infarctionne O-sulfate levels	0.8011
myocardial infarction	cancer	0.000667(-0.0002704, 0.001604)	-1.293%(0.5242%, -3.11%)	0.1631	4-methylguaiacol sulfate levels	0.4176
myocardial infarction	cancer	0.0006643(-2.559e-05, 0.001354)	-1.288%(0.04959%, -2.625%)	0.0591	3-hydroxypyridine sulfate levels	0.2325
myocardial infarction	cancer	3.036e-05(-0.0001316, 0.0001923)	-0.05885%(0.2551%, -0.3728%)	0.7133	Arabonate/xylonate levels	0.8646
myocardial infarction	cancer	0.0004662(-8.689e-05, 0.001019)	-0.9037%(0.1684%, -1.976%)	0.0985	Octadecanedioylcarnitine (C18-DC) levels	0.312
myocardial infarction	cancer	0.0004082(-8.222e-05, 0.0008986)	-0.7912%(0.1594%, -1.742%)	0.1028	Phenylacetylcarnitine levels	0.3198
myocardial infarction	cancer	5.144e-05(-0.0001638, 0.0002667)	-0.09972%(0.3175%, -0.5169%)	0.6395	Ethylparaben sulfate levels	0.8266
myocardial infarction	cancer	-0.0005329(-0.001215, 0.0001496)	1.033%(2.356%, -0.29%)	0.1259	Sphingomyelin (d18:1/20:2, d18:2/20:1, d16:1/22:2) levels	0.3583
myocardial infarction	cancer	0.00063(-0.0004165, 0.001676)	-1.221%(0.8073%, -3.249%)	0.238	Sphingomyelin (d18:1/20:1, d18:2/20:0) levels	0.5127
myocardial infarction	cancer	0.0007556(-2.799e-05, 0.001539)	-1.465%(0.05425%, -2.984%)	0.0588	Behenoyl sphingomyelin (d18:1/22:0) levels	0.233
myocardial infarction	cancer	0.0002675(-0.0001534, 0.0006883)	-0.5185%(0.2973%, -1.334%)	0.2129	Propyl 4-hydroxybenzoate sulfate levels	0.4799
myocardial infarction	cancer	-7.469e-05(-0.000375, 0.0002256)	0.1448%(0.7269%, -0.4374%)	0.626	4-methoxyphenol sulfate levels	0.819
myocardial infarction	cancer	-1.014e-05(-0.0002242, 0.0002039)	0.01966%(0.4346%, -0.3953%)	0.926	Umbelliferone sulfate levels	0.9777
myocardial infarction	cancer	0.000991(0.0001504, 0.001832)	-1.921%(-0.2916%, -3.55%)	0.0208	Sphingomyelin (d18:1/20:0, d16:1/22:0) levels	0.1274
myocardial infarction	cancer	7.437e-05(-0.001291, 0.00144)	-0.1441%(2.502%, -2.791%)	0.915	6-hydroxyindole sulfate levels	0.9734
myocardial infarction	cancer	2.095e-05(-0.0002169, 0.0002588)	-0.0406%(0.4203%, -0.5015%)	0.8629	P-cresol glucuronide levels	0.9475
myocardial infarction	cancer	1.523e-05(-0.0004015, 0.0004319)	-0.02952%(0.7782%, -0.8372%)	0.9429	N-carbamoylalanine levels	0.9807
myocardial infarction	cancer	9.087e-05(-0.0001927, 0.0003744)	-0.1761%(0.3735%, -0.7257%)	0.5299	Citraconate/glutaconate levels	0.7624
myocardial infarction	cancer	-0.0004164(-0.0009236, 9.069e-05)	0.8072%(1.79%, -0.1758%)	0.1075	1,2,3-benzenetriol sulfate (2) levels	0.3294
myocardial infarction	cancer	0.001233(0.000312, 0.002154)	-2.39%(-0.6048%, -4.176%)	0.0087	3-methoxycatechol sulfate (2) levels	0.0737
myocardial infarction	cancer	0.0002221(-0.0005065, 0.0009507)	-0.4305%(0.9817%, -1.843%)	0.5501	C-glycosyltryptophan levels	0.7756
myocardial infarction	cancer	-0.0013(-0.002204, -0.0003962)	2.52%(4.272%, 0.7679%)	0.0048	3-methoxycatechol sulfate (1) levels	0.0531
myocardial infarction	cancer	0.001864(-0.000122, 0.00385)	-3.613%(0.2365%, -7.463%)	0.0658	Sphingomyelin (d18:1/22:1, d18:2/22:0, d16:1/24:1) levels	0.2464
myocardial infarction	cancer	0.0006323(-0.000252, 0.001517)	-1.225%(0.4885%, -2.939%)	0.1611	Arabitol/xylitol levels	0.4169
myocardial infarction	cancer	0.000289(-0.0001652, 0.0007432)	-0.5601%(0.3203%, -1.44%)	0.2124	3-hydroxyhexanoate levels	0.4804
myocardial infarction	cancer	0.0002224(-0.0001765, 0.0006213)	-0.4311%(0.3421%, -1.204%)	0.2745	Sphingomyelin (d18:1/22:2, d18:2/22:1, d16:1/24:2) levels	0.557
myocardial infarction	cancer	-0.0007778(-0.001375, -0.0001802)	1.508%(2.666%, 0.3493%)	0.0107	3beta-hydroxy-5-cholestenoate levels	0.083
myocardial infarction	cancer	0.0001764(-0.0005587, 0.0009115)	-0.3419%(1.083%, -1.767%)	0.6382	N-acetylkynurenine (2) levels	0.8265
myocardial infarction	cancer	-0.001273(-0.002186, -0.0003597)	2.468%(4.238%, 0.6973%)	0.0063	Dopamyocardial infarctionne 4-sulfate levels	0.0616
myocardial infarction	cancer	0.0003628(-9.525e-05, 0.0008209)	-0.7032%(0.1846%, -1.591%)	0.1206	Sphingomyelin (d17:1/16:0, d18:1/15:0, d16:1/17:0) levels	0.3524
myocardial infarction	cancer	6.105e-05(-0.0007778, 0.0008999)	-0.1183%(1.508%, -1.744%)	0.8866	Adipoylcarnitine (C6-DC) levels	0.9614
myocardial infarction	cancer	-0.0003765(-0.0007794, 2.629e-05)	0.7299%(1.511%, -0.05097%)	0.0669	Dopamyocardial infarctionne 3-o-sulfate levels	0.2493
myocardial infarction	cancer	-0.000218(-0.0006687, 0.0002328)	0.4225%(1.296%, -0.4513%)	0.3433	Lignoceroyl sphingomyelin (d18:1/24:0) levels	0.6075
myocardial infarction	cancer	-0.001044(-0.001841, -0.0002475)	2.024%(3.568%, 0.4798%)	0.0102	N-acetylglucosamyocardial infarctionne/n-acetylgalactosamyocardial infarctionne levels	0.0816
myocardial infarction	cancer	-0.0002359(-0.0007102, 0.0002383)	0.4573%(1.377%, -0.4619%)	0.3295	Glycochenodeoxycholate 3-sulfate levels	0.5953
myocardial infarction	cancer	0.0008116(-0.0001872, 0.00181)	-1.573%(0.3628%, -3.509%)	0.1112	Trans 3,4-methyleneheptanoate levels	0.3356
myocardial infarction	cancer	-5.723e-05(-0.0002648, 0.0001504)	0.1109%(0.5133%, -0.2915%)	0.589	Taurodeoxycholic acid 3-sulfate levels	0.7975
myocardial infarction	cancer	-0.0003307(-0.0007625, 0.000101)	0.6411%(1.478%, -0.1957%)	0.1332	Phenol glucuronide levels	0.3678
myocardial infarction	cancer	-0.0002169(-0.0007662, 0.0003323)	0.4205%(1.485%, -0.6442%)	0.4389	Glycodeoxycholate 3-sulfate levels	0.695
myocardial infarction	cancer	0.001153(0.0003386, 0.001967)	-2.235%(-0.6563%, -3.814%)	0.0055	4-hydroxyphenylacetoylcarnitine levels	0.0564
myocardial infarction	cancer	0.0007196(-2.563e-05, 0.001465)	-1.395%(0.04967%, -2.839%)	0.0584	1-stearoyl-2-oleoyl-gpc (18:0/18:1) levels	0.2323
myocardial infarction	cancer	-0.0006693(-0.001235, -0.0001033)	1.297%(2.394%, 0.2003%)	0.0205	Linoleoyl ethanolamyocardial infarctionde levels	0.1256
myocardial infarction	cancer	-0.000906(-0.001745, -6.673e-05)	1.756%(3.383%, 0.1293%)	0.0344	1,2-dilinoleoyl-GPC (18:2/18:2) levels	0.1712
myocardial infarction	cancer	-0.0002277(-0.0008509, 0.0003955)	0.4413%(1.649%, -0.7667%)	0.474	Nonanoylcarnitine (C9) levels	0.7308
myocardial infarction	cancer	-0.0008814(-0.002154, 0.0003909)	1.708%(4.174%, -0.7577%)	0.1745	2-hydroxybutyrate/2-hydroxyisobutyrate levels	0.434
myocardial infarction	cancer	0.000531(7.02e-06, 0.001055)	-1.029%(-0.01361%, -2.045%)	0.047	Sphingomyelin (d18:2/23:0, d18:1/23:1, d17:1/24:1) levels	0.2082
myocardial infarction	cancer	0.001053(-3.952e-05, 0.002145)	-2.041%(0.0766%, -4.158%)	0.0589	Tricosanoyl sphingomyelin (d18:1/23:0) levels	0.2329
myocardial infarction	cancer	-0.0006297(-0.001324, 6.5e-05)	1.221%(2.567%, -0.126%)	0.0756	Palmyocardial infarctiontoyl dihydrosphingomyelin (d18:0/16:0) levels	0.264
myocardial infarction	cancer	-0.0007841(-0.001344, -0.0002242)	1.52%(2.605%, 0.4346%)	0.0061	1-palmyocardial infarctiontoleoylglycerol (16:1) levels	0.0597
myocardial infarction	cancer	-0.001345(-0.002703, 1.244e-05)	2.608%(5.239%, -0.02411%)	0.0521	1-stearoyl-2-linoleoyl-gpc (18:0/18:2) levels	0.2198
myocardial infarction	cancer	-0.0007634(-0.001422, -0.0001046)	1.48%(2.757%, 0.2028%)	0.0231	1-palmyocardial infarctiontoyl-2-palmyocardial infarctiontoleoyl-gpc (16:0/16:1) levels	0.1343
myocardial infarction	cancer	0.0005488(-0.000265, 0.001363)	-1.064%(0.5136%, -2.641%)	0.1862	1-stearoyl-2-linoleoyl-GPE (18:0/18:2) levels	0.4487
myocardial infarction	cancer	0.0002688(-0.0002624, 0.0007999)	-0.521%(0.5085%, -1.55%)	0.3213	Sphingomyelin (d18:2/24:1, d18:1/24:2) levels	0.5903
myocardial infarction	cancer	0.0006031(-0.0003277, 0.001534)	-1.169%(0.6352%, -2.973%)	0.2041	1-palmyocardial infarctiontoyl-2-stearoyl-gpc (16:0/18:0) levels	0.4684
myocardial infarction	cancer	-0.000568(-0.001162, 2.605e-05)	1.101%(2.252%, -0.05049%)	0.0609	Oleate/vaccenate (18:1) levels	0.235
myocardial infarction	cancer	2.18e-05(-0.0001427, 0.0001863)	-0.04226%(0.2767%, -0.3612%)	0.7951	1-palmyocardial infarctiontoyl-2-docosahexaenoyl-gpc (16:0/22:6) levels	0.9117
myocardial infarction	cancer	1.393e-06(-0.0001134, 0.0001162)	-0.0027%(0.2199%, -0.2253%)	0.981	1-(1-enyl-stearoyl)-2-oleoyl-GPE (p-18:0/18:1) levels	0.9931
myocardial infarction	cancer	5.877e-05(-8.594e-05, 0.0002035)	-0.1139%(0.1666%, -0.3944%)	0.426	1-stearoyl-2-arachidonoyl-GPE (18:0/20:4) levels	0.6832
myocardial infarction	cancer	0.001321(0.0003238, 0.002319)	-2.561%(-0.6277%, -4.494%)	0.0094	1-stearoyl-2-docosahexaenoyl-gpc (18:0/22:6) levels	0.0781
myocardial infarction	cancer	0.0006377(-4.456e-05, 0.00132)	-1.236%(0.08638%, -2.558%)	0.067	Sphingomyelin (d18:1/17:0, d17:1/18:0, d19:1/16:0) levels	0.2486
myocardial infarction	cancer	0.0001611(-0.001502, 0.001825)	-0.3122%(2.912%, -3.537%)	0.8495	1-(1-enyl-palmyocardial infarctiontoyl)-2-arachidonoyl-GPE (p-16:0/20:4) levels	0.9446
myocardial infarction	cancer	0.0005103(-0.0003055, 0.001326)	-0.9891%(0.5921%, -2.57%)	0.2202	Myristoyl dihydrosphingomyelin (d18:0/14:0) levels	0.4917
myocardial infarction	cancer	-0.0001159(-0.0005706, 0.0003388)	0.2246%(1.106%, -0.6567%)	0.6174	5-hydroxyindole sulfate levels	0.8193
myocardial infarction	cancer	-4.585e-05(-0.0007007, 0.000609)	0.08888%(1.358%, -1.18%)	0.8908	1-palmyocardial infarctiontoyl-2-dihomo-linolenoyl-GPC (16:0/20:3n3 or 6) levels	0.9631
myocardial infarction	cancer	-0.0001405(-0.0005708, 0.0002899)	0.2722%(1.106%, -0.5618%)	0.5223	1-(1-enyl-palmyocardial infarctiontoyl)-2-arachidonoyl-gpc (p-16:0/20:4) levels	0.757
myocardial infarction	cancer	0.002091(0.0009933, 0.00319)	-4.054%(-1.925%, -6.182%)	2e-04	Sphingomyelin (d18:1/21:0, d17:1/22:0, d16:1/23:0) levels	0.0088
myocardial infarction	cancer	-0.0004006(-0.0008348, 3.364e-05)	0.7764%(1.618%, -0.06521%)	0.0706	1-palmyocardial infarctiontoyl-2-arachidonoyl-GPE (16:0/20:4) levels	0.2534
myocardial infarction	cancer	5.33e-05(-0.0001133, 0.0002199)	-0.1033%(0.2196%, -0.4262%)	0.5306	Lactosyl-N-palmyocardial infarctiontoyl-sphingosine (d18:1/16:0) levels	0.7619
myocardial infarction	cancer	0.0001172(-0.0002327, 0.0004671)	-0.2272%(0.451%, -0.9054%)	0.5115	Sphingomyelin (d18:0/18:0, d19:0/17:0) levels	0.749
myocardial infarction	cancer	0.0005496(-0.0001611, 0.00126)	-1.065%(0.3123%, -2.443%)	0.1296	1-(1-enyl-palmyocardial infarctiontoyl)-2-oleoyl-gpc (p-16:0/18:1) levels	0.3651
myocardial infarction	cancer	-0.0001121(-0.001217, 0.0009924)	0.2173%(2.358%, -1.924%)	0.8423	1-(1-enyl-stearoyl)-2-arachidonoyl-GPE (p-18:0/20:4) levels	0.9419
myocardial infarction	cancer	-0.0001563(-0.0006476, 0.000335)	0.303%(1.255%, -0.6493%)	0.5329	Behenoyl dihydrosphingomyelin (d18:0/22:0) levels	0.7621
myocardial infarction	cancer	-0.0002564(-0.0009895, 0.0004768)	0.4969%(1.918%, -0.9241%)	0.4931	1-(1-enyl-palmyocardial infarctiontoyl)-2-linoleoyl-GPC (p-16:0/18:2) levels	0.7384
myocardial infarction	cancer	-1.215e-06(-0.0003379, 0.0003355)	0.002356%(0.6549%, -0.6502%)	0.9944	1-(1-enyl-palmyocardial infarctiontoyl)-2-oleoyl-GPE (p-16:0/18:1) levels	0.9986
myocardial infarction	cancer	-0.001636(-0.002798, -0.0004736)	3.171%(5.424%, 0.918%)	0.0058	1-palmyocardial infarctiontoyl-2-arachidonoyl-GPI (16:0/20:4) levels	0.0576
myocardial infarction	cancer	0.0001675(-0.0003056, 0.0006406)	-0.3246%(0.5924%, -1.242%)	0.4878	1-palmyocardial infarctiontoyl-2-docosahexaenoyl-GPE (16:0/22:6) levels	0.739
myocardial infarction	cancer	-0.001354(-0.002465, -0.0002432)	2.625%(4.778%, 0.4714%)	0.0169	N-palmyocardial infarctiontoyl-sphinganine (d18:0/16:0) levels	0.1137
myocardial infarction	cancer	7.796e-06(-0.0001361, 0.0001517)	-0.01511%(0.2639%, -0.2941%)	0.9155	1-stearoyl-2-docosahexaenoyl-GPE (18:0/22:6) levels	0.9724
myocardial infarction	cancer	3.128e-05(-0.0002042, 0.0002667)	-0.06064%(0.3957%, -0.517%)	0.7945	Gamma-tocopherol/beta-tocopherol levels	0.9125
myocardial infarction	cancer	-0.0004085(-0.0009308, 0.0001137)	0.7918%(1.804%, -0.2204%)	0.1252	1-stearoyl-2-linoleoyl-GPI (18:0/18:2) levels	0.3578
myocardial infarction	cancer	0.001094(0.0002514, 0.001937)	-2.121%(-0.4872%, -3.754%)	0.0109	1,2-dilinoleoyl-GPE (18:2/18:2) levels	0.0842
myocardial infarction	cancer	0.0002534(-0.000228, 0.0007347)	-0.4911%(0.442%, -1.424%)	0.3023	Phenylacetylglutamate levels	0.5805
myocardial infarction	cancer	0.0001204(-0.0001095, 0.0003503)	-0.2334%(0.2122%, -0.679%)	0.3046	1-(1-enyl-palmyocardial infarctiontoyl)-2-palmyocardial infarctiontoleoyl-GPC (P-16:0/16:1) levels	0.581
myocardial infarction	cancer	-0.0007003(-0.001358, -4.296e-05)	1.357%(2.632%, 0.08326%)	0.0368	Palmyocardial infarctiontoylcholine levels	0.1776
myocardial infarction	cancer	5.007e-05(-0.0002152, 0.0003153)	-0.09705%(0.4171%, -0.6112%)	0.7114	Thioproline levels	0.8638
myocardial infarction	cancer	0.0008769(0.0002385, 0.001515)	-1.7%(-0.4622%, -2.937%)	0.0071	1-linoleoyl-2-arachidonoyl-GPC (18:2/20:4n6) levels	0.0654
myocardial infarction	cancer	0.0007818(0.000198, 0.001366)	-1.515%(-0.3837%, -2.647%)	0.0087	1-linoleoyl-GPG (18:2) levels	0.0741
myocardial infarction	cancer	-0.0001616(-0.001353, 0.00103)	0.3132%(2.622%, -1.996%)	0.7904	1-(1-enyl-palmyocardial infarctiontoyl)-2-linoleoyl-GPE (p-16:0/18:2) levels	0.9085
myocardial infarction	cancer	-0.00104(-0.002488, 0.0004078)	2.016%(4.822%, -0.7904%)	0.1591	1-(1-enyl-stearoyl)-2-linoleoyl-GPE (p-18:0/18:2) levels	0.4164
myocardial infarction	cancer	-7.272e-06(-0.0003443, 0.0003297)	0.0141%(0.6673%, -0.6391%)	0.9663	1-stearoyl-2-oleoyl-GPI (18:0/18:1) levels	0.9896
myocardial infarction	cancer	-0.0003103(-0.0006859, 6.531e-05)	0.6015%(1.33%, -0.1266%)	0.1054	1-myristoyl-2-arachidonoyl-GPC (14:0/20:4) levels	0.3257
myocardial infarction	cancer	0.000435(-4.192e-05, 0.000912)	-0.8432%(0.08124%, -1.768%)	0.0738	1-oleoyl-2-arachidonoyl-GPE (18:1/20:4) levels	0.261
myocardial infarction	cancer	0.0004737(-4.637e-05, 0.0009938)	-0.9182%(0.08988%, -1.926%)	0.0742	1-palmyocardial infarctiontoyl-2-oleoyl-GPI (16:0/18:1) levels	0.2611
myocardial infarction	cancer	-0.00216(-0.003257, -0.001063)	4.187%(6.313%, 2.061%)	1e-04	1-oleoyl-2-docosahexaenoyl-GPC (18:1/22:6) levels	0.0066
myocardial infarction	cancer	-0.0001497(-0.0007429, 0.0004436)	0.2901%(1.44%, -0.8598%)	0.621	1-oleoyl-2-linoleoyl-GPE (18:1/18:2) levels	0.8178
myocardial infarction	cancer	-5.984e-05(-0.0003632, 0.0002435)	0.116%(0.704%, -0.472%)	0.6991	1-(1-enyl-palmyocardial infarctiontoyl)-2-palmyocardial infarctiontoyl-GPC (P-16:0/16:0) levels	0.8585
myocardial infarction	cancer	-0.001232(-0.002077, -0.0003877)	2.389%(4.026%, 0.7515%)	0.0042	Oleoylcholine levels	0.0483
myocardial infarction	cancer	-3.252e-05(-0.0005346, 0.0004696)	0.06304%(1.036%, -0.9102%)	0.899	Glycosyl-N-palmyocardial infarctiontoyl-sphingosine (d18:1/16:0) levels	0.9674
myocardial infarction	cancer	0.0008471(4.906e-05, 0.001645)	-1.642%(-0.09509%, -3.189%)	0.0375	Arachidonoylcholine levels	0.1791
myocardial infarction	cancer	-0.0003395(-0.0009136, 0.0002346)	0.658%(1.771%, -0.4548%)	0.2465	2-methylserine levels	0.5236
myocardial infarction	cancer	8.451e-05(-0.0004839, 0.0006529)	-0.1638%(0.9379%, -1.266%)	0.7707	(S)-3-hydroxybutyrylcarnitine levels	0.8977
myocardial infarction	cancer	-0.000701(-0.001274, -0.0001284)	1.359%(2.469%, 0.2489%)	0.0164	Methylsuccinoylcarnitine levels	0.1132
myocardial infarction	cancer	-0.00133(-0.002307, -0.0003541)	2.579%(4.471%, 0.6863%)	0.0076	Dihomo-linolenoyl-choline levels	0.0679
myocardial infarction	cancer	-0.001099(-0.001916, -0.0002816)	2.13%(3.714%, 0.5459%)	0.0084	Docosahexaenoylcholine levels	0.0722
myocardial infarction	cancer	-9.383e-07(-3.095e-05, 2.907e-05)	0.001819%(0.05999%, -0.05635%)	0.9511	Glycocholate glucuronide (1) levels	0.982
myocardial infarction	cancer	9.704e-05(-0.0002261, 0.0004201)	-0.1881%(0.4382%, -0.8144%)	0.5561	Caffeic acid sulfate levels	0.7801
myocardial infarction	cancer	0.0003461(2.587e-05, 0.0006663)	-0.6708%(-0.05014%, -1.292%)	0.0341	Ascorbic acid 2-sulfate levels	0.1714
myocardial infarction	cancer	-9.328e-06(-0.0001061, 8.745e-05)	0.01808%(0.2057%, -0.1695%)	0.8502	1-linoleoyl-2-linolenoyl-GPC (18:2/18:3) levels	0.9439
myocardial infarction	cancer	7.114e-05(-0.0004267, 0.000569)	-0.1379%(0.8271%, -1.103%)	0.7794	Catechol glucuronide levels	0.9041
myocardial infarction	cancer	0.0001513(-0.0007206, 0.001023)	-0.2934%(1.397%, -1.983%)	0.7337	Furaneol sulfate levels	0.8749
myocardial infarction	cancer	-0.0002326(-0.0007012, 0.000236)	0.4508%(1.359%, -0.4574%)	0.3306	Ceramyocardial infarctionde (d18:1/24:1) levels	0.5957
myocardial infarction	cancer	-0.001388(-0.002404, -0.0003724)	2.691%(4.66%, 0.7219%)	0.0074	N-oleoylserine levels	0.0672
myocardial infarction	cancer	2.321e-05(-8.528e-05, 0.0001317)	-0.04498%(0.1653%, -0.2553%)	0.675	Perfluorooctanesulfonate (PFOS) levels	0.8483
myocardial infarction	cancer	-0.001515(-0.002341, -0.0006897)	2.937%(4.537%, 1.337%)	3e-04	Pimeloylcarnitine/3-methyladipoylcarnitine (C7-DC) levels	0.011
myocardial infarction	cancer	-0.000622(-0.001885, 0.0006408)	1.206%(3.653%, -1.242%)	0.3343	1-palmyocardial infarctiontoleoyl-2-linolenoyl-GPC (16:1/18:3) levels	0.597
myocardial infarction	cancer	-0.0001023(-0.0003365, 0.0001318)	0.1984%(0.6522%, -0.2555%)	0.3917	Linoleoyl-arachidonoyl-glycerol (18:2/20:4) [1] levels	0.6467
myocardial infarction	cancer	0.003437(0.0006081, 0.006266)	-6.662%(-1.179%, -12.15%)	0.0173	Hexadecadienoate (16:2n6) levels	0.1139
myocardial infarction	cancer	-0.0002799(-0.0008187, 0.000259)	0.5425%(1.587%, -0.5019%)	0.3087	Glycosyl-N-behenoyl-sphingadienine (d18:2/22:0) levels	0.5808
myocardial infarction	cancer	-2.389e-05(-0.0003516, 0.0003038)	0.04631%(0.6814%, -0.5888%)	0.8864	4-hydroxyphenylacetylglutamyocardial infarctionne levels	0.962
myocardial infarction	cancer	-0.0004728(-0.001026, 8.014e-05)	0.9164%(1.988%, -0.1553%)	0.0938	Gamma-glutamyl-alpha-lysine levels	0.3024
myocardial infarction	cancer	-0.001786(-0.002915, -0.0006574)	3.462%(5.65%, 1.274%)	0.0019	N-palmyocardial infarctiontoyl-sphingadienine (d18:2/16:0) levels	0.029
myocardial infarction	cancer	1.624e-05(-9.175e-05, 0.0001242)	-0.03149%(0.1778%, -0.2408%)	0.7681	Linoleoyl-arachidonoyl-glycerol (18:2/20:4) [2] levels	0.8961
myocardial infarction	cancer	-0.0009378(-0.001865, -1.056e-05)	1.818%(3.615%, 0.02047%)	0.0474	Palmyocardial infarctiontoleoylcarnitine (C16:1) levels	0.2089
myocardial infarction	cancer	0.0003718(-0.0003238, 0.001067)	-0.7207%(0.6276%, -2.069%)	0.2948	N-stearoyl-sphingadienine (d18:2/18:0) levels	0.5764
myocardial infarction	cancer	-4.971e-05(-0.000255, 0.0001556)	0.09636%(0.4943%, -0.3016%)	0.6351	2,3-dihydroxy-2-methylbutyrate levels	0.8256
myocardial infarction	cancer	-0.001872(-0.003438, -0.0003063)	3.629%(6.664%, 0.5936%)	0.0191	Stearoylcholine levels	0.1205
myocardial infarction	cancer	4.421e-06(-0.0001869, 0.0001958)	-0.008569%(0.3624%, -0.3795%)	0.9639	Glycosyl-N-tricosanoyl-sphingadienine (d18:2/23:0) levels	0.9879
myocardial infarction	cancer	0.000188(-0.0002173, 0.0005933)	-0.3644%(0.4211%, -1.15%)	0.3632	N-palmyocardial infarctiontoyl-heptadecasphingosine (d17:1/16:0) levels	0.6224
myocardial infarction	cancer	0.001359(0.0005336, 0.002184)	-2.634%(-1.034%, -4.233%)	0.0012	Ceramyocardial infarctionde (d18:1/14:0, d16:1/16:0) levels	0.0243
myocardial infarction	cancer	-0.0001493(-0.0004656, 0.0001669)	0.2894%(0.9024%, -0.3236%)	0.3548	Glycosyl-N-(2-hydroxynervonoyl)-sphingosine (d18:1/24:1(2OH)) levels	0.6193
myocardial infarction	cancer	-0.0002975(-0.0007076, 0.0001125)	0.5767%(1.372%, -0.2181%)	0.155	Glycosyl ceramyocardial infarctionde (d18:2/24:1, d18:1/24:2) levels	0.4094
myocardial infarction	cancer	-0.0001128(-0.0006471, 0.0004215)	0.2186%(1.254%, -0.817%)	0.6791	Glycosyl ceramyocardial infarctionde (d18:1/23:1, d17:1/24:1) levels	0.8503
myocardial infarction	cancer	-0.0003676(-0.0008986, 0.0001633)	0.7126%(1.742%, -0.3166%)	0.1748	Sphingadienine levels	0.4338
myocardial infarction	cancer	0.001068(-0.0001575, 0.002293)	-2.07%(0.3053%, -4.445%)	0.0876	Ceramyocardial infarctionde (d18:1/17:0, d17:1/18:0) levels	0.2914
myocardial infarction	cancer	0.0001382(-0.0002357, 0.000512)	-0.2678%(0.4568%, -0.9924%)	0.4688	Nisinate (24:6n3) levels	0.7244
myocardial infarction	cancer	-0.0002865(-0.0007057, 0.0001326)	0.5554%(1.368%, -0.257%)	0.1803	Sphingomyelin (d18:0/20:0, d16:0/22:0) levels	0.442
myocardial infarction	cancer	-0.001409(-0.002425, -0.0003928)	2.731%(4.701%, 0.7613%)	0.0066	Sphingomyelin (d18:2/24:2) levels	0.0626
myocardial infarction	cancer	0.0005471(-2.23e-05, 0.001117)	-1.06%(0.04323%, -2.164%)	0.0597	Sphingomyelin (d17:2/16:0, d18:2/15:0) levels	0.234
myocardial infarction	cancer	-0.0002728(-0.0006966, 0.000151)	0.5287%(1.35%, -0.2927%)	0.2071	Sphingomyelin (d18:2/23:1) levels	0.4715
myocardial infarction	cancer	7.657e-06(-0.0002177, 0.000233)	-0.01484%(0.4219%, -0.4516%)	0.9469	Behenoylcarnitine (C22) levels	0.9798
myocardial infarction	cancer	-0.0001605(-0.0005316, 0.0002105)	0.3112%(1.03%, -0.408%)	0.3964	Sphingomyelin (d18:2/18:1) levels	0.6537
myocardial infarction	cancer	0.001788(0.0001897, 0.003386)	-3.465%(-0.3676%, -6.563%)	0.0283	Sphingomyelin (d18:2/21:0, d16:2/23:0) levels	0.152
myocardial infarction	cancer	-0.001855(-0.003329, -0.0003809)	3.596%(6.453%, 0.7383%)	0.0136	Linoleoylcholine levels	0.099
myocardial infarction	cancer	0.001485(0.0006431, 0.002327)	-2.878%(-1.247%, -4.51%)	5e-04	Sphingomyelin (d18:1/19:0, d19:1/18:0) levels	0.0153
myocardial infarction	cancer	-0.0001571(-0.0004562, 0.000142)	0.3044%(0.8842%, -0.2753%)	0.3034	Linolenoylcarnitine (C18:3) levels	0.5794
myocardial infarction	cancer	0.0003182(-0.0001261, 0.0007625)	-0.6168%(0.2443%, -1.478%)	0.1604	Heneicosapentaenoate (21:5n3) levels	0.4165
myocardial infarction	cancer	-0.0001036(-0.0003643, 0.000157)	0.2008%(0.706%, -0.3044%)	0.4359	Sphingomyelin (d18:1/25:0, d19:0/24:1, d20:1/23:0, d19:1/24:0) levels	0.6911
myocardial infarction	cancer	0.0001816(-0.0003806, 0.0007437)	-0.3519%(0.7377%, -1.442%)	0.5267	Arachidoylcarnitine (C20) levels	0.7594
myocardial infarction	cancer	-0.0007949(-0.001413, -0.0001766)	1.541%(2.739%, 0.3423%)	0.0117	Cerotoylcarnitine (C26) levels	0.0879
myocardial infarction	cancer	0.0001364(-0.0005275, 0.0008003)	-0.2644%(1.023%, -1.551%)	0.6872	Lignoceroylcarnitine (C24) levels	0.8544
myocardial infarction	cancer	0.0002442(-0.0002129, 0.0007012)	-0.4733%(0.4127%, -1.359%)	0.2951	Docosatrienoate (22:3n6) levels	0.5762
myocardial infarction	cancer	-6.673e-06(-0.0001208, 0.0001074)	0.01293%(0.2341%, -0.2083%)	0.9087	Dihomo-linolenoylcarnitine (C20:3n3 or 6) levels	0.9712
myocardial infarction	cancer	0.0004465(-0.0004312, 0.001324)	-0.8654%(0.8357%, -2.567%)	0.3187	Carotene diol (2) levels	0.5886
myocardial infarction	cancer	-0.0005194(-0.001053, 1.427e-05)	1.007%(2.041%, -0.02765%)	0.0564	Ethyl alpha-glucopyranoside levels	0.2297
myocardial infarction	cancer	0.0006942(5.259e-05, 0.001336)	-1.346%(-0.1019%, -2.589%)	0.034	Carotene diol (1) levels	0.171
myocardial infarction	cancer	5.365e-05(-0.0001274, 0.0002347)	-0.104%(0.2469%, -0.4549%)	0.5614	Nervonoylcarnitine (C24:1) levels	0.7797
myocardial infarction	cancer	-1.527e-05(-0.0002796, 0.000249)	0.0296%(0.5419%, -0.4827%)	0.9098	Dihomo-linoleoylcarnitine (C20:2) levels	0.9716
myocardial infarction	cancer	0.0006162(0.0001519, 0.00108)	-1.194%(-0.2944%, -2.094%)	0.0093	Glycosyl ceramyocardial infarctionde (d18:1/20:0, d16:1/22:0) levels	0.0774
myocardial infarction	cancer	-1.32e-06(-0.0001276, 0.0001249)	0.002559%(0.2473%, -0.2422%)	0.9836	Docosahexaenoylcarnitine (C22:6) levels	0.9936
myocardial infarction	cancer	9.826e-05(-0.0001583, 0.0003548)	-0.1905%(0.3068%, -0.6877%)	0.4528	N,N,N-trimethyl-5-amyocardial infarctionnovalerate levels	0.7075
myocardial infarction	cancer	-4.258e-05(-0.000306, 0.0002209)	0.08253%(0.5931%, -0.4281%)	0.7514	Eicosenoylcarnitine (C20:1) levels	0.8885
myocardial infarction	cancer	-0.0008178(-0.001549, -8.702e-05)	1.585%(3.002%, 0.1687%)	0.0283	Ximenoylcarnitine (C26:1) levels	0.1523
myocardial infarction	cancer	-5.16e-05(-0.0002549, 0.0001517)	0.1%(0.4941%, -0.294%)	0.6188	Arachidonoylcarnitine (C20:4) levels	0.8189
myocardial infarction	cancer	-0.0009403(-0.001723, -0.0001572)	1.823%(3.341%, 0.3046%)	0.0186	5-dodecenoylcarnitine (C12:1) levels	0.1189
myocardial infarction	cancer	-0.000299(-0.0006729, 7.478e-05)	0.5796%(1.304%, -0.145%)	0.1169	2-butenoylglycine levels	0.3467
myocardial infarction	cancer	0.0001897(-0.0001419, 0.0005213)	-0.3677%(0.2751%, -1.01%)	0.2622	(N(1) + N(8))-acetylspermyocardial infarctiondine levels	0.5454
myocardial infarction	cancer	0.000236(-0.0002785, 0.0007504)	-0.4574%(0.5397%, -1.455%)	0.3686	Hydroxy-cmpf levels	0.6285
myocardial infarction	cancer	-0.0004192(-0.0009519, 0.0001136)	0.8125%(1.845%, -0.2201%)	0.123	2-furoylcarnitine levels	0.3536
myocardial infarction	cancer	-0.0002335(-0.0009323, 0.0004654)	0.4525%(1.807%, -0.902%)	0.5126	Cortolone glucuronide (1) levels	0.7499
myocardial infarction	cancer	4.907e-05(-0.0001068, 0.0002049)	-0.09511%(0.207%, -0.3972%)	0.5371	Carotene diol (3) levels	0.7642
myocardial infarction	cancer	-0.0003033(-0.0007587, 0.0001521)	0.5879%(1.471%, -0.2948%)	0.1917	3-hydroxyoleoylcarnitine levels	0.455
myocardial infarction	cancer	0.0008731(0.0001946, 0.001552)	-1.692%(-0.3771%, -3.007%)	0.0117	Dodecenedioate (C12:1-DC) levels	0.0878
myocardial infarction	cancer	-0.0007417(-0.001321, -0.0001622)	1.438%(2.561%, 0.3144%)	0.0121	Trans-2-hexenoylglycine levels	0.0898
myocardial infarction	cancer	0.0001647(-0.0001193, 0.0004486)	-0.3192%(0.2312%, -0.8696%)	0.2557	2-hydroxyarachidate levels	0.5374
myocardial infarction	cancer	0.001791(0.0005335, 0.003048)	-3.471%(-1.034%, -5.908%)	0.0052	3-hydroxyphenylacetoylglutamyocardial infarctionne levels	0.0552
myocardial infarction	cancer	0.0003175(-0.001044, 0.001679)	-0.6155%(2.024%, -3.255%)	0.6476	Heptenedioate (C7:1-DC) levels	0.831
myocardial infarction	cancer	0.0006442(0.0001574, 0.001131)	-1.249%(-0.305%, -2.192%)	0.0095	Hexadecenedioate (C16:1-DC) levels	0.0782
myocardial infarction	cancer	0.001172(0.0004566, 0.001888)	-2.273%(-0.8849%, -3.66%)	0.0013	Octadecenedioate (C18:1-DC) levels	0.0251
myocardial infarction	cancer	1.581e-05(-0.0001436, 0.0001752)	-0.03065%(0.2784%, -0.3397%)	0.8458	Dihydroferulic acid sulfate levels	0.9428
myocardial infarction	cancer	-0.001112(-0.001926, -0.0002977)	2.155%(3.733%, 0.577%)	0.0074	Glutamyocardial infarctionne conjugate of C7H12O2 levels	0.0672
myocardial infarction	cancer	-8.974e-05(-0.0008321, 0.0006526)	0.1739%(1.613%, -1.265%)	0.8127	Hydroxyasparagine levels	0.9213
myocardial infarction	cancer	-0.0001545(-0.0004993, 0.0001904)	0.2994%(0.9678%, -0.369%)	0.3799	Sphingomyelin (d17:1/14:0, d16:1/15:0) levels	0.634
myocardial infarction	cancer	0.0004598(3.343e-05, 0.0008862)	-0.8913%(-0.06479%, -1.718%)	0.0345	Octadecadienedioate (C18:2-DC) levels	0.1709
myocardial infarction	cancer	-0.001004(-0.001827, -0.0001807)	1.945%(3.541%, 0.3502%)	0.0168	Perfluorooctanoate (PFOA) levels	0.1139
myocardial infarction	cancer	-0.001348(-0.002681, -1.433e-05)	2.612%(5.197%, 0.02777%)	0.0476	3-carboxy-4-methyl-5-pentyl-2-furanpropionate (3-CMPFP) levels	0.2082
myocardial infarction	cancer	-0.001555(-0.002543, -0.0005683)	3.015%(4.929%, 1.101%)	0.002	Glutamyocardial infarctionne conjugate of C6H10O2 (2) levels	0.03
myocardial infarction	cancer	-0.001472(-0.002261, -0.0006829)	2.853%(4.382%, 1.324%)	3e-04	3-hydroxybutyroylglycine levels	0.0099
myocardial infarction	cancer	-0.0001987(-0.0007625, 0.0003651)	0.3852%(1.478%, -0.7077%)	0.4897	Glycine conjugate of C10H14O2 (1) levels	0.7404
myocardial infarction	cancer	0.001418(0.0002303, 0.002605)	-2.748%(-0.4464%, -5.049%)	0.0193	Glutamyocardial infarctionne conjugate of C6H10O2 (1) levels	0.1205
myocardial infarction	cancer	7.731e-05(-0.0006126, 0.0007672)	-0.1498%(1.187%, -1.487%)	0.8262	N-methylhydroxyproline levels	0.932
myocardial infarction	cancer	-0.0006847(-0.001341, -2.799e-05)	1.327%(2.6%, 0.05425%)	0.041	Glucuronide of C10H18O2 (7) levels	0.1882
myocardial infarction	cancer	-0.0006573(-0.001207, -0.0001074)	1.274%(2.34%, 0.2081%)	0.0191	Glyco-beta-muricholate levels	0.1202
myocardial infarction	cancer	-0.0006316(-0.001219, -4.457e-05)	1.224%(2.362%, 0.08639%)	0.035	Glucuronide of C12H22O4 (1) levels	0.1723
myocardial infarction	cancer	-0.0004164(-0.001148, 0.0003153)	0.8071%(2.225%, -0.6112%)	0.2647	N,n,n-trimethyl-alanylproline betaine (tmap) levels	0.5474
myocardial infarction	cancer	0.0001258(-0.0001111, 0.0003626)	-0.2438%(0.2153%, -0.7029%)	0.298	Glycine conjugate of C10H12O2 levels	0.5778
myocardial infarction	cancer	-0.0004609(-0.0009428, 2.101e-05)	0.8933%(1.827%, -0.04073%)	0.0609	N-acetyl-2-amyocardial infarctionnooctanoate levels	0.2367
myocardial infarction	cancer	0.0001182(-9.878e-05, 0.0003351)	-0.2291%(0.1915%, -0.6496%)	0.2857	3-formylindole levels	0.5697
myocardial infarction	cancer	0.000192(-0.0001037, 0.0004878)	-0.3722%(0.2011%, -0.9454%)	0.2032	Gamma-glutamylcitrulline levels	0.4679
myocardial infarction	cancer	0.002938(0.001627, 0.00425)	-5.695%(-3.153%, -8.237%)	0	8-methoxykynurenate levels	0.0016
myocardial infarction	cancer	2.266e-05(-0.0004825, 0.0005279)	-0.04393%(0.9353%, -1.023%)	0.9299	Tetradecadienoate (14:2) levels	0.9789
myocardial infarction	cancer	-2.24e-05(-0.0001938, 0.000149)	0.04341%(0.3757%, -0.2888%)	0.7979	3-amyocardial infarctionno-2-piperidone levels	0.9134
myocardial infarction	cancer	7.769e-05(-7.967e-05, 0.0002351)	-0.1506%(0.1544%, -0.4556%)	0.3332	Glucuronide of piperine metabolite C17H21NO3 (3) levels	0.5958
myocardial infarction	cancer	0.0001145(-0.0002681, 0.0004971)	-0.2219%(0.5196%, -0.9634%)	0.5575	Dodecadienoate (12:2) levels	0.7797
myocardial infarction	cancer	-6.884e-06(-0.0008117, 0.000798)	0.01334%(1.573%, -1.547%)	0.9866	N-lactoyl tyrosine levels	0.9952
myocardial infarction	cancer	-0.0006202(-0.001358, 0.000118)	1.202%(2.633%, -0.2286%)	0.0996	N,N-dimethylalanine levels	0.3148
myocardial infarction	cancer	-0.0002774(-0.0006379, 8.311e-05)	0.5377%(1.237%, -0.1611%)	0.1315	Ethyl beta-glucopyranoside levels	0.369
myocardial infarction	cancer	8.737e-06(-0.0004276, 0.000445)	-0.01694%(0.8288%, -0.8626%)	0.9687	N-lactoyl phenylalanine levels	0.9899
myocardial infarction	cancer	-0.000686(-0.001411, 3.914e-05)	1.33%(2.735%, -0.07587%)	0.0637	N-acetyl-isoputreanine levels	0.2417
myocardial infarction	cancer	-2.909e-05(-0.0006822, 0.000624)	0.05639%(1.322%, -1.209%)	0.9304	2,2'-Methylenebis(6-tert-butyl-p-cresol) levels	0.9765
myocardial infarction	cancer	8.172e-05(-0.0004993, 0.0006628)	-0.1584%(0.9679%, -1.285%)	0.7828	N-lactoyl isoleucine levels	0.9065
myocardial infarction	cancer	0.00019(-0.0005805, 0.0009605)	-0.3683%(1.125%, -1.862%)	0.6289	2-hydroxysebacate levels	0.8198
myocardial infarction	cancer	0.0003113(-1.178e-05, 0.0006344)	-0.6034%(0.02284%, -1.23%)	0.059	Ascorbic acid 3-sulfate levels	0.2325
myocardial infarction	cancer	0.0003547(-0.0001514, 0.0008608)	-0.6875%(0.2934%, -1.668%)	0.1695	N-lactoyl valine levels	0.4268
myocardial infarction	cancer	0.0002862(-7.338e-05, 0.0006457)	-0.5547%(0.1422%, -1.252%)	0.1188	6-bromotryptophan levels	0.3501
myocardial infarction	cancer	0.000868(0.0001185, 0.001618)	-1.682%(-0.2296%, -3.135%)	0.0232	Delta-CEHC levels	0.1343
myocardial infarction	cancer	-7.68e-05(-0.0002475, 9.393e-05)	0.1489%(0.4798%, -0.1821%)	0.378	Indoleacetoylcarnitine levels	0.6322
myocardial infarction	cancer	-0.001029(-0.001968, -9.108e-05)	1.995%(3.814%, 0.1765%)	0.0315	N-acetyl leucine levels	0.1647
myocardial infarction	cancer	7.313e-05(-0.0002173, 0.0003636)	-0.1417%(0.4213%, -0.7048%)	0.6217	3-indoleglyoxylic acid levels	0.818
myocardial infarction	cancer	0.0001448(-0.0003004, 0.0005899)	-0.2806%(0.5823%, -1.143%)	0.5239	Sulfate of piperine metabolite C18H21NO3 (1) levels	0.7577
myocardial infarction	cancer	6.941e-05(-0.0001639, 0.0003027)	-0.1345%(0.3177%, -0.5868%)	0.5599	Methyl vanillate sulfate levels	0.7792
myocardial infarction	cancer	7.595e-05(-6.326e-05, 0.0002152)	-0.1472%(0.1226%, -0.417%)	0.2849	Glucuronide of piperine metabolite C17H21NO3 (4) levels	0.5698
myocardial infarction	cancer	-0.0001504(-0.0008893, 0.0005885)	0.2915%(1.724%, -1.141%)	0.69	Sulfate of piperine metabolite C16H19NO3 (3) levels	0.8548
myocardial infarction	cancer	0.000139(-0.0001272, 0.0004051)	-0.2694%(0.2465%, -0.7852%)	0.3061	Sulfate of piperine metabolite C16H19NO3 (2) levels	0.5814
myocardial infarction	cancer	-4.477e-05(-0.0002386, 0.0001491)	0.08678%(0.4625%, -0.289%)	0.6508	3-hydroxypyridine glucuronide levels	0.8305
myocardial infarction	cancer	-0.001089(-0.001898, -0.0002794)	2.11%(3.678%, 0.5417%)	0.0084	Glucuronide of piperine metabolite C17H21NO3 (5) levels	0.0728
myocardial infarction	cancer	-0.0005344(-0.00104, -2.839e-05)	1.036%(2.017%, 0.05503%)	0.0385	2-naphthol sulfate levels	0.1819
myocardial infarction	cancer	0.0003408(-9.657e-05, 0.0007781)	-0.6605%(0.1872%, -1.508%)	0.1267	11beta-hydroxyandrosterone glucuronide levels	0.3591
myocardial infarction	cancer	-0.000174(-0.0004188, 7.08e-05)	0.3372%(0.8117%, -0.1372%)	0.1636	4-ethylcatechol sulfate levels	0.4172
myocardial infarction	cancer	8.229e-05(-0.001108, 0.001273)	-0.1595%(2.148%, -2.467%)	0.8922	Sulfate of piperine metabolite C18H21NO3 (3) levels	0.9638
myocardial infarction	cancer	-0.001034(-0.001922, -0.0001459)	2.004%(3.725%, 0.2828%)	0.0225	(2,4 or 2,5)-dimethylphenol sulfate levels	0.1317
myocardial infarction	cancer	6.635e-05(-0.0001792, 0.0003119)	-0.1286%(0.3473%, -0.6046%)	0.5964	11beta-hydroxyetiocholanolone glucuronide levels	0.8013
myocardial infarction	cancer	0.0001652(-0.0004841, 0.0008145)	-0.3202%(0.9383%, -1.579%)	0.618	Cholic acid glucuronide levels	0.8193
myocardial infarction	cancer	0.000196(-0.0002064, 0.0005984)	-0.3798%(0.4001%, -1.16%)	0.3398	4-allylcatechol sulfate levels	0.6045
myocardial infarction	cancer	-6.698e-05(-0.0002593, 0.0001253)	0.1298%(0.5025%, -0.2429%)	0.4947	Glycoursodeoxycholic acid sulfate (1) levels	0.7384
myocardial infarction	cancer	-0.0003642(-0.001397, 0.0006683)	0.7059%(2.707%, -1.295%)	0.4894	Dihydrocaffeate sulfate (2) levels	0.7407
myocardial infarction	cancer	0.0001985(-0.0001285, 0.0005254)	-0.3847%(0.2491%, -1.018%)	0.2341	4-methylhexanoylglutamyocardial infarctionne levels	0.5106
myocardial infarction	cancer	-2.269e-05(-0.0003099, 0.0002645)	0.04397%(0.6007%, -0.5127%)	0.877	2-ketocaprylate levels	0.9547
myocardial infarction	cancer	-0.001686(-0.002877, -0.0004948)	3.268%(5.576%, 0.9591%)	0.0055	3-hydroxy-2-methylpyridine sulfate levels	0.0561
myocardial infarction	cancer	-0.0005812(-0.001166, 3.912e-06)	1.127%(2.261%, -0.007583%)	0.0515	5-hydroxy-2-methylpyridine sulfate levels	0.2187
myocardial infarction	cancer	0.0006366(-0.000244, 0.001517)	-1.234%(0.473%, -2.941%)	0.1565	3-ethylcatechol sulfate (2) levels	0.4127
myocardial infarction	cancer	-6.125e-05(-0.0004812, 0.0003587)	0.1187%(0.9328%, -0.6953%)	0.775	3-hydroxyhexanoylcarnitine (1) levels	0.9004
myocardial infarction	cancer	0.0007222(-0.0003589, 0.001803)	-1.4%(0.6956%, -3.495%)	0.1904	2,6-dihydroxybenzoic acid levels	0.4542
myocardial infarction	cancer	-7.966e-05(-0.0004818, 0.0003225)	0.1544%(0.9339%, -0.6251%)	0.6978	3-ethylcatechol sulfate (1) levels	0.8608
myocardial infarction	cancer	-0.001148(-0.001864, -0.0004311)	2.225%(3.614%, 0.8357%)	0.0017	Lithocholate sulfate (1) levels	0.0279
myocardial infarction	cancer	-0.0001172(-0.0005348, 0.0003003)	0.2273%(1.037%, -0.5821%)	0.5821	4-acetylcatechol sulfate (1) levels	0.7966
myocardial infarction	cancer	6.873e-05(-0.0002927, 0.0004301)	-0.1332%(0.5673%, -0.8338%)	0.7093	2,3-dihydroxy-5-methylthio-4-pentenoate (dmtpa) levels	0.8628
myocardial infarction	cancer	1.246e-05(-0.001738, 0.001762)	-0.02415%(3.368%, -3.416%)	0.9889	Picolinoylglycine levels	0.9967
myocardial infarction	cancer	-0.0001972(-0.0004464, 5.196e-05)	0.3823%(0.8653%, -0.1007%)	0.1208	Succinoyltaurine levels	0.3524
myocardial infarction	cancer	-0.0003174(-0.0006605, 2.564e-05)	0.6153%(1.28%, -0.04969%)	0.0698	Undecenoylcarnitine (C11:1) levels	0.2523
myocardial infarction	cancer	-2.21e-05(-0.0002203, 0.0001761)	0.04284%(0.4271%, -0.3414%)	0.827	Palmyocardial infarctiontoyl-sphingosine-phosphoethanolamyocardial infarctionne (d18:1/16:0) levels	0.9315
myocardial infarction	cancer	-1.688e-06(-5.534e-05, 5.196e-05)	0.003271%(0.1073%, -0.1007%)	0.9508	Pregnenetriol disulfate levels	0.9824
myocardial infarction	cancer	0.000632(0.0001025, 0.001162)	-1.225%(-0.1987%, -2.251%)	0.0193	Tetradecadienedioate (C14:2-DC) levels	0.1202
myocardial infarction	cancer	-1.887e-05(-0.0002138, 0.000176)	0.03659%(0.4144%, -0.3412%)	0.8495	Hydroxy-N6,N6,N6-trimethyllysine levels	0.9453
myocardial infarction	cancer	2.312e-05(-7.76e-05, 0.0001238)	-0.04481%(0.1504%, -0.24%)	0.6528	Pregnenetriol sulfate levels	0.8308
myocardial infarction	cancer	0.0009641(0.0002895, 0.001639)	-1.869%(-0.5612%, -3.176%)	0.0051	Taurochenodeoxycholic acid 3-sulfate levels	0.0548
myocardial infarction	cancer	-0.0003137(-0.0009668, 0.0003395)	0.608%(1.874%, -0.658%)	0.3466	Hydroxypalmyocardial infarctiontoyl sphingomyelin (d18:1/16:0(OH)) levels	0.6111
myocardial infarction	cancer	-0.0005365(-0.001117, 4.402e-05)	1.04%(2.165%, -0.08533%)	0.0701	5-hydroxymethyl-2-furoylcarnitine levels	0.2522
myocardial infarction	cancer	0.001898(0.0007843, 0.003011)	-3.678%(-1.52%, -5.837%)	8e-04	Eicosenedioate (C20:1-DC) levels	0.0195
myocardial infarction	cancer	-0.0001075(-0.0006097, 0.0003947)	0.2083%(1.182%, -0.7651%)	0.6748	3-hydroxydecanoylcarnitine levels	0.8489
myocardial infarction	cancer	-3.885e-06(-0.0001879, 0.0001801)	0.007529%(0.3642%, -0.3491%)	0.967	Levulinoylcarnitine levels	0.9896
myocardial infarction	cancer	-1.857e-05(-0.0002214, 0.0001842)	0.036%(0.4291%, -0.3571%)	0.8576	Cis 3,4-methyleneheptanoate levels	0.9461
myocardial infarction	cancer	-0.0002211(-0.000739, 0.0002969)	0.4285%(1.432%, -0.5756%)	0.4029	Branched-chain, straight-chain, or cyclopropyl 12:1 fatty acid levels	0.6582
myocardial infarction	cancer	-0.001024(-0.001615, -0.0004338)	1.985%(3.13%, 0.8409%)	7e-04	Deoxycholic acid 12-sulfate levels	0.0175
myocardial infarction	cancer	1.972e-06(-0.0001206, 0.0001245)	-0.003822%(0.2337%, -0.2414%)	0.9748	Branched-chain, straight-chain, or cyclopropyl 10:1 fatty acid (1) levels	0.9918
myocardial infarction	cancer	-0.0007194(-0.001783, 0.0003443)	1.394%(3.456%, -0.6673%)	0.185	3,5-dichloro-2,6-dihydroxybenzoic acid levels	0.4488
myocardial infarction	cancer	-6.694e-05(-0.0003958, 0.0002619)	0.1298%(0.7671%, -0.5076%)	0.6899	Vanillic acid glycine levels	0.8555
myocardial infarction	cancer	6.934e-05(-0.0001147, 0.0002534)	-0.1344%(0.2224%, -0.4912%)	0.4603	(S)-a-amyocardial infarctionno-omega-caprolactam levels	0.716
myocardial infarction	cancer	-0.0006158(-0.001267, 3.596e-05)	1.194%(2.457%, -0.06971%)	0.064	3-bromo-5-chloro-2,6-dihydroxybenzoic acid levels	0.2423
myocardial infarction	cancer	7.035e-05(-2.973e-05, 0.0001704)	-0.1364%(0.05763%, -0.3304%)	0.1683	Dibutyl sulfosuccinate levels	0.4245
myocardial infarction	cancer	1.198e-05(-5.345e-05, 7.741e-05)	-0.02322%(0.1036%, -0.15%)	0.7197	Metabolonic lactone sulfate levels	0.8686
myocardial infarction	cancer	3.015e-05(-0.000455, 0.0005153)	-0.05845%(0.8819%, -0.9988%)	0.903	2-hydroxy-4-(methylthio)butanoic acid levels	0.968
myocardial infarction	cancer	0.0001873(-0.0006211, 0.0009957)	-0.363%(1.204%, -1.93%)	0.6498	Pentose acid levels	0.83
myocardial infarction	cancer	-0.0009125(-0.001999, 0.0001745)	1.769%(3.875%, -0.3382%)	0.0999	Branched chain 14:0 dicarboxylic acid levels	0.3136
myocardial infarction	cancer	-9.482e-05(-0.0004309, 0.0002412)	0.1838%(0.8351%, -0.4675%)	0.5802	S-carboxyethylcysteine levels	0.7956
myocardial infarction	cancer	0.0003833(-1.821e-05, 0.0007848)	-0.7429%(0.03529%, -1.521%)	0.0613	N-succinyl-phenylalanine levels	0.2359
myocardial infarction	cancer	-0.0003705(-0.0008144, 7.339e-05)	0.7181%(1.579%, -0.1423%)	0.1019	(2 or 3)-decenoate (10:1n7 or n8) levels	0.3176
myocardial infarction	cancer	-4.051e-05(-0.0004822, 0.0004012)	0.07853%(0.9346%, -0.7776%)	0.8573	Bilirubin degradation product, C17H20N2O5 (2) levels	0.9473
myocardial infarction	cancer	-0.0001983(-0.0004944, 9.785e-05)	0.3844%(0.9584%, -0.1897%)	0.1894	Bilirubin degradation product, C16H18N2O5 (4) levels	0.4525
myocardial infarction	cancer	1.923e-05(-0.0001323, 0.0001707)	-0.03727%(0.2564%, -0.331%)	0.8036	Cis-3,4-methyleneheptanoylcarnitine levels	0.9146
myocardial infarction	cancer	0.001594(0.0004853, 0.002703)	-3.09%(-0.9407%, -5.239%)	0.0048	Tetrahydrocortisol glucuronide levels	0.0529
myocardial infarction	cancer	0.0001703(-0.0002278, 0.0005684)	-0.3301%(0.4415%, -1.102%)	0.4018	N-acetyl-2-amyocardial infarctionnoadipate levels	0.6572
myocardial infarction	cancer	-2.139e-05(-0.0004353, 0.0003925)	0.04146%(0.8437%, -0.7608%)	0.9193	Bilirubin degradation product, C17H20N2O5 (1) levels	0.975
myocardial infarction	cancer	0.00171(-0.0001928, 0.003612)	-3.314%(0.3737%, -7.001%)	0.0782	2-methoxyhydroquinone sulfate (1) levels	0.2696
myocardial infarction	cancer	-0.0002932(-0.0006349, 4.854e-05)	0.5683%(1.231%, -0.09409%)	0.0927	Bilirubin degradation product, C16H18N2O5 (3) levels	0.2996
myocardial infarction	cancer	-0.001852(-0.0033, -0.0004053)	3.591%(6.396%, 0.7856%)	0.0121	3-hydroxyoctanoylcarnitine (1) levels	0.0902
myocardial infarction	cancer	-0.0004638(-0.0009761, 4.843e-05)	0.8991%(1.892%, -0.09387%)	0.0759	2-methoxyhydroquinone sulfate (2) levels	0.2638
myocardial infarction	cancer	0.0003927(-2.468e-05, 0.0008101)	-0.7612%(0.04783%, -1.57%)	0.0652	Cis-3,4-methyleneheptanoylglycine levels	0.2446
myocardial infarction	cancer	0.0001188(-9.349e-05, 0.0003311)	-0.2303%(0.1812%, -0.6418%)	0.2727	Bilirubin degradation product, C16H18N2O5 (2) levels	0.5565
myocardial infarction	cancer	0.000702(-7.857e-05, 0.001482)	-1.361%(0.1523%, -2.874%)	0.078	2,4-di-tert-butylphenol levels	0.2695
myocardial infarction	cancer	-0.0004456(-0.0008414, -4.988e-05)	0.8638%(1.631%, 0.09669%)	0.0273	Bilirubin degradation product, C16H18N2O5 (1) levels	0.1499
myocardial infarction	cancer	-0.0002062(-0.000611, 0.0001986)	0.3997%(1.184%, -0.3849%)	0.318	3-hydroxyoctanoylcarnitine (2) levels	0.5881
myocardial infarction	cancer	8.782e-05(-0.0002912, 0.0004668)	-0.1702%(0.5644%, -0.9049%)	0.6497	Pantothenate levels	0.8307
myocardial infarction	cancer	-0.0004228(-0.0008001, -4.562e-05)	0.8196%(1.551%, 0.08843%)	0.028	5-oxoproline levels	0.152
myocardial infarction	cancer	0.0001776(-0.000212, 0.0005672)	-0.3443%(0.4109%, -1.099%)	0.3716	Phosphoethanolamyocardial infarctionne levels	0.629
myocardial infarction	cancer	-0.0001348(-0.0005368, 0.0002673)	0.2612%(1.041%, -0.5181%)	0.5112	Picolinate levels	0.7494
myocardial infarction	cancer	0.0001278(-0.0001958, 0.0004514)	-0.2477%(0.3796%, -0.875%)	0.439	3-ureidopropionate levels	0.6944
myocardial infarction	cancer	-0.001237(-0.002291, -0.000183)	2.398%(4.442%, 0.3547%)	0.0214	Erucate (22:1n9) levels	0.1277
myocardial infarction	cancer	-0.000587(-0.001204, 2.981e-05)	1.138%(2.333%, -0.05778%)	0.0621	Eicosenedioate (C20:1-DC) levels	0.2384
myocardial infarction	cancer	-7.3e-05(-0.0004249, 0.0002789)	0.1415%(0.8236%, -0.5406%)	0.6843	Allantoin levels	0.8516
myocardial infarction	cancer	0.0007788(0.0001482, 0.001409)	-1.51%(-0.2872%, -2.732%)	0.0155	N-acetylvaline levels	0.1085
myocardial infarction	cancer	-0.000167(-0.000641, 0.0003069)	0.3237%(1.242%, -0.5949%)	0.4898	N-acetylleucine levels	0.7397
myocardial infarction	cancer	3.79e-05(-0.0001886, 0.0002644)	-0.07345%(0.3656%, -0.5125%)	0.743	N-acetylmethionine levels	0.8815
myocardial infarction	cancer	1.224e-06(-5.718e-05, 5.963e-05)	-0.002372%(0.1108%, -0.1156%)	0.9672	Glycerate levels	0.9891
myocardial infarction	cancer	6.994e-05(-0.0008026, 0.0009425)	-0.1356%(1.556%, -1.827%)	0.8752	Sarcosine levels	0.955
myocardial infarction	cancer	0.0004896(-9.627e-05, 0.001075)	-0.9489%(0.1866%, -2.084%)	0.1014	Trans-4-hydroxyproline levels	0.3177
myocardial infarction	cancer	0.0006138(-0.0003971, 0.001625)	-1.19%(0.7697%, -3.149%)	0.234	Thyroxine levels	0.5111
myocardial infarction	cancer	-0.000162(-0.0004748, 0.0001509)	0.3139%(0.9203%, -0.2924%)	0.3102	Pipecolate levels	0.5829
myocardial infarction	cancer	0.000998(-0.0002696, 0.002266)	-1.934%(0.5226%, -4.392%)	0.1228	Gamma-glutamyltyrosine levels	0.3552
myocardial infarction	cancer	-0.0006179(-0.00122, -1.585e-05)	1.198%(2.365%, 0.03072%)	0.0443	Methyl indole-3-acetate levels	0.2005
myocardial infarction	cancer	0.0007575(0.0001014, 0.001414)	-1.468%(-0.1965%, -2.74%)	0.0236	Ursodeoxycholate levels	0.1363
myocardial infarction	cancer	-0.0003259(-0.0007602, 0.0001083)	0.6317%(1.473%, -0.21%)	0.1413	3-hydroxy-3-methylglutarate levels	0.3833
myocardial infarction	cancer	-0.0003516(-0.0008851, 0.0001818)	0.6816%(1.716%, -0.3525%)	0.1964	Oleoyl ethanolamyocardial infarctionde levels	0.4621
myocardial infarction	cancer	1.223e-05(-0.0003409, 0.0003654)	-0.0237%(0.6608%, -0.7082%)	0.9459	4-hydroxyphenylpyruvate levels	0.9816
myocardial infarction	cancer	-0.0007331(-0.001244, -0.0002222)	1.421%(2.411%, 0.4307%)	0.0049	Gamma-glutamylglutamyocardial infarctionne levels	0.0534
myocardial infarction	cancer	-0.004204(-0.005959, -0.002448)	8.149%(11.55%, 4.746%)	0	Alpha-tocopherol levels	6e-04
myocardial infarction	cancer	0.0002229(-0.0001069, 0.0005527)	-0.432%(0.2072%, -1.071%)	0.1853	N-acetyl-L-alanine levels	0.4488
myocardial infarction	cancer	3.346e-05(-0.0001266, 0.0001935)	-0.06486%(0.2453%, -0.3751%)	0.6819	Citrate levels	0.8502
myocardial infarction	cancer	-0.0002065(-0.001039, 0.0006263)	0.4003%(2.015%, -1.214%)	0.627	2-amyocardial infarctionnobutyrate levels	0.8196
myocardial infarction	cancer	0.0001717(-0.001388, 0.001732)	-0.3329%(2.691%, -3.357%)	0.8292	Butyrate/isobutyrate (4:0) levels	0.9324
myocardial infarction	cancer	0.0001134(-0.0002405, 0.0004672)	-0.2198%(0.4661%, -0.9056%)	0.53	Urate levels	0.7618
myocardial infarction	cancer	0.000226(-0.0003534, 0.0008054)	-0.438%(0.6851%, -1.561%)	0.4446	3-hydroxyisobutyrate levels	0.6986
myocardial infarction	cancer	2.959e-05(-0.0001254, 0.0001846)	-0.05736%(0.243%, -0.3577%)	0.7082	Vanillylmandelate (VMA) levels	0.8629
myocardial infarction	cancer	-0.0003348(-0.001338, 0.0006679)	0.6489%(2.593%, -1.295%)	0.5129	3-amyocardial infarctionnoisobutyrate levels	0.7495
myocardial infarction	cancer	0.0002635(-0.0002401, 0.000767)	-0.5107%(0.4654%, -1.487%)	0.3052	4-acetamyocardial infarctiondobutanoate levels	0.5805
myocardial infarction	cancer	0.0001401(-0.0001369, 0.0004171)	-0.2715%(0.2653%, -0.8084%)	0.3215	2-hydroxystearate levels	0.59
myocardial infarction	cancer	0.002724(0.001276, 0.004171)	-5.28%(-2.474%, -8.085%)	2e-04	N1-methyladenosine levels	0.0093
myocardial infarction	cancer	1.748e-05(-0.0001374, 0.0001723)	-0.03388%(0.2663%, -0.334%)	0.8249	N-acetylneuramyocardial infarctionnate levels	0.9313
myocardial infarction	cancer	-0.0002912(-0.0006916, 0.0001091)	0.5645%(1.34%, -0.2115%)	0.1539	Gamma-glutamylhistidine levels	0.4089
myocardial infarction	cancer	0.0001261(-0.0002331, 0.0004853)	-0.2444%(0.4519%, -0.9407%)	0.4915	N-acetylglucosamyocardial infarctionnylasparagine levels	0.7391
myocardial infarction	cancer	0.0002917(-0.0001915, 0.000775)	-0.5655%(0.3712%, -1.502%)	0.2367	Homovanillate (hva) levels	0.5137
myocardial infarction	cancer	-0.001841(-0.002882, -0.0007996)	3.568%(5.587%, 1.55%)	5e-04	Acetoacetate levels	0.0158
myocardial infarction	cancer	-0.0009938(-0.001642, -0.0003456)	1.926%(3.183%, 0.67%)	0.0027	Cys-gly, oxidized levels	0.0364
myocardial infarction	cancer	-0.00498(-0.00739, -0.002571)	9.653%(14.32%, 4.984%)	1e-04	Dihomo-linoleate (20:2n6) levels	0.0042
myocardial infarction	cancer	-2.971e-05(-0.0001892, 0.0001298)	0.05758%(0.3667%, -0.2516%)	0.715	Cholate levels	0.8652
myocardial infarction	cancer	-0.0004731(-0.001001, 5.51e-05)	0.9169%(1.941%, -0.1068%)	0.0792	Beta-hydroxyisovalerate levels	0.2717
myocardial infarction	cancer	-7.719e-06(-5.724e-05, 4.18e-05)	0.01496%(0.111%, -0.08103%)	0.76	Creatine levels	0.8933
myocardial infarction	cancer	0.0005648(-0.0001342, 0.001264)	-1.095%(0.2601%, -2.45%)	0.1132	Anthranilate levels	0.3409
myocardial infarction	cancer	5.447e-06(-0.0001324, 0.0001433)	-0.01056%(0.2567%, -0.2778%)	0.9383	Glycerol levels	0.9788
myocardial infarction	cancer	-0.0002656(-0.0008614, 0.0003302)	0.5148%(1.67%, -0.64%)	0.3823	Gamma-glutamylleucine levels	0.6349
myocardial infarction	cancer	0.0001219(-0.0001599, 0.0004036)	-0.2362%(0.3099%, -0.7822%)	0.3966	Choline levels	0.6531
myocardial infarction	cancer	-6.598e-05(-0.0002461, 0.0001142)	0.1279%(0.4771%, -0.2213%)	0.4729	3-methoxytyrosine levels	0.73
myocardial infarction	cancer	-0.0006162(-0.0013, 6.751e-05)	1.194%(2.52%, -0.1309%)	0.0773	3-phosphoglycerate levels	0.2679
myocardial infarction	cancer	0.0008012(0.0002732, 0.001329)	-1.553%(-0.5295%, -2.576%)	0.0029	1-palmyocardial infarctiontoyl-2-linoleoyl-gpc (16:0/18:2) levels	0.0384
myocardial infarction	cancer	4.016e-05(-0.0001167, 0.000197)	-0.07784%(0.2263%, -0.3819%)	0.6159	1-palmyocardial infarctiontoyl-2-oleoyl-GPE (16:0/18:1) levels	0.8188
myocardial infarction	cancer	0.001683(0.0002993, 0.003066)	-3.261%(-0.5802%, -5.943%)	0.0171	1-palmyocardial infarctiontoyl-2-linoleoyl-GPI (16:0/18:2) levels	0.1141
myocardial infarction	cancer	-0.0001316(-0.000452, 0.0001887)	0.2552%(0.8761%, -0.3657%)	0.4206	Taurocholic acid levels	0.6783
myocardial infarction	cancer	-0.001212(-0.002399, -2.476e-05)	2.349%(4.65%, 0.04799%)	0.0454	Taurodeoxycholate levels	0.2031
myocardial infarction	cancer	0.002267(0.001216, 0.003319)	-4.395%(-2.357%, -6.433%)	0	Stearoyl sphingomyelin (d18:1/18:0) levels	0.0024
myocardial infarction	cancer	-3.256e-05(-0.0005584, 0.0004933)	0.06311%(1.082%, -0.9561%)	0.9034	Ceramyocardial infarctionde (d18:1/16:0) levels	0.9677
myocardial infarction	cancer	0.0004548(-0.0002355, 0.001145)	-0.8816%(0.4565%, -2.22%)	0.1966	Taurochenodeoxycholate levels	0.4617
myocardial infarction	cancer	2.242e-06(-0.0004432, 0.0004476)	-0.004346%(0.859%, -0.8677%)	0.9921	4-hydroxyphenylacetate levels	0.9978
myocardial infarction	cancer	-0.0001099(-0.0009697, 0.0007499)	0.213%(1.879%, -1.454%)	0.8022	5,6-dihydrothymyocardial infarctionne levels	0.9153
myocardial infarction	cancer	0.0003377(-0.0001241, 0.0007996)	-0.6547%(0.2406%, -1.55%)	0.1518	1-palmyocardial infarctiontoyl-2-oleoyl-gpc (16:0/18:1) levels	0.4048
myocardial infarction	cancer	0.002764(0.001513, 0.004015)	-5.358%(-2.933%, -7.783%)	0	N-stearoyl-sphingosine (d18:1/18:0) levels	0.0017
myocardial infarction	cancer	0.0002502(-0.0001044, 0.0006048)	-0.485%(0.2024%, -1.172%)	0.1667	Glycochenodeoxycholate levels	0.422
myocardial infarction	cancer	0.0007187(-0.0001906, 0.001628)	-1.393%(0.3695%, -3.155%)	0.1213	N-formylmethionine levels	0.3525
myocardial infarction	cancer	-0.0005665(-0.001127, -6.074e-06)	1.098%(2.184%, 0.01177%)	0.0476	N6,n6,n6-trimethyllysine levels	0.2087
myocardial infarction	cancer	-0.0004988(-0.001024, 2.657e-05)	0.9668%(1.985%, -0.05149%)	0.0628	S-adenosylhomocysteine (SAH) levels	0.2401
myocardial infarction	cancer	0.0001307(-0.0001496, 0.000411)	-0.2533%(0.29%, -0.7965%)	0.3609	4-acetamyocardial infarctionnophen sulfate levels	0.6214
myocardial infarction	cancer	-0.0004089(-0.001106, 0.0002885)	0.7926%(2.144%, -0.5593%)	0.2505	2-hydroxyhippurate (salicylurate) levels	0.5298
myocardial infarction	cancer	8.368e-05(-0.0003661, 0.0005334)	-0.1622%(0.7096%, -1.034%)	0.7153	Quinolinate levels	0.8648
myocardial infarction	cancer	0.001292(0.0005087, 0.002075)	-2.504%(-0.986%, -4.021%)	0.0012	Eicosapentaenoate (EPA; 20:5n3) levels	0.0241
myocardial infarction	cancer	0.0001531(-0.0002408, 0.0005471)	-0.2968%(0.4667%, -1.06%)	0.4461	Laurate (12:0) levels	0.6986
myocardial infarction	cancer	0.0006531(0.0002111, 0.001095)	-1.266%(-0.4092%, -2.122%)	0.0038	N-acetylputrescine levels	0.0448
myocardial infarction	cancer	0.001314(0.0006004, 0.002027)	-2.547%(-1.164%, -3.93%)	3e-04	Methylsuccinate levels	0.0107
myocardial infarction	cancer	-0.0006111(-0.001229, 6.932e-06)	1.184%(2.382%, -0.01344%)	0.0526	9,10-DiHOME levels	0.2212
myocardial infarction	cancer	-0.0004278(-0.0009853, 0.0001297)	0.8292%(1.91%, -0.2514%)	0.1326	Linoleate (18:2n6) levels	0.3698
myocardial infarction	cancer	0.0005812(-0.0006628, 0.001825)	-1.127%(1.285%, -3.538%)	0.3598	Adenosine 5'-diphosphate (ADP) levels	0.6219
myocardial infarction	cancer	0.0003411(-0.0002202, 0.0009024)	-0.6611%(0.4268%, -1.749%)	0.2336	Adenosine 5'-monophosphate (AMP) levels	0.5111
myocardial infarction	cancer	-0.0002236(-0.0007829, 0.0003357)	0.4334%(1.517%, -0.6507%)	0.4333	Adenosine 3',5'-cyclic monophosphate (camp) levels	0.6909
myocardial infarction	cancer	0.001333(0.0004968, 0.002168)	-2.583%(-0.963%, -4.203%)	0.0018	Arachidonate (20:4n6) levels	0.0277
myocardial infarction	cancer	-0.002064(-0.003511, -0.000617)	4%(6.805%, 1.196%)	0.0052	5-methylthioadenosine (mta) levels	0.0549
myocardial infarction	cancer	-3.882e-05(-0.0002202, 0.0001425)	0.07524%(0.4267%, -0.2762%)	0.6748	Cortisone levels	0.8496
myocardial infarction	cancer	7.739e-05(-0.0001714, 0.0003262)	-0.15%(0.3322%, -0.6322%)	0.542	Beta-alanine levels	0.7681
myocardial infarction	cancer	-0.0004863(-0.0009594, -1.32e-05)	0.9426%(1.86%, 0.02559%)	0.0439	Succinate levels	0.1997
myocardial infarction	cancer	-1.487e-05(-7.792e-05, 4.818e-05)	0.02882%(0.151%, -0.09338%)	0.6439	Phosphocholine levels	0.8286
myocardial infarction	cancer	-0.0001336(-0.0008763, 0.000609)	0.259%(1.699%, -1.181%)	0.7243	Cysteinylglycine levels	0.869
myocardial infarction	cancer	-0.0009533(-0.00164, -0.0002662)	1.848%(3.179%, 0.516%)	0.0065	Phenylpyruvate levels	0.0631
myocardial infarction	cancer	0.0001528(-0.0001376, 0.0004431)	-0.2961%(0.2667%, -0.8589%)	0.3024	Creatinine levels	0.58
myocardial infarction	cancer	-0.000386(-0.0009271, 0.0001552)	0.7481%(1.797%, -0.3008%)	0.1621	3-Hydroxybutyrate levels	0.4172
myocardial infarction	cancer	-0.0002821(-0.0008281, 0.000264)	0.5467%(1.605%, -0.5117%)	0.3113	Cholesterol levels	0.5827
myocardial infarction	cancer	0.0003905(-4.041e-05, 0.0008215)	-0.757%(0.07832%, -1.592%)	0.0757	2-hydroxyphenylacetate levels	0.2636
myocardial infarction	cancer	-0.000688(-0.002547, 0.001172)	1.333%(4.938%, -2.271%)	0.4684	Aspartate levels	0.7245
myocardial infarction	cancer	-4.864e-05(-0.0003988, 0.0003016)	0.09428%(0.7731%, -0.5845%)	0.7854	3-(4-hydroxyphenyl)lactate levels	0.9065
myocardial infarction	cancer	0.0001019(-0.000463, 0.0006667)	-0.1974%(0.8975%, -1.292%)	0.7238	Arginine levels	0.8698
myocardial infarction	cancer	0.0005206(6.949e-05, 0.0009717)	-1.009%(-0.1347%, -1.883%)	0.0237	Gluconate levels	0.136
myocardial infarction	cancer	0.0002034(-0.0009171, 0.001324)	-0.3943%(1.778%, -2.566%)	0.722	Sphinganine levels	0.8698
myocardial infarction	cancer	-0.000272(-0.0007551, 0.0002111)	0.5273%(1.464%, -0.4091%)	0.2697	Gamma-glutamylglutamate levels	0.5537
myocardial infarction	cancer	0.0002863(-0.0001286, 0.0007011)	-0.5549%(0.2492%, -1.359%)	0.1762	Flavin adenine dinucleotide (FAD) levels	0.4359
myocardial infarction	cancer	0.0004557(-3.314e-05, 0.0009444)	-0.8832%(0.06423%, -1.831%)	0.0677	Histidine levels	0.25
myocardial infarction	cancer	-2.956e-05(-0.0001789, 0.0001198)	0.05729%(0.3468%, -0.2323%)	0.6982	Cortisol levels (plasma)	0.8597
myocardial infarction	cancer	0.001495(0.0006262, 0.002365)	-2.899%(-1.214%, -4.583%)	7e-04	Hypotaurine levels	0.0183
myocardial infarction	cancer	-0.0006461(-0.001301, 8.671e-06)	1.252%(2.521%, -0.01681%)	0.0531	Glutarate (C5-DC) levels	0.2226
myocardial infarction	cancer	-8.634e-05(-0.0005267, 0.000354)	0.1674%(1.021%, -0.6862%)	0.7008	S-1-pyrroline-5-carboxylate levels	0.8583
myocardial infarction	cancer	-0.0005276(-0.001358, 0.0003024)	1.023%(2.632%, -0.5861%)	0.2128	Cystine levels	0.4805
myocardial infarction	cancer	-0.0003266(-0.0007404, 8.719e-05)	0.633%(1.435%, -0.169%)	0.1219	Cystathionine levels	0.3532
myocardial infarction	cancer	-2.502e-05(-0.0002955, 0.0002454)	0.04849%(0.5727%, -0.4757%)	0.8561	Guanidinoacetate levels	0.9467
myocardial infarction	cancer	-0.0009584(-0.002066, 0.0001495)	1.858%(4.005%, -0.2898%)	0.09	Sphingosine levels	0.2964
myocardial infarction	cancer	-0.001427(-0.002399, -0.0004553)	2.766%(4.65%, 0.8824%)	0.004	Deoxycholate levels	0.0467
myocardial infarction	cancer	0.0002391(-0.0007711, 0.001249)	-0.4634%(1.495%, -2.421%)	0.6427	Glycocholate levels	0.8286
myocardial infarction	cancer	0.0007099(8.173e-05, 0.001338)	-1.376%(-0.1584%, -2.594%)	0.0268	Palmyocardial infarctiontoleate (16:1n7) levels	0.1487
myocardial infarction	cancer	0.0001562(-0.0002398, 0.0005522)	-0.3027%(0.4649%, -1.07%)	0.4395	Leucine levels	0.6945
myocardial infarction	cancer	-0.002391(-0.004079, -0.0007037)	4.635%(7.906%, 1.364%)	0.0055	Stearate (18:0) levels	0.0564
myocardial infarction	cancer	0.0002629(-0.0002744, 0.0008001)	-0.5095%(0.5319%, -1.551%)	0.3376	Methionine levels	0.602
myocardial infarction	cancer	7.216e-05(-0.0002291, 0.0003734)	-0.1399%(0.444%, -0.7237%)	0.6387	Orotate levels	0.8264
myocardial infarction	cancer	-0.0004534(-0.001175, 0.0002686)	0.8789%(2.278%, -0.5206%)	0.2184	Phosphate levels (UKB data field 30810)	0.4892
myocardial infarction	cancer	-0.001536(-0.002677, -0.0003939)	2.976%(5.189%, 0.7634%)	0.0084	Inosine levels	0.0725
myocardial infarction	cancer	-0.0003313(-0.001036, 0.0003735)	0.6422%(2.008%, -0.7239%)	0.3569	Inosine 5'-monophosphate (IMP) levels	0.6199
myocardial infarction	cancer	-0.0003595(-0.0013, 0.0005812)	0.6967%(2.52%, -1.127%)	0.4539	Phenylalanine levels	0.7084
myocardial infarction	cancer	-0.00301(-0.004541, -0.001478)	5.833%(8.803%, 2.864%)	1e-04	Palmyocardial infarctiontate (16:0) levels	0.0063
myocardial infarction	cancer	-0.0001457(-0.0003433, 5.178e-05)	0.2825%(0.6654%, -0.1004%)	0.1481	Malate levels	0.398
myocardial infarction	cancer	-0.000201(-0.0004824, 8.045e-05)	0.3896%(0.9351%, -0.1559%)	0.1616	Isoleucine levels	0.4166
myocardial infarction	cancer	-6.285e-05(-0.0004094, 0.0002837)	0.1218%(0.7935%, -0.5499%)	0.7222	Nicotinamyocardial infarctionde levels	0.8694
myocardial infarction	cancer	0.0006745(-0.0003267, 0.001676)	-1.307%(0.6333%, -3.248%)	0.1867	Myo-inositol levels	0.4484
myocardial infarction	cancer	2.255e-05(-0.0001252, 0.0001703)	-0.0437%(0.2427%, -0.3301%)	0.7649	Lysine levels	0.8961
myocardial infarction	cancer	0.00149(0.0006567, 0.002324)	-2.889%(-1.273%, -4.504%)	5e-04	Citrulline levels	0.0149
myocardial infarction	cancer	-3.82e-06(-4.789e-05, 4.025e-05)	0.007404%(0.09283%, -0.07802%)	0.8651	Ornithine levels	0.9462
myocardial infarction	cancer	-8.022e-05(-0.0003418, 0.0001813)	0.1555%(0.6625%, -0.3515%)	0.5477	Retinol (Vitamyocardial infarctionn A) levels	0.773
myocardial infarction	cancer	0.0002747(-0.0003226, 0.000872)	-0.5325%(0.6253%, -1.69%)	0.3673	1-methylnicotinamyocardial infarctionde levels	0.6272
myocardial infarction	cancer	0.0006376(-0.000264, 0.001539)	-1.236%(0.5118%, -2.984%)	0.1657	Uridine levels	0.4211
myocardial infarction	cancer	2.325e-05(-0.0007809, 0.0008274)	-0.04507%(1.514%, -1.604%)	0.9548	Plasma lactate levels	0.9829
myocardial infarction	cancer	-0.0007675(-0.001705, 0.0001701)	1.488%(3.305%, -0.3298%)	0.1086	Pristanate levels	0.3314
myocardial infarction	cancer	-0.000308(-0.001427, 0.0008109)	0.5971%(2.766%, -1.572%)	0.5895	Phytanate levels	0.7966
myocardial infarction	cancer	0.0002604(-7.52e-05, 0.0005959)	-0.5047%(0.1458%, -1.155%)	0.1283	Plasma free proline levels	0.3629
myocardial infarction	cancer	9.711e-05(-0.0002301, 0.0004243)	-0.1882%(0.446%, -0.8224%)	0.5607	Glutamate levels	0.7796
myocardial infarction	cancer	0.0001491(-0.000276, 0.0005743)	-0.2891%(0.5349%, -1.113%)	0.4917	2'-deoxyuridine levels	0.7386
myocardial infarction	cancer	0.0002919(-0.0001965, 0.0007804)	-0.5658%(0.3809%, -1.513%)	0.2415	Myristate (14:0) levels	0.5161
myocardial infarction	cancer	-0.0001128(-0.0006085, 0.0003829)	0.2186%(1.18%, -0.7423%)	0.6556	Serine levels	0.8329
myocardial infarction	cancer	-2.727e-06(-5.572e-05, 5.027e-05)	0.005285%(0.108%, -0.09744%)	0.9197	Trans-urocanate levels	0.9739
myocardial infarction	cancer	-0.0002094(-0.0004365, 1.761e-05)	0.406%(0.8461%, -0.03413%)	0.0706	Urea levels	0.2528
myocardial infarction	cancer	-0.0006385(-0.001174, -0.0001029)	1.238%(2.276%, 0.1995%)	0.0195	Pyridoxal levels	0.1206
myocardial infarction	cancer	1.715e-05(-0.0003093, 0.0003436)	-0.03324%(0.5995%, -0.666%)	0.918	Glutamyocardial infarctionne levels	0.9744
myocardial infarction	cancer	-0.0004551(-0.001598, 0.0006879)	0.8821%(3.098%, -1.333%)	0.4352	Taurine levels	0.6907
myocardial infarction	cancer	-0.00134(-0.002304, -0.0003769)	2.598%(4.466%, 0.7305%)	0.0064	Salicylate levels	0.0622
myocardial infarction	cancer	0.0002616(-0.0001728, 0.0006961)	-0.5071%(0.335%, -1.349%)	0.2379	Serotonin levels	0.514
myocardial infarction	cancer	-0.0001453(-0.001105, 0.0008147)	0.2816%(2.142%, -1.579%)	0.7667	Spermyocardial infarctiondine levels	0.8968
myocardial infarction	cancer	-0.0001089(-0.0004369, 0.0002191)	0.2111%(0.8468%, -0.4246%)	0.5151	Dimethylglycine levels	0.7505
myocardial infarction	cancer	-7.131e-06(-0.0004713, 0.000457)	0.01382%(0.9134%, -0.8858%)	0.976	Betaine levels	0.9916
myocardial infarction	cancer	0.0003622(-0.0002624, 0.0009869)	-0.7021%(0.5086%, -1.913%)	0.2557	Xylose levels	0.5367
myocardial infarction	cancer	0.0002342(-0.00046, 0.0009284)	-0.4539%(0.8916%, -1.799%)	0.5085	Tyrosine levels	0.7462
myocardial infarction	cancer	9.601e-05(-0.0002785, 0.0004706)	-0.1861%(0.5399%, -0.9121%)	0.6154	Caprate (10:0) levels	0.8197
myocardial infarction	cancer	7.963e-05(-0.0001317, 0.000291)	-0.1544%(0.2553%, -0.564%)	0.4602	Cytidine levels	0.7167
myocardial infarction	cancer	-3.385e-05(-0.0007918, 0.0007241)	0.06561%(1.535%, -1.403%)	0.9302	Pyruvate levels	0.977
myocardial infarction	cancer	-0.001678(-0.002792, -0.0005643)	3.253%(5.412%, 1.094%)	0.0031	Alanine levels	0.0401
myocardial infarction	cancer	-0.0001758(-0.0005664, 0.0002149)	0.3407%(1.098%, -0.4165%)	0.3779	Threonine levels	0.6328
myocardial infarction	cancer	-1.251e-05(-0.0002359, 0.0002109)	0.02424%(0.4573%, -0.4088%)	0.9126	Cytosine levels	0.9731
myocardial infarction	cancer	2.915e-06(-7.173e-05, 7.756e-05)	-0.00565%(0.139%, -0.1503%)	0.939	12,13-DiHOME levels	0.9788
myocardial infarction	cancer	-0.0003681(-0.000804, 6.775e-05)	0.7135%(1.558%, -0.1313%)	0.0979	Mannose levels	0.3106
myocardial infarction	cancer	-0.0003037(-0.0008691, 0.0002618)	0.5886%(1.685%, -0.5074%)	0.2925	Caffeine levels	0.5776
myocardial infarction	cancer	-0.0004274(-0.001095, 0.0002397)	0.8285%(2.122%, -0.4647%)	0.2092	Fructose levels	0.4747
myocardial infarction	cancer	0.0004238(-0.0009819, 0.001829)	-0.8214%(1.903%, -3.546%)	0.5546	Alpha-ketobutyrate levels	0.7795
myocardial infarction	cancer	-0.003911(-0.005462, -0.00236)	7.581%(10.59%, 4.574%)	0	Cysteine levels	5e-04
myocardial infarction	cancer	0.0002723(-0.0002416, 0.0007862)	-0.5279%(0.4682%, -1.524%)	0.299	Blood sugar levels	0.5789
myocardial infarction	cancer	0.0005293(-0.0002191, 0.001278)	-1.026%(0.4247%, -2.476%)	0.1657	Tryptophan levels	0.4218
myocardial infarction	cancer	-3.111e-06(-0.0001857, 0.0001795)	0.006031%(0.36%, -0.3479%)	0.9734	Valine levels	0.9911
myocardial infarction	cancer	-0.0003735(-0.000827, 8.006e-05)	0.7239%(1.603%, -0.1552%)	0.1065	Pseudouridine levels	0.3278
myocardial infarction	cancer	2.671e-05(-0.0002156, 0.0002691)	-0.05177%(0.418%, -0.5215%)	0.829	Dihydroorotate levels	0.9329
myocardial infarction	cancer	-7.431e-05(-0.0009008, 0.0007522)	0.144%(1.746%, -1.458%)	0.8601	Caprylate (8:0) levels	0.9474
myocardial infarction	cancer	-5.114e-05(-0.0003095, 0.0002073)	0.09913%(0.6%, -0.4017%)	0.6981	Arachidate (20:0) levels	0.8603
myocardial infarction	cancer	-0.001523(-0.002679, -0.0003667)	2.952%(5.193%, 0.7108%)	0.0098	Maltose levels in coronary artery disease	0.0801
myocardial infarction	cancer	0.001799(0.0006878, 0.00291)	-3.487%(-1.333%, -5.641%)	0.0015	N-stearoyl-sphinganine (d18:0/18:0) levels	0.0274
myocardial infarction	cancer	-0.001073(-0.001722, -0.0004238)	2.079%(3.337%, 0.8215%)	0.0012	Sucrose levels	0.0239
myocardial infarction	cancer	3.69e-05(-0.0003268, 0.0004006)	-0.07152%(0.6335%, -0.7766%)	0.8424	Caproate (6:0) levels	0.9412
myocardial infarction	cancer	-0.001054(-0.001871, -0.0002368)	2.043%(3.627%, 0.4591%)	0.0115	Nonadecanoate (19:0) levels	0.0873
myocardial infarction	cancer	0.0003289(1.41e-05, 0.0006436)	-0.6374%(-0.02733%, -1.248%)	0.0406	Plasma free asparagine levels	0.1869
myocardial infarction	cancer	8.001e-06(-6.365e-05, 7.965e-05)	-0.01551%(0.1234%, -0.1544%)	0.8268	X-07765 levels	0.9319
myocardial infarction	cancer	0.0007328(0.0001361, 0.001329)	-1.42%(-0.2637%, -2.577%)	0.0161	Kynurenate levels	0.1115
myocardial infarction	cancer	-0.0001064(-0.0005274, 0.0003146)	0.2062%(1.022%, -0.6098%)	0.6204	Alpha-ketoglutarate levels	0.8186
myocardial infarction	cancer	-0.0001136(-0.000725, 0.0004979)	0.2201%(1.405%, -0.965%)	0.7158	X-11308 levels	0.8647
myocardial infarction	cancer	-6.244e-05(-0.0005449, 0.00042)	0.121%(1.056%, -0.8141%)	0.7997	Pentadecanoate (15:0) levels	0.9147
myocardial infarction	cancer	0.002196(0.001191, 0.003201)	-4.256%(-2.308%, -6.205%)	0	X-11315 levels	0.002
myocardial infarction	cancer	-0.0002886(-0.0007607, 0.0001835)	0.5594%(1.474%, -0.3556%)	0.2308	Margarate (17:0) levels	0.5081
myocardial infarction	cancer	0.002746(0.00161, 0.003881)	-5.322%(-3.121%, -7.523%)	0	X-11372 levels	8e-04
myocardial infarction	cancer	0.000362(-0.000338, 0.001062)	-0.7016%(0.6551%, -2.058%)	0.3108	X-10458 levels	0.5832
myocardial infarction	cancer	0.002087(0.0006635, 0.00351)	-4.045%(-1.286%, -6.804%)	0.0041	X-11299 levels	0.0469
myocardial infarction	cancer	-0.0006072(-0.001242, 2.781e-05)	1.177%(2.408%, -0.05391%)	0.0609	X-11478 levels	0.2356
myocardial infarction	cancer	-0.0003613(-0.0008404, 0.0001177)	0.7003%(1.629%, -0.2282%)	0.1393	X-11849 levels	0.3795
myocardial infarction	cancer	6.036e-05(-0.0001531, 0.0002738)	-0.117%(0.2967%, -0.5307%)	0.5794	X-11787 levels	0.7953
myocardial infarction	cancer	0.0003529(-9.54e-05, 0.0008011)	-0.6839%(0.1849%, -1.553%)	0.1229	X-11632 levels	0.3539
myocardial infarction	cancer	-2.826e-05(-0.0001611, 0.0001046)	0.05478%(0.3123%, -0.2027%)	0.6767	X-11852 levels	0.8481
myocardial infarction	cancer	-0.001302(-0.002159, -0.000445)	2.524%(4.185%, 0.8625%)	0.0029	X-11847 levels	0.0383
myocardial infarction	cancer	0.0003376(-0.0001324, 0.0008076)	-0.6543%(0.2567%, -1.565%)	0.1592	X-11483 levels	0.4159
myocardial infarction	cancer	6.071e-05(-0.0001124, 0.0002338)	-0.1177%(0.2179%, -0.4532%)	0.4918	X-11470 levels	0.7372
myocardial infarction	cancer	2.141e-06(-0.0001941, 0.0001984)	-0.00415%(0.3762%, -0.3845%)	0.9829	X-11381 levels	0.9936
myocardial infarction	cancer	-0.0005257(-0.001081, 2.939e-05)	1.019%(2.095%, -0.05697%)	0.0634	X-11850 levels	0.2413
myocardial infarction	cancer	-0.0003057(-0.001091, 0.0004792)	0.5925%(2.114%, -0.9288%)	0.4453	X-11795 levels	0.6989
myocardial infarction	cancer	-5.412e-05(-0.0002856, 0.0001774)	0.1049%(0.5537%, -0.3439%)	0.6469	X-11444 levels	0.8308
myocardial infarction	cancer	5.925e-05(-0.0002718, 0.0003903)	-0.1149%(0.5268%, -0.7565%)	0.7257	X-11858 levels	0.8684
myocardial infarction	cancer	0.0001615(-0.0003623, 0.0006853)	-0.313%(0.7023%, -1.328%)	0.5457	X-11843 levels	0.7709
myocardial infarction	cancer	0.0003409(-0.0008574, 0.001539)	-0.6608%(1.662%, -2.984%)	0.5771	X-12127 levels	0.7952
myocardial infarction	cancer	-0.002637(-0.004031, -0.001242)	5.111%(7.814%, 2.408%)	2e-04	X-12221 levels	0.0092
myocardial infarction	cancer	0.0007062(-1.754e-05, 0.00143)	-1.369%(0.03399%, -2.772%)	0.0558	X-12283 levels	0.2305
myocardial infarction	cancer	0.002006(0.001036, 0.002977)	-3.889%(-2.007%, -5.771%)	1e-04	X-12410 levels	0.004
myocardial infarction	cancer	-0.001212(-0.002729, 0.0003058)	2.348%(5.29%, -0.5928%)	0.1176	X-12104 levels	0.348
myocardial infarction	cancer	0.0001869(-0.0002313, 0.0006052)	-0.3623%(0.4484%, -1.173%)	0.3811	X-12193 levels	0.6336
myocardial infarction	cancer	-3.899e-05(-0.0006454, 0.0005674)	0.07558%(1.251%, -1.1%)	0.8997	X-12216 levels	0.9674
myocardial infarction	cancer	-0.0001649(-0.0004744, 0.0001446)	0.3197%(0.9195%, -0.2802%)	0.2963	X-12306 levels	0.5769
myocardial infarction	cancer	-0.0008204(-0.001553, -8.792e-05)	1.59%(3.01%, 0.1704%)	0.0281	X-12100 levels	0.1521
myocardial infarction	cancer	0.0001229(-0.0004772, 0.000723)	-0.2382%(0.9249%, -1.401%)	0.6881	X-12261 levels	0.8548
myocardial infarction	cancer	0.003622(0.002119, 0.005125)	-7.02%(-4.107%, -9.934%)	0	X-11880 levels	7e-04
myocardial infarction	cancer	-0.000153(-0.0003797, 7.377e-05)	0.2965%(0.736%, -0.143%)	0.1861	X-12117 levels	0.4492
myocardial infarction	cancer	4.59e-06(-7.987e-05, 8.905e-05)	-0.008897%(0.1548%, -0.1726%)	0.9152	X-12407 levels	0.9728
myocardial infarction	cancer	0.0006601(0.0001541, 0.001166)	-1.279%(-0.2987%, -2.26%)	0.0106	X-12101 levels	0.0826
myocardial infarction	cancer	-0.0004772(-0.001101, 0.0001469)	0.9249%(2.134%, -0.2847%)	0.134	X-12026 levels	0.3684
myocardial infarction	cancer	4.349e-05(-0.0001376, 0.0002246)	-0.08429%(0.2668%, -0.4354%)	0.6379	X-12411 levels	0.8269
myocardial infarction	cancer	0.0009932(0.0001475, 0.001839)	-1.925%(-0.2859%, -3.564%)	0.0213	X-12013 levels	0.1282
myocardial infarction	cancer	8.436e-06(-0.0001773, 0.0001941)	-0.01635%(0.3436%, -0.3763%)	0.929	X-12007 levels	0.9802
myocardial infarction	cancer	-0.001859(-0.003065, -0.0006528)	3.603%(5.94%, 1.265%)	0.0025	X-12462 levels	0.0349
myocardial infarction	cancer	-0.0009265(-0.001594, -0.0002585)	1.796%(3.091%, 0.501%)	0.0066	X-12714 levels	0.0629
myocardial infarction	cancer	-0.0002391(-0.0007636, 0.0002855)	0.4634%(1.48%, -0.5534%)	0.3717	X-12740 levels	0.6285
myocardial infarction	cancer	0.0006396(-4.269e-05, 0.001322)	-1.24%(0.08274%, -2.562%)	0.0662	X-12730 levels	0.247
myocardial infarction	cancer	-0.000582(-0.001163, -1.18e-06)	1.128%(2.254%, 0.002287%)	0.0495	X-12701 levels	0.2147
myocardial infarction	cancer	-0.0008901(-0.00163, -0.0001498)	1.725%(3.16%, 0.2904%)	0.0184	X-12816 levels	0.1189
myocardial infarction	cancer	1.746e-05(-8.533e-05, 0.0001203)	-0.03385%(0.1654%, -0.2331%)	0.7391	X-12731 levels	0.8777
myocardial infarction	cancer	0.001272(0.0004387, 0.002105)	-2.465%(-0.8503%, -4.079%)	0.0028	X-12707 levels	0.0369
myocardial infarction	cancer	-0.0003597(-0.0009562, 0.0002369)	0.6972%(1.853%, -0.4591%)	0.2373	X-12729 levels	0.5135
myocardial infarction	cancer	3.156e-05(-9.97e-05, 0.0001628)	-0.06118%(0.1932%, -0.3156%)	0.6374	X-12830 levels	0.8271
myocardial infarction	cancer	-1.509e-05(-0.0003956, 0.0003654)	0.02925%(0.7667%, -0.7082%)	0.938	X-12818 levels	0.98
myocardial infarction	cancer	-2.017e-05(-0.0001225, 8.216e-05)	0.03909%(0.2374%, -0.1592%)	0.6993	X-12812 levels	0.858
myocardial infarction	cancer	0.0007685(8.773e-05, 0.001449)	-1.49%(-0.17%, -2.809%)	0.0269	X-12822 levels	0.149
myocardial infarction	cancer	0.0003322(-0.0001197, 0.000784)	-0.6438%(0.232%, -1.52%)	0.1496	X-12738 levels	0.4005
myocardial infarction	cancer	-3.668e-05(-0.0002652, 0.0001918)	0.0711%(0.514%, -0.3718%)	0.753	X-12544 levels	0.8896
myocardial infarction	cancer	-0.0004278(-0.0009289, 7.342e-05)	0.8291%(1.801%, -0.1423%)	0.0943	X-12680 levels	0.303
myocardial infarction	cancer	-0.0002282(-0.001385, 0.0009282)	0.4424%(2.684%, -1.799%)	0.6989	X-12906 levels	0.859
myocardial infarction	cancer	0.0007055(3.145e-05, 0.00138)	-1.367%(-0.06096%, -2.674%)	0.0402	X-13684 levels	0.1871
myocardial infarction	cancer	4.794e-05(-0.0001547, 0.0002506)	-0.09292%(0.2999%, -0.4857%)	0.6429	X-13507 levels	0.828
myocardial infarction	cancer	0.0002711(-0.0001521, 0.0006944)	-0.5255%(0.2949%, -1.346%)	0.2093	X-12851 levels	0.4742
myocardial infarction	cancer	-0.0001059(-0.0003379, 0.0001261)	0.2053%(0.6549%, -0.2444%)	0.3709	X-12849 levels	0.6301
myocardial infarction	cancer	0.0007676(-1.644e-05, 0.001552)	-1.488%(0.03187%, -3.007%)	0.055	X-12847 levels	0.2278
myocardial infarction	cancer	0.001505(0.0005611, 0.002448)	-2.916%(-1.088%, -4.745%)	0.0018	X-13553 levels	0.0279
myocardial infarction	cancer	-9.092e-05(-0.0003018, 0.00012)	0.1762%(0.585%, -0.2326%)	0.3981	X-12839 levels	0.6535
myocardial infarction	cancer	1.782e-05(-0.0001025, 0.0001381)	-0.03455%(0.1986%, -0.2677%)	0.7715	X-13729 levels	0.8979
myocardial infarction	cancer	0.0002069(-0.0003762, 0.0007899)	-0.4009%(0.7291%, -1.531%)	0.4868	X-13007 levels	0.74
myocardial infarction	cancer	0.0005804(-8.139e-05, 0.001242)	-1.125%(0.1578%, -2.408%)	0.0856	X-13844 levels	0.2881
myocardial infarction	cancer	-0.001987(-0.003273, -0.0007023)	3.852%(6.344%, 1.361%)	0.0024	X-13728 levels	0.0341
myocardial infarction	cancer	-0.0003239(-0.0006946, 4.685e-05)	0.6277%(1.346%, -0.09081%)	0.0868	X-12844 levels	0.2895
myocardial infarction	cancer	-0.0009802(-0.003082, 0.001122)	1.9%(5.975%, -2.175%)	0.3608	X-13695 levels	0.6221
myocardial infarction	cancer	2.588e-05(-0.0001295, 0.0001813)	-0.05017%(0.251%, -0.3514%)	0.7441	X-13723 levels	0.8821
myocardial infarction	cancer	0.0002596(-4.955e-05, 0.0005688)	-0.5032%(0.09604%, -1.103%)	0.0998	X-14056 levels	0.3139
myocardial infarction	cancer	0.002285(0.0001293, 0.004441)	-4.429%(-0.2506%, -8.607%)	0.0378	X-13866 levels	0.1798
myocardial infarction	cancer	0.000442(-0.0003083, 0.001192)	-0.8567%(0.5977%, -2.311%)	0.2483	X-17146 levels	0.5267
myocardial infarction	cancer	0.0001886(-0.0001778, 0.000555)	-0.3655%(0.3446%, -1.076%)	0.313	X-16397 levels	0.5843
myocardial infarction	cancer	-0.0007576(-0.001633, 0.0001178)	1.468%(3.165%, -0.2284%)	0.0899	X-17335 levels	0.2974
myocardial infarction	cancer	-0.001828(-0.003351, -0.0003059)	3.544%(6.495%, 0.5929%)	0.0186	X-16964 levels	0.1193
myocardial infarction	cancer	0.0005629(9.605e-05, 0.00103)	-1.091%(-0.1862%, -1.996%)	0.0181	X-16935 levels	0.1185
myocardial infarction	cancer	0.0001458(-0.0002093, 0.000501)	-0.2827%(0.4058%, -0.9712%)	0.4209	X-15486 levels	0.6781
myocardial infarction	cancer	4.424e-05(-0.0001999, 0.0002884)	-0.08576%(0.3875%, -0.559%)	0.7225	X-16580 levels	0.8689
myocardial infarction	cancer	0.0003422(-0.0003873, 0.001072)	-0.6634%(0.7507%, -2.077%)	0.3578	X-17325 levels	0.6208
myocardial infarction	cancer	-0.001115(-0.002068, -0.0001622)	2.161%(4.008%, 0.3143%)	0.0218	X-17328 levels	0.1289
myocardial infarction	cancer	-0.0005349(-0.001303, 0.0002334)	1.037%(2.526%, -0.4523%)	0.1724	X-16087 levels	0.4294
myocardial infarction	cancer	-0.0004023(-0.0009637, 0.0001591)	0.7798%(1.868%, -0.3084%)	0.1601	X-17010 levels	0.4167
myocardial infarction	cancer	-0.0006658(-0.001267, -6.473e-05)	1.29%(2.455%, 0.1255%)	0.0299	X-14939 levels	0.1587
myocardial infarction	cancer	-0.0006131(-0.001898, 0.0006717)	1.188%(3.679%, -1.302%)	0.3496	X-15461 levels	0.6141
myocardial infarction	cancer	-4.371e-05(-0.0004114, 0.000324)	0.08472%(0.7974%, -0.6279%)	0.8158	X-15523 levels	0.9233
myocardial infarction	cancer	-1.225e-05(-0.0003723, 0.0003478)	0.02374%(0.7216%, -0.6741%)	0.9468	X-15728 levels	0.9812
myocardial infarction	cancer	0.001071(-4.663e-05, 0.002188)	-2.075%(0.09039%, -4.241%)	0.0604	X-15503 levels	0.2354
myocardial infarction	cancer	0.0004777(-5.652e-05, 0.001012)	-0.926%(0.1095%, -1.962%)	0.0797	X-16124 levels	0.272
myocardial infarction	cancer	-1.102e-06(-0.0003673, 0.0003651)	0.002135%(0.712%, -0.7077%)	0.9953	X-17438 levels	0.9981
myocardial infarction	cancer	0.002712(0.001393, 0.004031)	-5.257%(-2.7%, -7.814%)	1e-04	X-17354 levels	0.0041
myocardial infarction	cancer	-0.0001352(-0.0007204, 0.0004501)	0.262%(1.396%, -0.8724%)	0.6508	X-17654 levels	0.8298
myocardial infarction	cancer	-0.0004678(-0.0009475, 1.197e-05)	0.9067%(1.837%, -0.0232%)	0.056	X-17676 levels	0.2299
myocardial infarction	cancer	0.0001086(-0.0001233, 0.0003404)	-0.2104%(0.2389%, -0.6597%)	0.3587	X-17367 levels	0.6215
myocardial infarction	cancer	-3.588e-07(-5.434e-05, 5.363e-05)	0.0006955%(0.1053%, -0.1039%)	0.9896	X-17357 levels	0.9967
myocardial infarction	cancer	-0.0008108(-0.001484, -0.000138)	1.572%(2.876%, 0.2674%)	0.0182	X-18886 levels	0.1184
myocardial infarction	cancer	-5.488e-07(-0.001024, 0.001023)	0.001064%(1.985%, -1.983%)	0.9992	X-18887 levels	0.9999
myocardial infarction	cancer	-0.0004844(-0.001225, 0.0002561)	0.9388%(2.374%, -0.4964%)	0.1998	X-17653 levels	0.4647
myocardial infarction	cancer	-5.256e-05(-0.0002995, 0.0001944)	0.1019%(0.5805%, -0.3768%)	0.6765	X-17346 levels	0.8487
myocardial infarction	cancer	0.000897(0.000245, 0.001549)	-1.739%(-0.4749%, -3.002%)	0.007	X-17690 levels	0.065
myocardial infarction	cancer	-0.000117(-0.0003506, 0.0001166)	0.2268%(0.6797%, -0.226%)	0.3262	X-18345 levels	0.5916
myocardial infarction	cancer	-0.00111(-0.002867, 0.0006459)	2.152%(5.557%, -1.252%)	0.2153	X-17685 levels	0.4837
myocardial infarction	cancer	-0.0008996(-0.001565, -0.0002343)	1.744%(3.033%, 0.4541%)	0.008	X-18888 levels	0.0713
myocardial infarction	cancer	-0.0002623(-0.0006238, 9.919e-05)	0.5084%(1.209%, -0.1923%)	0.155	X-18901 levels	0.4101
myocardial infarction	cancer	0.0009671(0.0001377, 0.001797)	-1.875%(-0.267%, -3.482%)	0.0223	X-17351 levels	0.1311
myocardial infarction	cancer	0.001169(0.000342, 0.001995)	-2.265%(-0.663%, -3.868%)	0.0056	X-18779 levels	0.0563
myocardial infarction	cancer	-2.531e-05(-0.0002385, 0.0001879)	0.04906%(0.4622%, -0.3641%)	0.816	X-21286 levels	0.9228
myocardial infarction	cancer	0.0003719(-0.0002991, 0.001043)	-0.7208%(0.5797%, -2.021%)	0.2773	X-21355 levels	0.5603
myocardial infarction	cancer	0.001143(-1e-04, 0.002386)	-2.215%(0.1938%, -4.624%)	0.0715	X-21319 levels	0.2547
myocardial infarction	cancer	0.0003962(-0.0001333, 0.0009257)	-0.7679%(0.2584%, -1.794%)	0.1425	X-21258 levels	0.3859
myocardial infarction	cancer	-0.0001714(-0.0004874, 0.0001446)	0.3322%(0.9448%, -0.2803%)	0.2877	X-21364 levels	0.5722
myocardial infarction	cancer	-8.6e-05(-0.0003398, 0.0001678)	0.1667%(0.6586%, -0.3252%)	0.5066	X-21353 levels	0.745
myocardial infarction	cancer	0.0001594(-0.0001392, 0.000458)	-0.309%(0.2699%, -0.8878%)	0.2955	X-19438 levels	0.5761
myocardial infarction	cancer	-9.278e-05(-0.0003076, 0.000122)	0.1798%(0.5961%, -0.2365%)	0.3972	X-18913 levels	0.6534
myocardial infarction	cancer	0.0004781(3.729e-05, 0.0009189)	-0.9267%(-0.07228%, -1.781%)	0.0335	X-18921 levels	0.17
myocardial infarction	cancer	0.001313(0.0003811, 0.002246)	-2.546%(-0.7387%, -4.353%)	0.0058	X-21339 levels	0.0576
myocardial infarction	cancer	-4.579e-05(-0.0002009, 0.0001094)	0.08875%(0.3895%, -0.212%)	0.563	X-19299 levels	0.7811
myocardial infarction	cancer	-0.0002916(-0.001041, 0.0004578)	0.5652%(2.018%, -0.8874%)	0.4457	X-18935 levels	0.6987
myocardial infarction	cancer	3.975e-05(-0.0001154, 0.0001949)	-0.07705%(0.2238%, -0.3778%)	0.6156	X-21310 levels	0.8193
myocardial infarction	cancer	-0.0001774(-0.0005981, 0.0002433)	0.3439%(1.159%, -0.4715%)	0.4085	X-21283 levels	0.6627
myocardial infarction	cancer	0.0003009(-7.423e-05, 0.000676)	-0.5832%(0.1439%, -1.31%)	0.1159	X-21285 levels	0.3446
myocardial infarction	cancer	-0.0009651(-0.001851, -7.946e-05)	1.871%(3.587%, 0.154%)	0.0327	X-21312 levels	0.167
myocardial infarction	cancer	-0.0003842(-0.0008727, 0.0001044)	0.7446%(1.692%, -0.2024%)	0.1233	X-18922 levels	0.3537
myocardial infarction	cancer	1.879e-05(-0.0003559, 0.0003935)	-0.03641%(0.6898%, -0.7627%)	0.9217	X-21442 levels	0.9746
myocardial infarction	cancer	2.604e-06(-0.0002247, 0.0002299)	-0.005047%(0.4355%, -0.4456%)	0.9821	X-21796 levels	0.9934
myocardial infarction	cancer	-1.837e-06(-0.0001223, 0.0001186)	0.00356%(0.237%, -0.2299%)	0.9761	X-21441 levels	0.991
myocardial infarction	cancer	-5.991e-05(-0.0004934, 0.0003735)	0.1161%(0.9563%, -0.724%)	0.7865	X-21752 levels	0.907
myocardial infarction	cancer	-0.000422(-0.000919, 7.489e-05)	0.818%(1.781%, -0.1452%)	0.096	X-21807 levels	0.3068
myocardial infarction	cancer	-0.0005151(-0.00108, 4.976e-05)	0.9985%(2.093%, -0.09645%)	0.0739	X-21736 levels	0.2605
myocardial infarction	cancer	-0.0006712(-0.001262, -8.017e-05)	1.301%(2.446%, 0.1554%)	0.026	X-21829 levels	0.1451
myocardial infarction	cancer	0.001013(0.0004074, 0.001618)	-1.963%(-0.7897%, -3.136%)	0.001	X-21471 levels	0.0228
myocardial infarction	cancer	-0.0002599(-0.0006208, 0.0001009)	0.5038%(1.203%, -0.1957%)	0.158	X-21733 levels	0.4151
myocardial infarction	cancer	0.0001871(-0.0003152, 0.0006893)	-0.3626%(0.611%, -1.336%)	0.4654	X-21742 levels	0.7232
myocardial infarction	cancer	0.002247(0.000928, 0.003567)	-4.356%(-1.799%, -6.914%)	8e-04	X-21821 levels	0.019
myocardial infarction	cancer	-3.668e-06(-4.529e-05, 3.795e-05)	0.007109%(0.08778%, -0.07356%)	0.8629	X-21470 levels	0.9482
myocardial infarction	cancer	0.0002279(-0.0004206, 0.0008764)	-0.4418%(0.8152%, -1.699%)	0.4909	X-21383 levels	0.7398
myocardial infarction	cancer	0.0004267(5.099e-05, 0.0008024)	-0.8271%(-0.09882%, -1.555%)	0.026	X-21607 levels	0.1457
myocardial infarction	cancer	-0.001071(-0.002049, -9.401e-05)	2.077%(3.971%, 0.1822%)	0.0317	X-21834 levels	0.1642
myocardial infarction	cancer	0.0005609(0.0001543, 0.0009676)	-1.087%(-0.2991%, -1.875%)	0.0069	X-21467 levels	0.0644
myocardial infarction	cancer	-0.0008155(-0.001653, 2.165e-05)	1.581%(3.203%, -0.04196%)	0.0562	X-22776 levels	0.2301
myocardial infarction	cancer	-2.99e-05(-0.0002751, 0.0002153)	0.05795%(0.5332%, -0.4173%)	0.8111	X-23655 levels	0.9202
myocardial infarction	cancer	-0.001669(-0.00273, -0.0006071)	3.234%(5.292%, 1.177%)	0.0021	X-22834 levels	0.0298
myocardial infarction	cancer	-3.08e-05(-0.0004068, 0.0003452)	0.0597%(0.7884%, -0.669%)	0.8724	X-22771 levels	0.9527
myocardial infarction	cancer	-0.001289(-0.002108, -0.0004702)	2.499%(4.087%, 0.9113%)	0.002	X-23639 levels	0.03
myocardial infarction	cancer	-0.001305(-0.002448, -0.000162)	2.53%(4.746%, 0.314%)	0.0252	X-23648 levels	0.1419
myocardial infarction	cancer	-0.00236(-0.003518, -0.001203)	4.575%(6.818%, 2.331%)	1e-04	X-23654 levels	0.0043
myocardial infarction	cancer	-0.001002(-0.001913, -9.127e-05)	1.943%(3.708%, 0.1769%)	0.0311	X-22520 levels	0.1628
myocardial infarction	cancer	-0.0001194(-0.0003177, 7.89e-05)	0.2314%(0.6157%, -0.1529%)	0.238	X-23641 levels	0.5133
myocardial infarction	cancer	0.0002103(-0.0004446, 0.0008652)	-0.4076%(0.8618%, -1.677%)	0.5291	X-23276 levels	0.7621
myocardial infarction	cancer	6.848e-05(-0.0002353, 0.0003723)	-0.1327%(0.4561%, -0.7216%)	0.6586	X-21845 levels	0.8352
myocardial infarction	cancer	0.0009644(-5.242e-05, 0.001981)	-1.869%(0.1016%, -3.84%)	0.063	X-22509 levels	0.2404
myocardial infarction	cancer	-0.0001367(-0.0007014, 0.000428)	0.265%(1.36%, -0.8295%)	0.6351	X-23644 levels	0.8263
myocardial infarction	cancer	0.0005563(0.00013, 0.0009826)	-1.078%(-0.2519%, -1.905%)	0.0105	X-22162 levels	0.0829
myocardial infarction	cancer	0.001791(0.000784, 0.002798)	-3.471%(-1.52%, -5.423%)	5e-04	X-23587 levels	0.0152
myocardial infarction	cancer	0.0001238(-0.0001354, 0.0003831)	-0.24%(0.2625%, -0.7425%)	0.3492	X-23593 levels	0.6141
myocardial infarction	cancer	0.001045(6.418e-05, 0.002026)	-2.026%(-0.1244%, -3.928%)	0.0368	X-23636 levels	0.1782
myocardial infarction	cancer	-0.0001069(-0.0003494, 0.0001356)	0.2072%(0.6772%, -0.2628%)	0.3875	X-23678 levels	0.6428
myocardial infarction	cancer	-6.019e-05(-0.000325, 0.0002046)	0.1167%(0.6299%, -0.3965%)	0.6559	X-23680 levels	0.8325
myocardial infarction	cancer	0.000968(0.0002959, 0.00164)	-1.876%(-0.5736%, -3.179%)	0.0048	X-23780 levels	0.0533
myocardial infarction	cancer	3.86e-05(-0.0002079, 0.0002851)	-0.07482%(0.4031%, -0.5527%)	0.7589	X-23974 levels	0.8936
myocardial infarction	cancer	0.0001276(-0.0005468, 0.000802)	-0.2473%(1.06%, -1.555%)	0.7108	X-23659 levels	0.8638
myocardial infarction	cancer	-0.0002022(-0.0005677, 0.0001634)	0.3918%(1.1%, -0.3167%)	0.2784	X-23665 levels	0.5608
myocardial infarction	cancer	-0.0004203(-0.001203, 0.0003628)	0.8146%(2.333%, -0.7032%)	0.2928	X-23782 levels	0.5774
myocardial infarction	cancer	-0.000154(-0.001013, 0.0007048)	0.2985%(1.963%, -1.366%)	0.7252	X-24295 levels	0.8685
myocardial infarction	cancer	-0.000614(-0.001378, 0.0001495)	1.19%(2.67%, -0.2898%)	0.115	X-24243 levels	0.3432
myocardial infarction	cancer	0.0001248(-0.0005108, 0.0007604)	-0.2419%(0.99%, -1.474%)	0.7003	X-23739 levels	0.8585
myocardial infarction	cancer	-1.911e-05(-0.0002383, 0.0002001)	0.03704%(0.4619%, -0.3878%)	0.8643	X-23997 levels	0.9468
myocardial infarction	cancer	0.0002264(-0.0002305, 0.0006833)	-0.4388%(0.4468%, -1.324%)	0.3315	X-24241 levels	0.5957
myocardial infarction	cancer	-0.0001992(-0.0005196, 0.0001211)	0.3862%(1.007%, -0.2348%)	0.2228	X-24328 levels	0.4952
myocardial infarction	cancer	-0.0003462(-0.001499, 0.0008065)	0.6711%(2.906%, -1.563%)	0.5561	X-24456 levels	0.7808
myocardial infarction	cancer	0.0006736(6.706e-05, 0.00128)	-1.306%(-0.13%, -2.481%)	0.0295	X-24418 levels	0.157
myocardial infarction	cancer	-0.0002794(-0.0007828, 0.000224)	0.5416%(1.517%, -0.4343%)	0.2767	X-24344 levels	0.5598
myocardial infarction	cancer	2.708e-05(-0.0001936, 0.0002477)	-0.05248%(0.3752%, -0.4802%)	0.8099	X-24556 levels	0.9196
myocardial infarction	cancer	6.868e-05(-0.0003539, 0.0004913)	-0.1331%(0.686%, -0.9523%)	0.7501	X-24337 levels	0.8877
myocardial infarction	cancer	0.0005226(-8.281e-05, 0.001128)	-1.013%(0.1605%, -2.186%)	0.0907	X-24546 levels	0.2959
myocardial infarction	cancer	0.0001372(-0.00032, 0.0005945)	-0.266%(0.6203%, -1.152%)	0.5564	X-24306 levels	0.7797
myocardial infarction	cancer	-3.528e-05(-0.0002208, 0.0001502)	0.06839%(0.4279%, -0.2912%)	0.7093	X-24307 levels	0.8635
myocardial infarction	cancer	0.002326(0.0007324, 0.003919)	-4.508%(-1.42%, -7.595%)	0.0042	X-24334 levels	0.0484
myocardial infarction	cancer	-0.0001043(-0.0003807, 0.0001722)	0.2021%(0.7379%, -0.3338%)	0.4598	X-24518 levels	0.7168
myocardial infarction	cancer	-6.762e-07(-2.284e-05, 2.148e-05)	0.001311%(0.04426%, -0.04164%)	0.9523	X-24494 levels	0.9818
myocardial infarction	cancer	0.0001748(-9.402e-05, 0.0004437)	-0.3389%(0.1822%, -0.86%)	0.2025	X-24544 levels	0.467
myocardial infarction	cancer	0.000153(-0.0003327, 0.0006388)	-0.2967%(0.6449%, -1.238%)	0.5369	X-24531 levels	0.7646
myocardial infarction	cancer	0.0006669(0.0001001, 0.001234)	-1.293%(-0.1941%, -2.391%)	0.0211	X-24811 levels	0.1273
myocardial infarction	cancer	0.0007948(0.0001022, 0.001487)	-1.541%(-0.198%, -2.883%)	0.0245	X-24757 levels	0.1389
myocardial infarction	cancer	-0.0006845(-0.001561, 0.0001921)	1.327%(3.026%, -0.3723%)	0.1259	X-24978 levels	0.3589
myocardial infarction	cancer	0.001017(0.0003011, 0.001732)	-1.97%(-0.5837%, -3.357%)	0.0054	X-24970 levels	0.0559
myocardial infarction	cancer	0.0002427(-0.0002104, 0.0006959)	-0.4705%(0.4079%, -1.349%)	0.2938	X-24795 levels	0.5776
myocardial infarction	cancer	5.629e-05(-0.0003426, 0.0004552)	-0.1091%(0.664%, -0.8822%)	0.7821	X-24951 levels	0.9064
myocardial infarction	cancer	0.0002467(-0.0001674, 0.0006608)	-0.4781%(0.3246%, -1.281%)	0.243	X-24728 levels	0.5178
myocardial infarction	cancer	8.084e-07(-3.194e-05, 3.356e-05)	-0.001567%(0.06191%, -0.06504%)	0.9614	X-24565 levels	0.9868
myocardial infarction	cancer	0.0004276(-0.000105, 0.0009601)	-0.8287%(0.2036%, -1.861%)	0.1156	X-24801 levels	0.3444
myocardial infarction	cancer	0.0005112(-0.0003361, 0.001358)	-0.9909%(0.6514%, -2.633%)	0.237	X-24736 levels	0.5136
myocardial infarction	cancer	6.497e-06(-9.279e-05, 0.0001058)	-0.01259%(0.1799%, -0.205%)	0.8979	X-24585 levels	0.967
myocardial infarction	cancer	0.00137(0.0005468, 0.002194)	-2.656%(-1.06%, -4.253%)	0.0011	X-24588 levels	0.0239
myocardial infarction	cancer	-0.0001868(-0.0005649, 0.0001912)	0.3621%(1.095%, -0.3706%)	0.3327	X-25109 levels	0.5957
myocardial infarction	cancer	7.962e-05(-0.000447, 0.0006063)	-0.1543%(0.8665%, -1.175%)	0.767	X-24947 levels	0.8963
myocardial infarction	cancer	-6.955e-05(-0.0003245, 0.0001854)	0.1348%(0.6291%, -0.3594%)	0.5929	X-24949 levels	0.7989
myocardial infarction	cancer	-0.0007011(-0.001472, 6.95e-05)	1.359%(2.853%, -0.1347%)	0.0745	X-24812 levels	0.2616
myocardial infarction	cancer	-0.0006776(-0.001535, 0.0001794)	1.313%(2.974%, -0.3477%)	0.1212	X-25217 levels	0.3528
myocardial infarction	cancer	0.0002789(-0.0004006, 0.0009584)	-0.5406%(0.7764%, -1.858%)	0.4211	X-25828 levels	0.6776
myocardial infarction	cancer	0.0007564(-0.0008399, 0.002353)	-1.466%(1.628%, -4.56%)	0.353	X-25371 levels	0.6178
myocardial infarction	cancer	-0.0006991(-0.001376, -2.257e-05)	1.355%(2.666%, 0.04374%)	0.0428	X-25419 levels	0.1953
myocardial infarction	cancer	-0.0001619(-0.0003999, 7.611e-05)	0.3138%(0.7751%, -0.1475%)	0.1825	X-25265 levels	0.4466
myocardial infarction	cancer	-0.0001604(-0.0006418, 0.0003211)	0.3109%(1.244%, -0.6223%)	0.5138	X-25172 levels	0.7501
myocardial infarction	cancer	-0.0001103(-0.001572, 0.001351)	0.2138%(3.047%, -2.62%)	0.8824	X-25957 levels	0.9599
myocardial infarction	cancer	0.0003779(-6.143e-05, 0.0008172)	-0.7325%(0.1191%, -1.584%)	0.0918	X-25422 levels	0.2989
myocardial infarction	cancer	0.000772(5.69e-05, 0.001487)	-1.496%(-0.1103%, -2.882%)	0.0343	X-25790 levels	0.1717
myocardial infarction	cancer	3.007e-05(-0.0003122, 0.0003724)	-0.05829%(0.6052%, -0.7218%)	0.8633	X-25420 levels	0.9464
myocardial infarction	cancer	0.00109(0.0004118, 0.001768)	-2.113%(-0.7981%, -3.428%)	0.0016	X-25810 levels	0.0282
myocardial infarction	cancer	0.001708(0.0007426, 0.002674)	-3.311%(-1.439%, -5.183%)	5e-04	X-25433 levels	0.016
myocardial infarction	cancer	0.0003798(-0.0003341, 0.001094)	-0.7362%(0.6475%, -2.12%)	0.297	X-25343 levels	0.5768
myocardial infarction	cancer	3.701e-05(-0.0002083, 0.0002823)	-0.07173%(0.4038%, -0.5473%)	0.7675	X-25271 levels	0.8961
myocardial infarction	cancer	6.864e-05(-0.001457, 0.001594)	-0.133%(2.824%, -3.09%)	0.9297	X-25520 levels	0.9801
myocardial infarction	cancer	0.0006753(2.927e-05, 0.001321)	-1.309%(-0.05674%, -2.561%)	0.0405	X-25519 levels	0.187
myocardial infarction	cancer	0.001241(0.0002884, 0.002193)	-2.405%(-0.559%, -4.251%)	0.0107	X-26111 levels	0.0829
myocardial infarction	cancer	-0.0002193(-0.0005165, 7.798e-05)	0.425%(1.001%, -0.1512%)	0.1482	X-26109 levels	0.3976
myocardial infarction	cancer	0.0003199(-5.567e-07, 0.0006403)	-0.62%(0.001079%, -1.241%)	0.0504	X-26054 levels	0.2164
myocardial infarction	cancer	-0.0008369(-0.001423, -0.0002507)	1.622%(2.758%, 0.4859%)	0.0051	Carnitine C4 levels	0.0549
myocardial infarction	cancer	1.879e-05(-0.0001665, 0.000204)	-0.03641%(0.3226%, -0.3955%)	0.8424	Androsterone sulfate levels	0.9405
myocardial infarction	cancer	-0.0002569(-0.0007564, 0.0002426)	0.4979%(1.466%, -0.4702%)	0.3134	N-acetyltyrosine levels	0.5835
myocardial infarction	cancer	7.587e-05(-0.0001135, 0.0002653)	-0.1471%(0.2201%, -0.5142%)	0.4324	N-acetyl-L-glutamyocardial infarctionne levels	0.6902
myocardial infarction	cancer	-0.0004005(-0.0009843, 0.0001832)	0.7764%(1.908%, -0.355%)	0.1786	N-acetylphenylalanine levels	0.4403
myocardial infarction	cancer	-0.0002544(-0.0009387, 0.0004299)	0.4931%(1.819%, -0.8333%)	0.4662	N-acetylasparagine levels	0.7236
myocardial infarction	cancer	-0.000182(-0.0008098, 0.0004459)	0.3527%(1.57%, -0.8643%)	0.57	N-acetylarginine levels	0.7901
myocardial infarction	cancer	0.0003679(-0.000166, 0.0009019)	-0.7132%(0.3218%, -1.748%)	0.1768	5-acetylamyocardial infarctionno-6-formylamyocardial infarctionno-3-methyluracil levels	0.4366
myocardial infarction	cancer	0.0003102(4.603e-05, 0.0005743)	-0.6012%(-0.08922%, -1.113%)	0.0214	Orotidine levels	0.1278
myocardial infarction	cancer	0.0003961(-5.447e-05, 0.0008467)	-0.7678%(0.1056%, -1.641%)	0.0849	3-methylcytidine levels	0.287
myocardial infarction	cancer	2.647e-05(-0.0007447, 0.0007976)	-0.05131%(1.443%, -1.546%)	0.9464	N-acetylcitrulline levels	0.9814
myocardial infarction	cancer	-9.8e-05(-0.0002939, 9.786e-05)	0.19%(0.5696%, -0.1897%)	0.3267	N-acetyl-aspartyl-glutamate (naag) levels	0.5917
myocardial infarction	cancer	0.001085(0.0004401, 0.001731)	-2.104%(-0.8531%, -3.355%)	0.001	1-stearoyl-2-arachidonoyl-gpc (18:0/20:4) levels	0.0217
myocardial infarction	cancer	3.607e-05(-7.693e-05, 0.0001491)	-0.06992%(0.1491%, -0.2889%)	0.5315	Bilirubin (E,E) levels	0.7624
myocardial infarction	cancer	0.0003836(6.399e-05, 0.0007033)	-0.7436%(-0.124%, -1.363%)	0.0187	Bilirubin (E,Z or Z,E) levels	0.1187
myocardial infarction	cancer	-0.0001333(-0.0003557, 8.909e-05)	0.2584%(0.6895%, -0.1727%)	0.24	Androsterone glucuronide levels	0.5146
myocardial infarction	cancer	0.0002739(-2.127e-05, 0.0005691)	-0.531%(0.04123%, -1.103%)	0.0689	N6-methyllysine levels	0.2514
myocardial infarction	cancer	-0.0002433(-0.0009859, 0.0004992)	0.4717%(1.911%, -0.9675%)	0.5206	N-acetyl-1-methylhistidine levels	0.7569
myocardial infarction	cancer	4.734e-05(-0.0002792, 0.0003739)	-0.09175%(0.5412%, -0.7247%)	0.7763	N-delta-acetylornithine levels	0.9012
myocardial infarction	cancer	-0.0004571(-0.000874, -4.021e-05)	0.886%(1.694%, 0.07794%)	0.0316	1-palmyocardial infarctiontoyl-2-arachidonoyl-gpc (16:0/20:4n6) levels	0.1646
myocardial infarction	cancer	0.0004659(6.944e-06, 0.0009249)	-0.9031%(-0.01346%, -1.793%)	0.0466	Glycochenodeoxycholate glucuronide (1) levels	0.2079
myocardial infarction	cancer	0.0004399(-2.051e-06, 0.0008819)	-0.8527%(0.003975%, -1.709%)	0.0511	2'-o-methylcytidine levels	0.218
myocardial infarction	cancer	-1.076e-06(-3.109e-05, 2.894e-05)	0.002086%(0.06027%, -0.0561%)	0.944	2'-o-methyluridine levels	0.9804
myocardial infarction	cancer	0.000305(1.123e-05, 0.0005987)	-0.5912%(-0.02176%, -1.161%)	0.0419	N6,N6-dimethyllysine levels	0.1915
myocardial infarction	cancer	-1.81e-05(-0.0001366, 0.0001004)	0.03509%(0.2647%, -0.1945%)	0.7645	N2-acetyl,N6,N6-dimethyllysine levels	0.8964
myocardial infarction	cancer	-8.001e-05(-0.0002496, 8.957e-05)	0.1551%(0.4838%, -0.1736%)	0.3551	N2-acetyl,N6-methyllysine levels	0.6191
myocardial infarction	cancer	0.000486(-5.481e-05, 0.001027)	-0.9421%(0.1062%, -1.99%)	0.0782	Deoxycholic acid glucuronide levels	0.2689
myocardial infarction	cancer	0.0001739(-0.0005151, 0.0008629)	-0.337%(0.9984%, -1.672%)	0.6208	Decadienedioic acid (C10:2-DC) levels	0.8184
myocardial infarction	cancer	0.0001466(-0.0001122, 0.0004053)	-0.2841%(0.2174%, -0.7856%)	0.2668	Bilirubin degradation product, C17H18N2O4 (1) levels	0.5502
myocardial infarction	cancer	0.0001828(-0.000116, 0.0004816)	-0.3544%(0.2248%, -0.9336%)	0.2305	Bilirubin degradation product, C17H18N2O4 (2) levels	0.5081
myocardial infarction	cancer	-0.0003223(-0.0006682, 2.368e-05)	0.6247%(1.295%, -0.04591%)	0.0679	Bilirubin degradation product, C17H18N2O4 (3) levels	0.2501
myocardial infarction	cancer	0.0005409(9.595e-05, 0.0009859)	-1.048%(-0.186%, -1.911%)	0.0172	Bilirubin (z,z) levels	0.114
myocardial infarction	cancer	0.000763(4.675e-05, 0.001479)	-1.479%(-0.09061%, -2.867%)	0.0368	Ethylmalonate levels	0.1771
myocardial infarction	cancer	3.802e-07(-0.0001094, 0.0001101)	-0.000737%(0.212%, -0.2135%)	0.9946	Biliverdin levels	0.9981
myocardial infarction	cancer	1.582e-05(-0.0001479, 0.0001795)	-0.03067%(0.2867%, -0.348%)	0.8498	Glycine levels	0.9442
myocardial infarction	cancer	-0.0002211(-0.000657, 0.0002147)	0.4286%(1.273%, -0.4161%)	0.32	X-12112 levels	0.5902
myocardial infarction	cancer	2.688e-06(-3.379e-05, 3.916e-05)	-0.00521%(0.06549%, -0.07591%)	0.8851	X-12798 levels	0.9614
myocardial infarction	cancer	0.0002128(-8.204e-05, 0.0005076)	-0.4124%(0.159%, -0.9839%)	0.1572	X-13431 levels	0.4137
myocardial infarction	cancer	-3.347e-05(-0.0001359, 6.892e-05)	0.06488%(0.2633%, -0.1336%)	0.5217	X-19141 levels	0.7577
myocardial infarction	cancer	0.0002644(-0.0003571, 0.0008859)	-0.5125%(0.6921%, -1.717%)	0.4044	Spermyocardial infarctiondine to 5-methylthioadenosine (MTA) ratio	0.659
myocardial infarction	cancer	-0.0002892(-0.000745, 0.0001666)	0.5606%(1.444%, -0.3229%)	0.2136	Spermyocardial infarctiondine to ornithine ratio	0.4808
myocardial infarction	cancer	0.0003241(-0.0005816, 0.00123)	-0.6282%(1.127%, -2.384%)	0.483	Alpha-ketoglutarate to alpha-ketobutyrate ratio	0.7367
myocardial infarction	cancer	0.001103(0.0004114, 0.001795)	-2.138%(-0.7974%, -3.48%)	0.0018	Alpha-ketoglutarate to glutamate ratio	0.0282
myocardial infarction	cancer	0.0005869(-0.0004624, 0.001636)	-1.138%(0.8963%, -3.171%)	0.273	Adenosine 5'-diphosphate (ADP) to phosphoethanolamyocardial infarctionne ratio	0.5563
myocardial infarction	cancer	-0.0002121(-0.000744, 0.0003197)	0.4112%(1.442%, -0.6196%)	0.4343	3-phosphoglycerate to adenosine 5'-diphosphate (ADP) ratio	0.6902
myocardial infarction	cancer	1.928e-05(-0.0001563, 0.0001949)	-0.03738%(0.303%, -0.3778%)	0.8296	Alpha-ketoglutarate to succinate ratio	0.9314
myocardial infarction	cancer	2.542e-06(-0.0001737, 0.0001788)	-0.004927%(0.3367%, -0.3466%)	0.9774	Adenosine 3',5'-cyclic monophosphate (cAMP) to adenosine 5'-monophosphate (AMP) ratio	0.9916
myocardial infarction	cancer	0.0005595(-0.0004472, 0.001566)	-1.085%(0.8669%, -3.036%)	0.276	Adenosine 5'-diphosphate (ADP) to pantothenate ratio	0.5592
myocardial infarction	cancer	0.00238(0.001156, 0.003604)	-4.613%(-2.241%, -6.985%)	1e-04	Adenosine 5'-diphosphate (ADP) to phosphate ratio	0.0069
myocardial infarction	cancer	0.0001299(-0.0001461, 0.000406)	-0.2519%(0.2832%, -0.7869%)	0.3562	S-adenosylhomocysteine (SAH) to leucine ratio	0.6202
myocardial infarction	cancer	0.0007025(-2.129e-05, 0.001426)	-1.362%(0.04126%, -2.765%)	0.0571	S-adenosylhomocysteine (SAH) to 5-methyluridine (ribothymyocardial infarctiondine) ratio	0.2305
myocardial infarction	cancer	0.0002455(-0.000696, 0.001187)	-0.4759%(1.349%, -2.301%)	0.6093	Cholate to taurocholate ratio	0.8123
myocardial infarction	cancer	-0.0005403(-0.001502, 0.0004218)	1.047%(2.912%, -0.8176%)	0.271	Adenosine 5'-diphosphate (ADP) to creatine ratio	0.5556
myocardial infarction	cancer	-0.0001542(-0.0003565, 4.797e-05)	0.299%(0.6909%, -0.09299%)	0.1349	N-acetylputrescine to (N(1) + N(8))-acetylspermyocardial infarctiondine ratio	0.3689
myocardial infarction	cancer	-7.233e-05(-0.0002832, 0.0001386)	0.1402%(0.549%, -0.2686%)	0.5015	Adenosine 3',5'-cyclic monophosphate (cAMP) to taurocholate ratio	0.7437
myocardial infarction	cancer	0.0003567(-0.0001136, 0.000827)	-0.6914%(0.2202%, -1.603%)	0.1371	Adenosine 5'-diphosphate (ADP) to Adenosine 5'-monophosphate (AMP) ratio	0.3743
myocardial infarction	cancer	0.0009579(-4.074e-05, 0.001957)	-1.857%(0.07897%, -3.792%)	0.0601	3-phosphoglycerate to phosphate ratio	0.235
myocardial infarction	cancer	-0.001363(-0.002158, -0.0005687)	2.643%(4.183%, 1.102%)	8e-04	Adenosine 5'-diphosphate (ADP) to fructose ratio	0.0186
myocardial infarction	cancer	0.002765(0.001294, 0.004237)	-5.36%(-2.508%, -8.212%)	2e-04	Adenosine 5'-diphosphate (ADP) to mannose ratio	0.0092
myocardial infarction	cancer	0.0007021(4.548e-05, 0.001359)	-1.361%(-0.08815%, -2.634%)	0.0361	Adenosine 5'-diphosphate (ADP) to tyrosine ratio	0.1767
myocardial infarction	cancer	0.001969(0.0008659, 0.003072)	-3.817%(-1.678%, -5.955%)	5e-04	Adenosine 5'-diphosphate (ADP) to N-acetylglucosamyocardial infarctionne to N-acetylgalactosamyocardial infarctionne ratio	0.0149
myocardial infarction	cancer	0.003728(0.0007631, 0.006693)	-7.226%(-1.479%, -12.97%)	0.0137	Adenosine 5'-monophosphate (AMP) to palmyocardial infarctiontate (16:0) ratio	0.099
myocardial infarction	cancer	-0.001797(-0.002649, -0.0009453)	3.483%(5.134%, 1.832%)	0	Arginine to ornithine ratio	0.0031
myocardial infarction	cancer	-0.000116(-0.001326, 0.001094)	0.2248%(2.569%, -2.12%)	0.8509	Adenosine 5'-diphosphate (ADP) to arginine ratio	0.9432
myocardial infarction	cancer	0.0005105(-0.0004713, 0.001492)	-0.9895%(0.9135%, -2.893%)	0.3081	Adenosine 5'-diphosphate (ADP) to 2'-deoxyuridine ratio	0.5814
myocardial infarction	cancer	-0.0003353(-0.001081, 0.0004108)	0.6499%(2.096%, -0.7963%)	0.3784	Adenosine 5'-monophosphate (AMP) to inosine 5'-monophosphate (IMP) ratio	0.6322
myocardial infarction	cancer	-0.0004169(-0.002227, 0.001393)	0.8081%(4.317%, -2.7%)	0.6517	Adenosine 5'-monophosphate (AMP) to proline ratio	0.8302
myocardial infarction	cancer	-0.0008389(-0.001745, 6.754e-05)	1.626%(3.383%, -0.1309%)	0.0697	Arachidonate (20:4n6) to oleate to vaccenate (18:1) ratio	0.2527
myocardial infarction	cancer	-0.0001527(-0.0006436, 0.0003383)	0.2959%(1.248%, -0.6557%)	0.5422	Adenosine 5'-monophosphate (AMP) to alanine ratio	0.7676
myocardial infarction	cancer	0.0002812(-0.0002849, 0.0008473)	-0.545%(0.5522%, -1.642%)	0.3303	Aspartate to citrate ratio	0.5959
myocardial infarction	cancer	-7.515e-05(-0.0003484, 0.0001981)	0.1457%(0.6753%, -0.3839%)	0.5899	Arginine to citrulline ratio	0.7963
myocardial infarction	cancer	-7.083e-05(-0.0003732, 0.0002316)	0.1373%(0.7234%, -0.4489%)	0.6462	Arginine to glutamate ratio	0.8307
myocardial infarction	cancer	0.0007921(-1.239e-05, 0.001597)	-1.535%(0.02402%, -3.095%)	0.0536	Adenosine 5'-monophosphate (AMP) to phenylalanine ratio	0.2235
myocardial infarction	cancer	1.881e-05(-0.0004554, 0.000493)	-0.03647%(0.8827%, -0.9557%)	0.938	Adenosine 5'-diphosphate (ADP) to gluconate ratio	0.9808
myocardial infarction	cancer	-0.0004462(-0.001266, 0.0003735)	0.8648%(2.454%, -0.724%)	0.286	Adenosine 5'-monophosphate (AMP) to phosphate ratio	0.5696
myocardial infarction	cancer	-0.0001399(-0.0004466, 0.0001667)	0.2712%(0.8656%, -0.3232%)	0.3712	Aspartate to glutamate ratio	0.6291
myocardial infarction	cancer	0.003903(0.001991, 0.005814)	-7.564%(-3.858%, -11.27%)	1e-04	Arachidonate (20:4n6) to pyruvate ratio	0.0044
myocardial infarction	cancer	-0.0005279(-0.001199, 0.0001427)	1.023%(2.323%, -0.2765%)	0.1228	Aspartate to asparagine ratio	0.3545
myocardial infarction	cancer	-5.443e-05(-0.0002338, 0.0001249)	0.1055%(0.4531%, -0.2421%)	0.5519	Cortisone to cortisol ratio	0.7765
myocardial infarction	cancer	-0.001095(-0.002029, -0.000161)	2.123%(3.933%, 0.3121%)	0.0216	Succinate to acetoacetate ratio	0.1279
myocardial infarction	cancer	-0.0006061(-0.001205, -6.966e-06)	1.175%(2.336%, 0.0135%)	0.0474	Aspartate to citrulline ratio	0.2093
myocardial infarction	cancer	0.0001969(-0.0004111, 0.000805)	-0.3817%(0.7969%, -1.56%)	0.5256	Sphingosine to phosphate ratio	0.7586
myocardial infarction	cancer	-0.0009904(-0.001905, -7.546e-05)	1.92%(3.693%, 0.1463%)	0.0339	Inosine 5'-monophosphate (IMP) to phosphate ratio	0.1712
myocardial infarction	cancer	-0.000149(-0.000647, 0.000349)	0.2888%(1.254%, -0.6765%)	0.5576	Glycine to pyridoxal ratio	0.7791
myocardial infarction	cancer	-0.0009437(-0.001533, -0.0003544)	1.829%(2.972%, 0.6869%)	0.0017	Glycine to alanine ratio	0.0276
myocardial infarction	cancer	-9.803e-05(-0.0003378, 0.0001418)	0.19%(0.6548%, -0.2748%)	0.423	Glycine to serine ratio	0.6799
myocardial infarction	cancer	-0.0004557(-0.001091, 0.00018)	0.8832%(2.115%, -0.349%)	0.1601	Histidine to trans-urocanate ratio	0.4173
myocardial infarction	cancer	-0.0004414(-0.00137, 0.0004874)	0.8556%(2.656%, -0.9447%)	0.3516	Methionine to methionine sulfoxide ratio	0.6168
myocardial infarction	cancer	1.903e-05(-7.601e-05, 0.0001141)	-0.03688%(0.1473%, -0.2211%)	0.6948	Citrulline to dimethylarginine (SDMA + ADMA) ratio	0.8577
myocardial infarction	cancer	0.0002491(-0.0002126, 0.0007109)	-0.4828%(0.4122%, -1.378%)	0.2903	Palmyocardial infarctiontate (16:0) to myristate (14:0) ratio	0.5757
myocardial infarction	cancer	4.519e-05(-0.0006753, 0.0007656)	-0.08758%(1.309%, -1.484%)	0.9022	Phosphate to N-acetylneuramyocardial infarctionnate ratio	0.9678
myocardial infarction	cancer	0.002825(0.001704, 0.003945)	-5.475%(-3.303%, -7.647%)	0	Phosphate to uridine ratio	4e-04
myocardial infarction	cancer	-0.000628(-0.001272, 1.568e-05)	1.217%(2.465%, -0.03039%)	0.0558	Phosphate to alanine ratio	0.2299
myocardial infarction	cancer	0.0002172(-0.000262, 0.0006965)	-0.4211%(0.5079%, -1.35%)	0.3743	Phosphate to phosphoethanolamyocardial infarctionne ratio	0.6299
myocardial infarction	cancer	-0.0003978(-0.0009181, 0.0001225)	0.771%(1.779%, -0.2374%)	0.134	Phosphate to glucose ratio	0.3678
myocardial infarction	cancer	-7.721e-05(-0.0005593, 0.0004049)	0.1497%(1.084%, -0.7848%)	0.7536	Phosphate to 2'-deoxyuridine ratio	0.8896
myocardial infarction	cancer	-0.0002845(-0.0009662, 0.0003972)	0.5515%(1.873%, -0.7698%)	0.4133	Phosphate to mannose ratio	0.6682
myocardial infarction	cancer	0.0003686(-0.0005548, 0.001292)	-0.7145%(1.075%, -2.504%)	0.434	Phenylalanine to tyrosine ratio	0.6905
myocardial infarction	cancer	0.003729(0.002139, 0.005319)	-7.227%(-4.145%, -10.31%)	0	Phosphate to fructose ratio	8e-04
myocardial infarction	cancer	1.663e-05(-8.428e-05, 0.0001175)	-0.03224%(0.1634%, -0.2278%)	0.7466	Phosphate to citrate ratio	0.8843
myocardial infarction	cancer	-0.0006184(-0.001254, 1.715e-05)	1.199%(2.43%, -0.03323%)	0.0565	Serine to alpha-tocopherol ratio	0.2293
myocardial infarction	cancer	0.00182(0.0008447, 0.002796)	-3.528%(-1.637%, -5.42%)	3e-04	Uridine to pseudouridine ratio	0.0097
myocardial infarction	cancer	0.0001566(-0.0004099, 0.0007231)	-0.3036%(0.7944%, -1.402%)	0.5879	Serine to pyruvate ratio	0.7968
myocardial infarction	cancer	-5.919e-05(-0.0002987, 0.0001803)	0.1147%(0.579%, -0.3496%)	0.6281	Glutamate to glutamyocardial infarctionne ratio	0.8196
myocardial infarction	cancer	-0.001083(-0.002116, -5.013e-05)	2.1%(4.102%, 0.09717%)	0.0399	Uridine to cytidine ratio	0.1861
myocardial infarction	cancer	2.384e-05(-0.0004516, 0.0004993)	-0.0462%(0.8754%, -0.9678%)	0.9217	Pyruvate to 3-methyl-2-oxobutyrate ratio	0.9739
myocardial infarction	cancer	2.506e-05(-0.000224, 0.0002742)	-0.04857%(0.4343%, -0.5314%)	0.8437	Pyruvate to N-acetylneuramyocardial infarctionnate ratio	0.9412
myocardial infarction	cancer	-6.525e-05(-0.0005003, 0.0003698)	0.1265%(0.9697%, -0.7168%)	0.7688	Alanine to pyruvate ratio	0.8962
myocardial infarction	cancer	0.0001887(-0.0001809, 0.0005583)	-0.3657%(0.3506%, -1.082%)	0.317	Glucose to maltose ratio	0.5886
myocardial infarction	cancer	0.0004739(-0.0001032, 0.001051)	-0.9186%(0.2%, -2.037%)	0.1075	Mannose to trans-4-hydroxyproline ratio	0.3301
myocardial infarction	cancer	5.945e-05(-0.0001165, 0.0002354)	-0.1152%(0.2258%, -0.4563%)	0.5078	Mannose to S-methylcysteine ratio	0.7461
myocardial infarction	cancer	0.001418(0.0005643, 0.002271)	-2.748%(-1.094%, -4.402%)	0.0011	Glutamate to cysteine ratio	0.024
myocardial infarction	cancer	-0.001012(-0.001697, -0.0003273)	1.962%(3.289%, 0.6345%)	0.0038	Cysteine to 5-oxoproline ratio	0.0451
myocardial infarction	cancer	0.001432(0.0006207, 0.002243)	-2.776%(-1.203%, -4.348%)	5e-04	Cysteine to alanine ratio	0.0155
myocardial infarction	cancer	-3.018e-05(-0.0001482, 8.782e-05)	0.0585%(0.2872%, -0.1702%)	0.6161	Glutamyocardial infarctionne to asparagine ratio	0.8184
myocardial infarction	cancer	-0.0002618(-0.0005764, 5.286e-05)	0.5074%(1.117%, -0.1025%)	0.103	5-oxoproline to citrate ratio	0.3196
myocardial infarction	cancer	9.122e-05(-0.0002311, 0.0004136)	-0.1768%(0.448%, -0.8016%)	0.5791	Alpha-tocopherol to sulfate ratio	0.7964
myocardial infarction	cancer	0.000466(-4.157e-05, 0.0009737)	-0.9033%(0.08058%, -1.887%)	0.0719	Thyroxine to taurocholate ratio	0.2556
myocardial infarction	cancer	-2.821e-05(-0.0002407, 0.0001843)	0.05468%(0.4666%, -0.3572%)	0.7947	Creatine to carnitine ratio	0.912
myocardial infarction	cancer	0.0002214(-0.0001668, 0.0006097)	-0.4292%(0.3233%, -1.182%)	0.2636	Carnitine to palmyocardial infarctiontoylcarnitine (C16) ratio	0.5468
myocardial infarction	cancer	-5.112e-08(-3.907e-05, 3.897e-05)	9.91e-05%(0.07574%, -0.07554%)	0.998	Glycolithocholate to glycolithocholate sulfate ratio	0.9994
myocardial infarction	cancer	-0.0002048(-0.0008519, 0.0004424)	0.3969%(1.651%, -0.8575%)	0.5352	Oleoyl-linoleoyl-glycerol (18:1 to 18:2) [2] to linoleoyl-arachidonoyl-glycerol (18:2 to 20:4) [1] ratio	0.7645
myocardial infarction	cancer	0.0002094(-0.0003245, 0.0007432)	-0.4058%(0.629%, -1.441%)	0.4421	Oleoyl-linoleoyl-glycerol (18:1 to 18:2) [2] to linoleoyl-arachidonoyl-glycerol (18:2 to 20:4) [2] ratio	0.6963
myocardial infarction	cancer	2.123e-06(-0.0005212, 0.0005254)	-0.004114%(1.01%, -1.018%)	0.9937	Spermyocardial infarctiondine to (N(1) + N(8))-acetylspermyocardial infarctiondine ratio	0.9987
myocardial infarction	cancer	1.834e-06(-3.971e-05, 4.338e-05)	-0.003554%(0.07697%, -0.08408%)	0.9311	Spermyocardial infarctiondine to N-acetylputrescine ratio	0.9764
myocardial infarction	cancer	9.298e-06(-5.864e-05, 7.724e-05)	-0.01802%(0.1137%, -0.1497%)	0.7885	Dopamyocardial infarctionne 4-sulfate to dopamyocardial infarctionne 3-O-sulfate ratio	0.9086
myocardial infarction	cancer	-0.0007781(-0.001538, -1.774e-05)	1.508%(2.982%, 0.03438%)	0.0449	Spermyocardial infarctiondine to adenosine 5'-diphosphate (ADP) ratio	0.2014
myocardial infarction	cancer	0.0002308(-0.000619, 0.001081)	-0.4474%(1.2%, -2.095%)	0.5945	Spermyocardial infarctiondine to histidine ratio	0.7995
myocardial infarction	cancer	-0.0009293(-0.001689, -0.0001693)	1.801%(3.274%, 0.3282%)	0.0165	5-methylthioadenosine (MTA) to phosphate ratio	0.113
myocardial infarction	cancer	0.0007172(-3.036e-06, 0.001437)	-1.39%(0.005884%, -2.786%)	0.051	Histidine to pyruvate ratio	0.2182
myocardial infarction	cancer	-6.556e-05(-0.0002848, 0.0001537)	0.1271%(0.5521%, -0.2979%)	0.5578	Spermyocardial infarctiondine to phosphate ratio	0.7786
myocardial infarction	cancer	0.0006331(-0.001557, 0.002823)	-1.227%(3.017%, -5.471%)	0.5709	Spermyocardial infarctiondine to pyruvate ratio	0.7906
myocardial infarction	cancer	5.826e-05(-0.0001247, 0.0002413)	-0.1129%(0.2418%, -0.4676%)	0.5327	Spermyocardial infarctiondine to carnitine ratio	0.7625
myocardial infarction	cancer	-0.0001833(-0.001245, 0.0008779)	0.3554%(2.412%, -1.702%)	0.7349	Spermyocardial infarctiondine to ergothioneine ratio	0.8756
myocardial infarction	cancer	-0.0001294(-0.0003748, 0.000116)	0.2508%(0.7265%, -0.2249%)	0.3015	Carnitine to ergothioneine ratio	0.5805
myocardial infarction	cancer	-0.0007209(-0.002044, 0.0006022)	1.397%(3.962%, -1.167%)	0.2856	Spermyocardial infarctiondine to choline ratio	0.5703
myocardial infarction	cancer	0.0004188(-0.0001993, 0.001037)	-0.8117%(0.3863%, -2.01%)	0.1842	Spermyocardial infarctiondine to taurocholate ratio	0.4492
myocardial infarction	cancer	-0.000405(-0.0009142, 0.0001042)	0.785%(1.772%, -0.2019%)	0.119	Alpha-ketoglutarate to kynurenine ratio	0.35
myocardial infarction	cancer	0.0001781(-0.0001749, 0.0005312)	-0.3453%(0.339%, -1.03%)	0.3227	Choline to taurocholate ratio	0.5898
myocardial infarction	cancer	0.0003609(-0.000175, 0.0008967)	-0.6994%(0.3391%, -1.738%)	0.1868	Glutamate to kynurenine ratio	0.4479
myocardial infarction	cancer	-0.0005232(-0.001405, 0.0003591)	1.014%(2.724%, -0.696%)	0.2451	Ornithine to glutamate ratio	0.5215
myocardial infarction	cancer	0.0003483(-0.0001404, 0.0008369)	-0.6751%(0.2721%, -1.622%)	0.1624	Alpha-ketoglutarate to ornithine ratio	0.4172
myocardial infarction	cancer	0.0007182(-0.000438, 0.001874)	-1.392%(0.849%, -3.633%)	0.2234	3-hydroxyisobutyrate to adenosine 5'-diphosphate (ADP) ratio	0.4957
myocardial infarction	cancer	0.001018(0.0002628, 0.001773)	-1.974%(-0.5095%, -3.438%)	0.0082	Alpha-ketoglutarate to aspartate ratio	0.0721
myocardial infarction	cancer	-3.244e-05(-0.000567, 0.0005021)	0.06288%(1.099%, -0.9733%)	0.9053	3-hydroxyisobutyrate to phosphate ratio	0.969
myocardial infarction	cancer	-0.002332(-0.003784, -0.0008803)	4.521%(7.335%, 1.706%)	0.0016	Adenosine 5'-diphosphate (ADP) to glycerate ratio	0.028
myocardial infarction	cancer	-0.0004656(-0.001336, 0.0004047)	0.9025%(2.59%, -0.7844%)	0.2944	3-phosphoglycerate to glycerate ratio	0.5764
myocardial infarction	cancer	0.0004512(-0.0007868, 0.001689)	-0.8745%(1.525%, -3.274%)	0.475	Adenosine 5'-diphosphate (ADP) to valine ratio	0.7308
myocardial infarction	cancer	-0.00116(-0.002101, -0.0002187)	2.248%(4.072%, 0.4239%)	0.0157	Adenosine 5'-diphosphate (ADP) to glycine ratio	0.1095
myocardial infarction	cancer	-0.0002061(-0.0006138, 0.0002017)	0.3995%(1.19%, -0.3909%)	0.3219	Phosphate to valine ratio	0.5898
myocardial infarction	cancer	0.001098(-0.0006824, 0.002878)	-2.127%(1.323%, -5.577%)	0.2268	Adenosine 5'-diphosphate (ADP) to N-palmyocardial infarctiontoyl-sphingosine (d18:1 to 16:0) ratio	0.5017
myocardial infarction	cancer	0.00117(-3.581e-05, 0.002375)	-2.267%(0.06942%, -4.604%)	0.0572	Adenosine 5'-diphosphate (ADP) to sulfate ratio	0.2301
myocardial infarction	cancer	-0.001364(-0.00249, -0.0002388)	2.644%(4.826%, 0.4628%)	0.0175	Phosphate to sulfate ratio	0.1151
myocardial infarction	cancer	-2.065e-05(-0.0001033, 6.2e-05)	0.04002%(0.2002%, -0.1202%)	0.6244	Glycine to phosphate ratio	0.8185
myocardial infarction	cancer	0.000593(8.776e-06, 0.001177)	-1.149%(-0.01701%, -2.282%)	0.0467	Phosphate to N-palmyocardial infarctiontoyl-sphingosine (d18:1 to 16:0) ratio	0.2073
myocardial infarction	cancer	1.836e-05(-8.859e-05, 0.0001253)	-0.03559%(0.1717%, -0.2429%)	0.7365	Cholate to bilirubin (Z,Z) ratio	0.876
myocardial infarction	cancer	0.0007439(8.284e-05, 0.001405)	-1.442%(-0.1606%, -2.723%)	0.0274	Bilirubin (Z,Z) to taurocholate ratio	0.1499
myocardial infarction	cancer	-0.001024(-0.001895, -0.000154)	1.985%(3.672%, 0.2986%)	0.0211	Cholate to adenosine 3',5'-cyclic monophosphate (cAMP) ratio	0.1276
myocardial infarction	cancer	-0.0001607(-0.000622, 0.0003006)	0.3115%(1.206%, -0.5826%)	0.4946	Cholate to phosphate ratio	0.7391
myocardial infarction	cancer	0.001898(0.0007269, 0.003068)	-3.678%(-1.409%, -5.947%)	0.0015	Adenosine 5'-diphosphate (ADP) to citrate ratio	0.0274
myocardial infarction	cancer	-0.0004326(-0.0009189, 5.372e-05)	0.8385%(1.781%, -0.1041%)	0.0812	Cholate to adenosine 5'-monophosphate (AMP) ratio	0.2754
myocardial infarction	cancer	-3.126e-05(-0.001048, 0.0009854)	0.0606%(2.031%, -1.91%)	0.9519	Adenosine 5'-diphosphate (ADP) to glycerol 3-phosphate ratio	0.9821
myocardial infarction	cancer	-1.623e-06(-4.543e-05, 4.218e-05)	0.003146%(0.08805%, -0.08176%)	0.9421	Adenosine 5'-diphosphate (ADP) to glycerol ratio	0.9814
myocardial infarction	cancer	0.0003131(-0.0008147, 0.001441)	-0.6068%(1.579%, -2.793%)	0.5864	Glycerol to glycerol 3-phosphate ratio	0.7978
myocardial infarction	cancer	0.001095(0.0003627, 0.001828)	-2.123%(-0.7029%, -3.543%)	0.0034	Adenosine 5'-diphosphate (ADP) to glutamate ratio	0.042
myocardial infarction	cancer	-0.0004528(-0.001009, 0.000104)	0.8776%(1.957%, -0.2015%)	0.1109	Phosphate to glutamate ratio	0.3355
myocardial infarction	cancer	0.0006435(5.381e-05, 0.001233)	-1.247%(-0.1043%, -2.39%)	0.0324	Adenosine 5'-diphosphate (ADP) to aspartate ratio	0.1664
myocardial infarction	cancer	-0.0007284(-0.001704, 0.0002471)	1.412%(3.303%, -0.479%)	0.1433	Adenosine 5'-diphosphate (ADP) to flavin adenine dinucleotide (FAD) ratio	0.3874
myocardial infarction	cancer	0.0002699(-0.0006955, 0.001235)	-0.5232%(1.348%, -2.394%)	0.5837	Adenosine 5'-diphosphate (ADP) to oxalate (ethanedioate) ratio	0.7957
myocardial infarction	cancer	-0.001056(-0.003215, 0.001103)	2.047%(6.232%, -2.138%)	0.3377	Citrate to oxalate (ethanedioate) ratio	0.6016
myocardial infarction	cancer	-0.0009154(-0.002884, 0.001053)	1.774%(5.59%, -2.041%)	0.3621	Adenosine 5'-monophosphate (AMP) to flavin adenine dinucleotide (FAD) ratio	0.6219
myocardial infarction	cancer	-9.683e-05(-0.0003679, 0.0001743)	0.1877%(0.7131%, -0.3378%)	0.4839	Aspartate to phosphate ratio	0.7372
myocardial infarction	cancer	-0.000393(-0.000881, 9.502e-05)	0.7617%(1.708%, -0.1842%)	0.1145	Adenosine 5'-monophosphate (AMP) to citrate ratio	0.3432
myocardial infarction	cancer	-0.0002516(-0.001161, 0.000658)	0.4877%(2.251%, -1.275%)	0.5877	Phenylalanine to phosphate ratio	0.7981
myocardial infarction	cancer	-0.0004701(-0.001646, 0.0007061)	0.9111%(3.191%, -1.369%)	0.4334	Phosphate to tryptophan ratio	0.6903
myocardial infarction	cancer	0.0001656(-0.0001989, 0.0005301)	-0.321%(0.3856%, -1.028%)	0.3733	Adenosine 5'-monophosphate (AMP) to glutamyocardial infarctionne ratio	0.6296
myocardial infarction	cancer	0.0005495(3.247e-06, 0.001096)	-1.065%(-0.006294%, -2.124%)	0.0486	Adenosine 5'-monophosphate (AMP) to threonine ratio	0.2115
myocardial infarction	cancer	-0.0001824(-0.0006362, 0.0002714)	0.3535%(1.233%, -0.5261%)	0.4309	Adenosine 5'-monophosphate (AMP) to tryptophan ratio	0.6886
myocardial infarction	cancer	-0.0001531(-0.0004464, 0.0001402)	0.2967%(0.8653%, -0.2718%)	0.3064	Adenosine 5'-monophosphate (AMP) to glycine ratio	0.5812
myocardial infarction	cancer	-7.206e-05(-0.0004585, 0.0003144)	0.1397%(0.8888%, -0.6094%)	0.7148	Adenosine 5'-monophosphate (AMP) to arginine ratio	0.8657
myocardial infarction	cancer	0.0001801(-0.0003456, 0.0007059)	-0.3492%(0.67%, -1.368%)	0.5019	Adenosine 5'-monophosphate (AMP) to tyrosine ratio	0.7435
myocardial infarction	cancer	0.0001736(-0.0002399, 0.0005872)	-0.3366%(0.4651%, -1.138%)	0.4106	Arginine to phosphate ratio	0.6645
myocardial infarction	cancer	6.565e-05(-0.0001549, 0.0002863)	-0.1273%(0.3003%, -0.5548%)	0.5597	Phosphate to threonine ratio	0.7796
myocardial infarction	cancer	0.0007056(7.954e-05, 0.001332)	-1.368%(-0.1542%, -2.581%)	0.0272	Phosphate to glutamyocardial infarctionne ratio	0.1498
myocardial infarction	cancer	8.489e-05(-0.0001445, 0.0003143)	-0.1645%(0.28%, -0.6091%)	0.4682	Adenosine 5'-monophosphate (AMP) to aspartate ratio	0.7251
myocardial infarction	cancer	0.0001606(-0.00016, 0.0004813)	-0.3114%(0.3102%, -0.933%)	0.3262	Phosphate to tyrosine ratio	0.5922
myocardial infarction	cancer	-0.0002589(-0.0009256, 0.0004078)	0.5018%(1.794%, -0.7905%)	0.4466	Adenosine 5'-monophosphate (AMP) to asparagine ratio	0.6986
myocardial infarction	cancer	0.0005827(-0.000536, 0.001701)	-1.129%(1.039%, -3.298%)	0.3073	Adenosine 5'-monophosphate (AMP) to serine ratio	0.5806
myocardial infarction	cancer	-0.0001352(-0.0005799, 0.0003094)	0.2621%(1.124%, -0.5998%)	0.5511	Histidine to phosphate ratio	0.7762
myocardial infarction	cancer	-0.0007052(-0.001582, 0.0001716)	1.367%(3.066%, -0.3326%)	0.1149	Adenosine 5'-monophosphate (AMP) to methionine ratio	0.3438
myocardial infarction	cancer	9.61e-05(-0.0001676, 0.0003598)	-0.1863%(0.3249%, -0.6974%)	0.4751	Phosphate to serine ratio	0.7301
myocardial infarction	cancer	-1.591e-05(-0.0001454, 0.0001135)	0.03083%(0.2818%, -0.2201%)	0.8097	Methionine to phosphate ratio	0.9201
myocardial infarction	cancer	-0.001185(-0.002313, -5.754e-05)	2.297%(4.483%, 0.1115%)	0.0394	Adenosine 5'-monophosphate (AMP) to histidine ratio	0.1851
myocardial infarction	cancer	-0.0001282(-0.0003773, 0.000121)	0.2484%(0.7314%, -0.2345%)	0.3134	phosphate to asparagine ratio	0.5842
myocardial infarction	cancer	-0.0001124(-0.0003728, 0.0001481)	0.2178%(0.7226%, -0.287%)	0.3977	Adenosine 5'-monophosphate (AMP) to isoleucine ratio	0.6535
myocardial infarction	cancer	3.551e-05(-0.0001169, 0.0001879)	-0.06883%(0.2266%, -0.3642%)	0.6479	Isoleucine to phosphate ratio	0.8306
myocardial infarction	cancer	-0.0002599(-0.0007118, 0.0001919)	0.5038%(1.38%, -0.372%)	0.2596	Adenosine 5'-monophosphate (AMP) to valine ratio	0.5423
myocardial infarction	cancer	0.0005926(-0.0001932, 0.001378)	-1.149%(0.3745%, -2.672%)	0.1394	Adenosine 5'-monophosphate (AMP) to acetoacetate ratio	0.3789
myocardial infarction	cancer	0.0002843(-0.0002807, 0.0008494)	-0.5511%(0.5441%, -1.646%)	0.324	Adenosine 5'-monophosphate (AMP) to cysteine ratio	0.5898
myocardial infarction	cancer	0.0003111(-0.0002805, 0.0009026)	-0.6029%(0.5436%, -1.75%)	0.3027	Phosphate to cysteine ratio	0.5797
myocardial infarction	cancer	-0.0002049(-0.0009684, 0.0005586)	0.3972%(1.877%, -1.083%)	0.5989	Cortisol to 4-cholesten-3-one ratio	0.8023
myocardial infarction	cancer	9.094e-06(-9.44e-05, 0.0001126)	-0.01763%(0.183%, -0.2182%)	0.8633	Cysteinylglycine to taurine ratio	0.9472
myocardial infarction	cancer	0.00036(-0.0001222, 0.0008423)	-0.6979%(0.2368%, -1.633%)	0.1434	Cysteinylglycine to glutamate ratio	0.3867
myocardial infarction	cancer	-0.0005823(-0.001089, -7.504e-05)	1.129%(2.112%, 0.1454%)	0.0245	Cortisone to 4-cholesten-3-one ratio	0.1392
myocardial infarction	cancer	-0.00079(-0.002011, 0.0004307)	1.531%(3.897%, -0.8349%)	0.2046	Taurine to glutamate ratio	0.4682
myocardial infarction	cancer	0.002581(0.001382, 0.003779)	-5.002%(-2.678%, -7.326%)	0	Glutarate (C5-DC) to caprylate (8:0) ratio	0.0023
myocardial infarction	cancer	-0.0001333(-0.001249, 0.0009821)	0.2584%(2.42%, -1.904%)	0.8148	Adenosine 5'-monophosphate (AMP) to glutamate ratio	0.9229
myocardial infarction	cancer	0.0001799(-0.0002476, 0.0006074)	-0.3487%(0.48%, -1.177%)	0.4095	Glutarate (C5-DC) to salicylate ratio	0.6636
myocardial infarction	cancer	2.686e-05(-9.807e-05, 0.0001518)	-0.05206%(0.1901%, -0.2942%)	0.6735	Aspartate to N-acetylglucosamyocardial infarctionne to N-acetylgalactosamyocardial infarctionne ratio	0.8495
myocardial infarction	cancer	-0.001245(-0.002046, -0.0004434)	2.413%(3.967%, 0.8594%)	0.0023	Aspartate to mannose ratio	0.033
myocardial infarction	cancer	-0.00113(-0.002231, -2.891e-05)	2.19%(4.325%, 0.05603%)	0.0443	Phosphate to acetoacetate ratio	0.2
myocardial infarction	cancer	-0.0004243(-0.0008826, 3.404e-05)	0.8223%(1.711%, -0.06598%)	0.0696	Mannose to N-acetylglucosamyocardial infarctionne to N-acetylgalactosamyocardial infarctionne ratio	0.2531
myocardial infarction	cancer	1.995e-05(-0.0004465, 0.0004864)	-0.03868%(0.8655%, -0.9428%)	0.9332	Phenylpyruvate to citrate ratio	0.9771
myocardial infarction	cancer	0.000754(-8.923e-05, 0.001597)	-1.461%(0.173%, -3.096%)	0.0797	Phenylpyruvate to 4-hydroxyphenylpyruvate ratio	0.2714
myocardial infarction	cancer	-0.0003758(-0.0009746, 0.0002231)	0.7283%(1.889%, -0.4324%)	0.2188	Cholesterol to cortisol ratio	0.4893
myocardial infarction	cancer	-0.0003461(-0.0008852, 0.000193)	0.6709%(1.716%, -0.3741%)	0.2083	Citrate to 4-hydroxyphenylpyruvate ratio	0.4733
myocardial infarction	cancer	-6.011e-06(-0.0002304, 0.0002184)	0.01165%(0.4466%, -0.4233%)	0.9581	Cholesterol to taurocholate ratio	0.9849
myocardial infarction	cancer	-0.0002752(-0.0006839, 0.0001335)	0.5335%(1.326%, -0.2588%)	0.1869	Cortisol to taurocholate ratio	0.4473
myocardial infarction	cancer	0.0009824(2.503e-05, 0.00194)	-1.904%(-0.04852%, -3.76%)	0.0443	Salicylate to caprylate (8:0) ratio	0.1994
myocardial infarction	cancer	0.0002343(-0.0001906, 0.0006592)	-0.4542%(0.3695%, -1.278%)	0.2798	Hypotaurine to taurine ratio	0.5612
myocardial infarction	cancer	-0.0001615(-0.0004874, 0.0001644)	0.3131%(0.9448%, -0.3186%)	0.3313	Taurine to cysteine ratio	0.5962
myocardial infarction	cancer	3.496e-05(-0.0001855, 0.0002554)	-0.06777%(0.3595%, -0.495%)	0.7559	Inosine to theophylline ratio	0.8915
myocardial infarction	cancer	0.0002417(-0.0007225, 0.001206)	-0.4684%(1.401%, -2.337%)	0.6233	Hypotaurine to cysteine ratio	0.8178
myocardial infarction	cancer	-0.0006176(-0.001367, 0.0001314)	1.197%(2.649%, -0.2546%)	0.106	Inosine to EDTA ratio	0.327
myocardial infarction	cancer	0.000165(-0.0001604, 0.0004903)	-0.3198%(0.3108%, -0.9504%)	0.3203	Theophylline to EDTA ratio	0.5899
myocardial infarction	cancer	-9.346e-05(-0.00042, 0.0002331)	0.1811%(0.8141%, -0.4518%)	0.5748	Citrulline to phosphate ratio	0.7936
myocardial infarction	cancer	-0.0004841(-0.001042, 7.365e-05)	0.9383%(2.019%, -0.1427%)	0.0889	Citrulline to ornithine ratio	0.2949
myocardial infarction	cancer	-1.833e-05(-0.0001367, 0.0001001)	0.03553%(0.265%, -0.194%)	0.7616	Phosphate to oleoyl-linoleoyl-glycerol (18:1 to 18:2) [2] ratio	0.8945
myocardial infarction	cancer	-0.0001924(-0.0009086, 0.0005239)	0.3728%(1.761%, -1.015%)	0.5986	Ornithine to phosphate ratio	0.8028
myocardial infarction	cancer	5.69e-05(-0.0005033, 0.0006171)	-0.1103%(0.9756%, -1.196%)	0.8422	Phosphate to linoleoyl-arachidonoyl-glycerol (18:2 to 20:4) [2] ratio	0.9425
myocardial infarction	cancer	-4.45e-05(-0.0003943, 0.0003053)	0.08625%(0.7643%, -0.5918%)	0.8031	Phosphate to glycerol ratio	0.9149
myocardial infarction	cancer	-0.0002654(-0.0007356, 0.0002049)	0.5144%(1.426%, -0.3972%)	0.2687	Phosphate to linoleoyl-arachidonoyl-glycerol (18:2 to 20:4) [1] ratio	0.5524
myocardial infarction	cancer	0.0001358(-0.0001834, 0.0004549)	-0.2632%(0.3554%, -0.8818%)	0.4043	Glucose to glycerol ratio	0.6597
myocardial infarction	cancer	-0.0002737(-0.0006171, 6.966e-05)	0.5305%(1.196%, -0.135%)	0.1182	2'-deoxyuridine to cytidine ratio	0.3491
myocardial infarction	cancer	3.429e-05(-0.0001262, 0.0001947)	-0.06646%(0.2446%, -0.3775%)	0.6754	Retinol (Vitamyocardial infarctionn A) to linoleoyl-arachidonoyl-glycerol (18:2 to 20:4) [1] ratio	0.848
myocardial infarction	cancer	-0.000454(-0.001372, 0.0004635)	0.88%(2.659%, -0.8985%)	0.3321	Retinol (Vitamyocardial infarctionn A) to linoleoyl-arachidonoyl-glycerol (18:2 to 20:4) [2] ratio	0.5954
myocardial infarction	cancer	-0.003158(-0.004488, -0.001827)	6.121%(8.7%, 3.542%)	0	Uridine to 2'-deoxyuridine ratio	7e-04
myocardial infarction	cancer	8.74e-05(-0.0004087, 0.0005835)	-0.1694%(0.7922%, -1.131%)	0.7299	Retinol (Vitamyocardial infarctionn A) to oleoyl-linoleoyl-glycerol (18:1 to 18:2) [2] ratio	0.8719
myocardial infarction	cancer	0.0005171(-1.645e-05, 0.001051)	-1.002%(0.03189%, -2.037%)	0.0575	Tryptophan to pyruvate ratio	0.2306
myocardial infarction	cancer	0.0001504(-0.0001304, 0.0004312)	-0.2915%(0.2528%, -0.8358%)	0.2939	tryptophan to tyrosine ratio	0.5771
myocardial infarction	cancer	3.956e-05(-8.737e-05, 0.0001665)	-0.07668%(0.1693%, -0.3227%)	0.5413	Glucose to sucrose ratio	0.7678
myocardial infarction	cancer	5.375e-06(-9.129e-05, 0.000102)	-0.01042%(0.1769%, -0.1978%)	0.9132	Tyrosine to pyruvate ratio	0.973
myocardial infarction	cancer	-0.001565(-0.002753, -0.0003777)	3.034%(5.335%, 0.7321%)	0.0098	Glucose to fructose ratio	0.0801
myocardial infarction	cancer	-0.0002142(-0.0008417, 0.0004132)	0.4152%(1.631%, -0.801%)	0.5034	Fructose to sucrose ratio	0.7434
myocardial infarction	cancer	-0.0002836(-0.0006825, 0.0001154)	0.5496%(1.323%, -0.2236%)	0.1636	Alpha-ketobutyrate to 3-methyl-2-oxobutyrate ratio	0.4179
myocardial infarction	cancer	-0.0002458(-0.001031, 0.000539)	0.4765%(1.998%, -1.045%)	0.5392	N-palmyocardial infarctiontoyl-sphingosine (d18:1 to 16:0) to N-palmyocardial infarctiontoyl-sphinganine (d18:0 to 16:0) ratio	0.7657
myocardial infarction	cancer	0.000126(-0.0002432, 0.0004953)	-0.2443%(0.4714%, -0.96%)	0.5034	Caffeine to theophylline ratio	0.7427
myocardial infarction	cancer	8.693e-05(-0.0002379, 0.0004117)	-0.1685%(0.4611%, -0.7981%)	0.5999	Mannose to glycerol ratio	0.8029
myocardial infarction	cancer	2.971e-05(-0.0001632, 0.0002226)	-0.05758%(0.3164%, -0.4315%)	0.7628	Mannose to mannitol to sorbitol ratio	0.8952
myocardial infarction	cancer	5.763e-05(-0.000578, 0.0006932)	-0.1117%(1.12%, -1.344%)	0.8589	Alpha-ketobutyrate to pyruvate ratio	0.9469
myocardial infarction	cancer	-0.0007426(-0.001785, 3e-04)	1.439%(3.46%, -0.5815%)	0.1627	Glycerol to mannitol to sorbitol ratio	0.4172
myocardial infarction	cancer	-0.0002569(-0.0006655, 0.0001517)	0.498%(1.29%, -0.2941%)	0.2179	Alpha-tocopherol to glycerol ratio	0.4888
myocardial infarction	cancer	-0.0008884(-0.001569, -0.0002077)	1.722%(3.041%, 0.4026%)	0.0105	Caffeine to theobromyocardial infarctionne ratio	0.0833
myocardial infarction	cancer	-0.0001213(-0.0003538, 0.0001112)	0.2351%(0.6858%, -0.2156%)	0.3065	N-stearoyl-sphingosine (d18:1 to 18:0) to N-palmyocardial infarctiontoyl-sphinganine (d18:0 to 16:0) ratio	0.5807
myocardial infarction	cancer	-0.0003831(-0.000916, 0.0001497)	0.7426%(1.775%, -0.2902%)	0.1588	Theophylline to theobromyocardial infarctionne ratio	0.4162
myocardial infarction	cancer	6.007e-05(-0.0004069, 0.0005271)	-0.1164%(0.7887%, -1.022%)	0.8009	N-palmyocardial infarctiontoyl-sphingosine (d18:1 to 16:0) to N-stearoyl-sphingosine (d18:1 to 18:0) ratio	0.9146
myocardial infarction	cancer	5.275e-05(-9.17e-05, 0.0001972)	-0.1022%(0.1777%, -0.3822%)	0.4741	Glycerol to carnitine ratio	0.7302
myocardial infarction	cancer	-0.0002877(-0.0007675, 0.0001921)	0.5577%(1.488%, -0.3723%)	0.2399	Carnitine to acetylcarnitine (C2) ratio	0.5151
myocardial infarction	cancer	-0.0001359(-0.0003865, 0.0001147)	0.2634%(0.7491%, -0.2224%)	0.2879	Glycerol to sulfate ratio	0.5717
myocardial infarction	cancer	0.0001081(-0.0002347, 0.0004509)	-0.2095%(0.4549%, -0.8739%)	0.5365	Glycerol to palmyocardial infarctiontoylcarnitine (C16) ratio	0.7657
myocardial infarction	cancer	0.0009895(-7.627e-05, 0.002055)	-1.918%(0.1478%, -3.984%)	0.0688	Alpha-ketoglutarate to proline ratio	0.2515
myocardial infarction	cancer	-0.001433(-0.002385, -0.0004823)	2.778%(4.622%, 0.9349%)	0.0031	Acetylcarnitine (C2) to propionylcarnitine (C3) ratio	0.0403
myocardial infarction	cancer	0.0001196(-0.000118, 0.0003572)	-0.2318%(0.2288%, -0.6923%)	0.3239	Carnitine to propionylcarnitine (C3) ratio	0.5905
myocardial infarction	cancer	-0.0001225(-0.0003917, 0.0001468)	0.2374%(0.7593%, -0.2846%)	0.3727	Succinate to proline ratio	0.6295
myocardial infarction	cancer	0.002356(0.0005656, 0.004147)	-4.567%(-1.096%, -8.038%)	0.0099	Alpha-ketoglutarate to trans-4-hydroxyproline ratio	0.0802
myocardial infarction	cancer	0.0002609(-0.0002111, 0.0007329)	-0.5057%(0.4091%, -1.421%)	0.2786	Alpha-ketoglutarate to alanine ratio	0.5604
myocardial infarction	cancer	-0.0004739(-0.001174, 0.0002258)	0.9185%(2.275%, -0.4376%)	0.1843	Proline to trans-4-hydroxyproline ratio	0.448
myocardial infarction	cancer	0.0005835(-0.0002912, 0.001458)	-1.131%(0.5644%, -2.826%)	0.191	Adenosine 5'-diphosphate (ADP) to EDTA ratio	0.4548
myocardial infarction	cancer	0.0004624(-9.62e-05, 0.001021)	-0.8963%(0.1865%, -1.979%)	0.1047	Succinate to trans-4-hydroxyproline ratio	0.3243
myocardial infarction	cancer	0.0001028(-0.0001243, 0.00033)	-0.1993%(0.2409%, -0.6396%)	0.3748	Glutamate to pyruvate ratio	0.6299
myocardial infarction	cancer	-0.0002237(-0.0007188, 0.0002714)	0.4335%(1.393%, -0.5261%)	0.3759	Phosphate to EDTA ratio	0.6302
myocardial infarction	cancer	-0.0008462(-0.001765, 7.224e-05)	1.64%(3.42%, -0.14%)	0.0709	Alpha-ketoglutarate to pyruvate ratio	0.2534
myocardial infarction	cancer	-0.0005516(-0.00144, 0.0003365)	1.069%(2.791%, -0.6522%)	0.2234	Adenosine 5'-monophosphate (AMP) to EDTA ratio	0.495
myocardial infarction	cancer	4.178e-06(-0.0002889, 0.0002973)	-0.008097%(0.56%, -0.5762%)	0.9777	Glutamate to alanine ratio	0.9912
myocardial infarction	cancer	0.0007392(-0.0001695, 0.001648)	-1.433%(0.3285%, -3.194%)	0.1108	Adenosine 5'-diphosphate (ADP) to glucose ratio	0.3359
myocardial infarction	cancer	-0.0006752(-0.001556, 0.0002053)	1.309%(3.016%, -0.398%)	0.1328	Adenosine 5'-diphosphate (ADP) to mannitol to sorbitol ratio	0.369
myocardial infarction	cancer	0.000925(-0.0002058, 0.002056)	-1.793%(0.3989%, -3.985%)	0.1089	Adenosine 5'-diphosphate (ADP) to N-acetylneuramyocardial infarctionnate ratio	0.3313
myocardial infarction	cancer	-0.0001535(-0.0009507, 0.0006437)	0.2976%(1.843%, -1.248%)	0.7058	Glucose to mannitol to sorbitol ratio	0.8623
myocardial infarction	cancer	0.0009984(8.558e-05, 0.001911)	-1.935%(-0.1659%, -3.704%)	0.0321	Mannose to fructose ratio	0.1656
myocardial infarction	cancer	0.0003146(-0.0004638, 0.001093)	-0.6098%(0.899%, -2.119%)	0.4283	Adenosine 5'-diphosphate (ADP) to cytidine ratio	0.686
myocardial infarction	cancer	-0.0003129(-0.0009912, 0.0003655)	0.6064%(1.921%, -0.7084%)	0.366	Glucose-to-mannose ratio	0.6264
myocardial infarction	cancer	2.679e-05(-0.0001055, 0.0001591)	-0.05193%(0.2044%, -0.3083%)	0.6913	Cytidine to N-acetylneuramyocardial infarctionnate ratio	0.8558
myocardial infarction	cancer	-0.0005664(-0.001779, 0.0006461)	1.098%(3.448%, -1.252%)	0.3599	Adenosine 5'-diphosphate (ADP) to choline phosphate ratio	0.6212
myocardial infarction	cancer	0.0005617(-0.0006389, 0.001762)	-1.089%(1.238%, -3.416%)	0.3592	Cytidine to N-acetylglucosamyocardial infarctionne to N-acetylgalactosamyocardial infarctionne ratio	0.6216
myocardial infarction	cancer	-0.00126(-0.001985, -0.0005351)	2.443%(3.848%, 1.037%)	7e-04	N-acetylneuramyocardial infarctionnate to N-acetylglucosamyocardial infarctionne to N-acetylgalactosamyocardial infarctionne ratio	0.0174
myocardial infarction	cancer	0.0002607(-0.0009498, 0.001471)	-0.5052%(1.841%, -2.852%)	0.673	Adenosine 5'-diphosphate (ADP) to choline ratio	0.8496
myocardial infarction	cancer	-0.0002712(-0.0006639, 0.0001215)	0.5256%(1.287%, -0.2355%)	0.1759	Choline phosphate to choline ratio	0.4359
myocardial infarction	cancer	0.0001161(-0.000289, 0.0005211)	-0.225%(0.5601%, -1.01%)	0.5743	Choline phosphate to phosphoethanolamyocardial infarctionne ratio	0.7938
myocardial infarction	cancer	0.001502(0.0005693, 0.002435)	-2.911%(-1.104%, -4.719%)	0.0016	Adenosine 5'-diphosphate (ADP) to ornithine ratio	0.0279
myocardial infarction	cancer	0.0006041(-0.0003288, 0.001537)	-1.171%(0.6373%, -2.979%)	0.2044	Adenosine 5'-diphosphate (ADP) to glutamyocardial infarctionne ratio	0.4683
myocardial infarction	cancer	-0.0008675(-0.001727, -7.652e-06)	1.682%(3.348%, 0.01483%)	0.048	Inosine 5'-monophosphate (IMP) to urate ratio	0.2093
myocardial infarction	cancer	0.001092(0.0002835, 0.0019)	-2.116%(-0.5495%, -3.683%)	0.0081	Adenosine 5'-diphosphate (ADP) to 5-oxoproline ratio	0.0714
myocardial infarction	cancer	0.0002199(-0.0001214, 0.0005612)	-0.4262%(0.2352%, -1.088%)	0.2066	Glutamate to 5-oxoproline ratio	0.4711
myocardial infarction	cancer	0.0003536(-0.00119, 0.001897)	-0.6853%(2.307%, -3.678%)	0.6535	Adenosine 5'-diphosphate (ADP) to uridine ratio	0.831
myocardial infarction	cancer	9.392e-05(-0.0001713, 0.0003591)	-0.182%(0.332%, -0.6961%)	0.4876	Phosphate to urate ratio	0.7396
myocardial infarction	cancer	0.0001383(-9.709e-05, 0.0003737)	-0.2681%(0.1882%, -0.7243%)	0.2495	Phosphate to 5-oxoproline ratio	0.5284
myocardial infarction	cancer	-0.002399(-0.003965, -0.0008327)	4.65%(7.685%, 1.614%)	0.0027	Adenosine 5'-monophosphate (AMP) to N-palmyocardial infarctiontoyl-sphingosine (d18:1 to 16:0) ratio	0.0364
myocardial infarction	cancer	-0.0005607(-0.001637, 0.0005157)	1.087%(3.173%, -0.9995%)	0.3072	Adenosine 5'-monophosphate (AMP) to leucine ratio	0.5813
myocardial infarction	cancer	4.928e-05(-0.0004261, 0.0005247)	-0.09552%(0.826%, -1.017%)	0.839	Leucine to phosphate ratio	0.9397
myocardial infarction	cancer	1.88e-05(-0.0004016, 0.0004392)	-0.03645%(0.7784%, -0.8513%)	0.9301	Leucine to N-palmyocardial infarctiontoyl-sphingosine (d18:1 to 16:0) ratio	0.9784
myocardial infarction	cancer	0.0002321(-0.0001221, 0.0005863)	-0.4499%(0.2367%, -1.136%)	0.1991	Proline to glutamate ratio	0.4637
myocardial infarction	cancer	-0.0001802(-0.000573, 0.0002127)	0.3492%(1.111%, -0.4122%)	0.3687	Phosphate to proline ratio	0.6279
myocardial infarction	cancer	0.0007791(6.285e-05, 0.001495)	-1.51%(-0.1218%, -2.898%)	0.033	Arachidonate (20:4n6) to caffeine ratio	0.168
myocardial infarction	cancer	-0.001859(-0.003116, -0.0006019)	3.603%(6.04%, 1.167%)	0.0038	Adenosine 5'-monophosphate (AMP) to urate ratio	0.0457
myocardial infarction	cancer	-0.0001588(-0.001301, 0.0009837)	0.3078%(2.522%, -1.907%)	0.7853	Arachidonate (20:4n6) to paraxanthine ratio	0.9071
myocardial infarction	cancer	-0.0005762(-0.001541, 0.0003885)	1.117%(2.987%, -0.753%)	0.2417	Caffeine to paraxanthine ratio	0.5159
myocardial infarction	cancer	-3.866e-05(-0.001003, 0.0009256)	0.07494%(1.944%, -1.794%)	0.9374	Arachidonate (20:4n6) to linoleate (18:2n6) ratio	0.9808
myocardial infarction	cancer	0.0003979(-0.0002118, 0.001008)	-0.7712%(0.4105%, -1.953%)	0.2008	Phosphoethanolamyocardial infarctionne to choline ratio	0.4655
myocardial infarction	cancer	-0.000495(-0.001137, 0.0001471)	0.9594%(2.204%, -0.2852%)	0.1308	Caffeine to linoleate (18:2n6) ratio	0.3678
myocardial infarction	cancer	-0.0005855(-0.001262, 9.146e-05)	1.135%(2.447%, -0.1773%)	0.09	Paraxanthine to linoleate (18:2n6) ratio	0.2952
myocardial infarction	cancer	-4.339e-05(-0.0002957, 0.0002089)	0.08411%(0.5731%, -0.4049%)	0.736	Cholesterol to linoleoyl-arachidonoyl-glycerol (18:2 to 20:4) [1] ratio	0.8762
myocardial infarction	cancer	-0.002078(-0.003473, -0.0006832)	4.028%(6.732%, 1.324%)	0.0035	Cholesterol to benzoate ratio	0.043
myocardial infarction	cancer	0.0004532(-0.0003213, 0.001228)	-0.8785%(0.6228%, -2.38%)	0.2514	Cholesterol to oleoyl-linoleoyl-glycerol (18:1 to 18:2) [2] ratio	0.5301
myocardial infarction	cancer	-0.0003514(-0.001016, 0.0003133)	0.6812%(1.97%, -0.6073%)	0.3001	Cholesterol to linoleoyl-arachidonoyl-glycerol (18:2 to 20:4) [2] ratio	0.5787
myocardial infarction	cancer	9.33e-05(-0.0002759, 0.0004625)	-0.1808%(0.5347%, -0.8964%)	0.6203	Benzoate to oleoyl-linoleoyl-glycerol (18:1 to 18:2) [2] ratio	0.8201
myocardial infarction	cancer	-4.256e-06(-0.0002199, 0.0002114)	0.008249%(0.4263%, -0.4098%)	0.9691	Benzoate to linoleoyl-arachidonoyl-glycerol (18:2 to 20:4) [1] ratio	0.9896
myocardial infarction	cancer	0.001394(0.0006391, 0.002149)	-2.702%(-1.239%, -4.166%)	3e-04	Histidine to asparagine ratio	0.0109
myocardial infarction	cancer	0.0002506(-0.0001194, 0.0006205)	-0.4857%(0.2314%, -1.203%)	0.1843	Benzoate to linoleoyl-arachidonoyl-glycerol (18:2 to 20:4) [2] ratio	0.4488
myocardial infarction	cancer	-0.001566(-0.00252, -0.0006122)	3.035%(4.884%, 1.187%)	0.0013	Histidine to alanine ratio	0.0248
myocardial infarction	cancer	-0.0007752(-0.001322, -0.0002285)	1.503%(2.562%, 0.4429%)	0.0055	Alanine to asparagine ratio	0.0565
myocardial infarction	cancer	-0.002136(-0.003389, -0.0008826)	4.14%(6.57%, 1.711%)	8e-04	Salicylate to oxalate (ethanedioate) ratio	0.0192
myocardial infarction	cancer	-0.0009537(-0.001602, -0.000305)	1.849%(3.106%, 0.5911%)	0.004	Glutamyocardial infarctionne to alanine ratio	0.0466
myocardial infarction	cancer	-0.0006287(-0.001274, 1.712e-05)	1.219%(2.47%, -0.03319%)	0.0564	Salicylate to taurocholate ratio	0.2301
myocardial infarction	cancer	2.777e-05(-0.000388, 0.0004435)	-0.05382%(0.752%, -0.8596%)	0.8958	Citrate to taurocholate ratio	0.9662
myocardial infarction	cancer	0.0004839(-0.0002598, 0.001228)	-0.938%(0.5036%, -2.38%)	0.2022	Histidine to glutamyocardial infarctionne ratio	0.4671
myocardial infarction	cancer	-0.001129(-0.001974, -0.0002846)	2.189%(3.826%, 0.5516%)	0.0088	Salicylate to citrate ratio	0.0741
myocardial infarction	cancer	-0.000489(-0.001397, 0.0004192)	0.9479%(2.708%, -0.8125%)	0.2913	Taurocholate to oxalate (ethanedioate) ratio	0.5767
myocardial infarction	cancer	7.878e-07(-3.146e-05, 3.303e-05)	-0.001527%(0.06097%, -0.06403%)	0.9618	Serine to threonine ratio	0.9865
myocardial infarction	cancer	-3.996e-05(-0.0001899, 0.00011)	0.07746%(0.3681%, -0.2132%)	0.6014	Serine to alpha-ketobutyrate ratio	0.8034
myocardial infarction	cancer	-6.635e-05(-0.0002803, 0.0001476)	0.1286%(0.5434%, -0.2862%)	0.5434	Maltose to sucrose ratio	0.7684
myocardial infarction	cancer	0.002031(0.0007395, 0.003323)	-3.938%(-1.433%, -6.442%)	0.0021	Glucose to N-palmyocardial infarctiontoyl-sphingosine (d18:1 to 16:0) ratio	0.03
myocardial infarction	cancer	0.001442(0.0003984, 0.002486)	-2.795%(-0.7722%, -4.818%)	0.0068	Glucose to N-stearoyl-sphingosine (d18:1 to 18:0) ratio	0.064
myocardial infarction	cancer	-2.237e-05(-0.0001355, 9.075e-05)	0.04336%(0.2626%, -0.1759%)	0.6983	Fructose to maltose ratio	0.8591
myocardial infarction	cancer	3.634e-05(-0.0001367, 0.0002094)	-0.07044%(0.2649%, -0.4058%)	0.6806	Alpha-ketobutyrate to 3-methyl-2-oxovalerate ratio	0.85
myocardial infarction	cancer	-0.0004846(-0.001084, 0.0001153)	0.9393%(2.102%, -0.2234%)	0.1133	Glucose to N-palmyocardial infarctiontoyl-sphinganine (d18:0 to 16:0) ratio	0.3405
myocardial infarction	cancer	5.039e-05(-0.0006532, 0.000754)	-0.09767%(1.266%, -1.461%)	0.8884	Threonine to alpha-ketobutyrate ratio	0.9619
myocardial infarction	cancer	-0.0001552(-0.0003908, 8.039e-05)	0.3008%(0.7575%, -0.1558%)	0.1966	Threonine to pyruvate ratio	0.4611
myocardial infarction	cancer	0.000308(-0.0006347, 0.001251)	-0.597%(1.23%, -2.424%)	0.522	Alpha-ketobutyrate to 4-methyl-2-oxopentanoate ratio	0.7572
myocardial infarction	cancer	0.001138(0.0003112, 0.001965)	-2.206%(-0.6032%, -3.808%)	0.007	3-methyl-2-oxovalerate to 4-methyl-2-oxopentanoate ratio	0.0651
myocardial infarction	cancer	0.0006342(-4.74e-05, 0.001316)	-1.229%(0.09187%, -2.55%)	0.0682	3-methyl-2-oxovalerate to 3-methyl-2-oxobutyrate ratio	0.2499
myocardial infarction	cancer	-0.0001458(-0.0004014, 0.0001099)	0.2826%(0.7781%, -0.213%)	0.2637	Androsterone glucuronide to etiocholanolone glucuronide ratio	0.5462
myocardial infarction	cancer	-0.0002585(-0.0006821, 0.0001652)	0.501%(1.322%, -0.3202%)	0.2318	Glucuronate to androsterone glucuronide ratio	0.5094
myocardial infarction	cancer	-0.0002614(-0.0005605, 3.773e-05)	0.5066%(1.086%, -0.07314%)	0.0868	Bilirubin (Z,Z) to androsterone glucuronide ratio	0.2899
myocardial infarction	cancer	-0.0001904(-0.0006111, 0.0002304)	0.369%(1.184%, -0.4465%)	0.3752	Bilirubin (Z,Z) to etiocholanolone glucuronide ratio	0.6298
myocardial infarction	cancer	0.0002017(-0.0002942, 0.0006975)	-0.3909%(0.5702%, -1.352%)	0.4253	4-methyl-2-oxopentanoate to 3-methyl-2-oxobutyrate ratio	0.6829
myocardial infarction	cancer	-5.174e-05(-0.0002365, 0.000133)	0.1003%(0.4583%, -0.2578%)	0.583	Bilirubin (Z,Z) to glucuronate ratio	0.7963
myocardial infarction	cancer	-4.029e-05(-0.0002549, 0.0001743)	0.07809%(0.494%, -0.3378%)	0.7129	Glucuronate to etiocholanolone glucuronide ratio	0.8649
myocardial infarction	cancer	-1.744e-05(-0.0006527, 0.0006178)	0.03381%(1.265%, -1.197%)	0.9571	Paraxanthine to 5-acetylamyocardial infarctionno-6-formylamyocardial infarctionno-3-methyluracil ratio	0.9845
