# Supplementary material for: The mediating role of blood metabolites in the association between myocardial infarction and cancer risk: An observational and mendelian randomization analysis
Source: PLoS One. 2025 Nov 14;20(11):e0336980. doi: 10.1371/journal.pone.0336980 (PMC12617889; doi:10.1371/journal.pone.0336980)
Supplement: S7 Table — (CSV) [file pone.0336980.s007.csv]

S7 Table. Pleiotropic Effects of Metabolites on Cancer
exposure	outcome	egger_intercept	se	pval
Carnitine levels	cancer	0.0013	0.0038	0.7428
Benzoate levels	cancer	-0.0039	0.004	0.347
Maltotriose levels	cancer	-0.0011	0.004	0.7787
Hippurate levels	cancer	-5.00E-04	0.0056	0.9252
Methionine sulfoxide levels	cancer	-5.00E-04	0.0042	0.9044
Xanthurenate levels	cancer	-0.003	0.0051	0.5658
N-alpha-acetylornithine levels	cancer	-0.0046	0.0058	0.4434
3-methylhistidine levels	cancer	0.0042	0.0038	0.2796
Glycerophosphorylcholine (GPC) levels	cancer	-0.0013	0.0045	0.7823
Phenylacetate levels	cancer	0.0017	0.0043	0.6936
3-methyl-2-oxovalerate levels	cancer	0.0032	0.0079	0.6865
Tartarate levels	cancer	0.0044	0.0042	0.3082
Suberate (C8-DC) levels	cancer	0.0021	0.0041	0.6055
5-hydroxylysine levels	cancer	-0.0014	0.0037	0.6998
3-phenylpropionate hydrocinnamate levels	cancer	0.0017	0.0038	0.6625
Kynurenine levels	cancer	0.0064	0.0067	0.3474
N-acetylglutamate levels	cancer	8e-04	0.0053	0.8782
Glycerol 3-phosphate levels	cancer	-0.001	0.0037	0.7899
Imidazole lactate levels	cancer	-3.00E-04	0.0037	0.941
4-guanidinobutanoate levels	cancer	-0.0019	0.0042	0.6587
Glucuronate levels	cancer	-0.0029	0.0053	0.5969
Ribitol levels	cancer	-5.00E-04	0.0029	0.8579
Glycodeoxycholate levels	cancer	-7.00E-04	0.0046	0.8723
Theobromine levels	cancer	0.0026	0.0052	0.6236
Quinate levels	cancer	-0.0046	0.0043	0.2968
Gentisate levels	cancer	-0.0027	0.0044	0.5411
Theophylline levels	cancer	0.001	0.0045	0.8186
1,5-anhydroglucitol (1,5-ag) levels	cancer	-0.0027	0.0035	0.4492
1-stearoyl-2-arachidonoyl-GPI (18:0/20:4) levels	cancer	0.001	0.0048	0.8386
Indolelactate levels	cancer	-0.0077	0.0039	0.0626
Docosahexaenoate DHA; 22:6n3 levels	cancer	9e-04	0.0034	0.7949
1-stearoyl-2-oleoyl-GPS (18:0/18:1) levels	cancer	9e-04	0.0094	0.9249
1-myristoyl-2-palmitoyl-gpc (14:0/16:0) levels	cancer	0.0036	0.0053	0.5081
Paraxanthine levels in elite athletes	cancer	-7.00E-04	0.0039	0.8537
4-methyl-2-oxopentanoate levels	cancer	0.0036	0.0082	0.6681
3-indoxyl sulfate levels	cancer	0.0045	0.0049	0.3791
Sphingosine 1-phosphate levels	cancer	0.0027	0.0036	0.4692
Alpha-hydroxyisocaproate levels	cancer	8e-04	0.0057	0.884
1-stearoyl-GPI (18:0) levels	cancer	-0.0011	0.0088	0.9015
1,2-dipalmitoyl-gpc (16:0/16:0) levels	cancer	-0.0016	0.0032	0.6226
Maleate levels	cancer	-0.0011	0.005	0.8255
Isovalerate (i5:0) levels	cancer	-0.0042	0.0065	0.5267
4-acetylphenol sulfate levels	cancer	-0.0115	0.0042	0.0133
Phenyllactate (PLA) levels in elite athletes	cancer	0.0012	0.0046	0.7983
N-acetylaspartate (naa) levels	cancer	-0.0012	0.003	0.7066
Palmitoylcarnitine levels (Metabolon platform)	cancer	0.0068	0.0041	0.1103
Erythritol levels in elite athletes	cancer	8e-04	0.0028	0.7684
Hexanoylcarnitine levels (Biocrates platform)	cancer	-0.0016	0.005	0.7472
Acetylcarnitine levels (Biocrates platform)	cancer	-0.0035	0.0084	0.6832
Iminodiacetate (IDA) levels	cancer	2e-04	0.0049	0.9608
Cysteine s-sulfate levels	cancer	-0.0073	0.0055	0.2056
Oxalate (ethanedioate) levels	cancer	0.0013	0.0034	0.6985
DHEAS levels	cancer	-0.0023	0.0025	0.3767
3-hydroxymyristate levels	cancer	0.0061	0.0055	0.2829
Homoarginine levels	cancer	2e-04	0.0034	0.9476
1-oleoylglycerol (18:1) levels	cancer	0.0058	0.0041	0.1728
3-methyl-2-oxobutyrate levels	cancer	-0.0093	0.0058	0.126
Tartronate (hydroxymalonate) levels	cancer	-0.002	0.0033	0.564
2,3-dihydroxypyridine levels	cancer	0.004	0.0065	0.5443
3-hydroxyoctanoate levels	cancer	-0.0037	0.0047	0.4385
2-hydroxyoctanoate levels	cancer	-0.0019	0.004	0.6334
Homocitrulline levels	cancer	-4.00E-04	0.0034	0.9078
Indoleacetate levels	cancer	0.0043	0.0059	0.47
1-linoleoylglycerol (18:2) levels	cancer	-0.0073	0.0067	0.2944
2-linoleoylglycerol (18:2) levels	cancer	-0.0176	0.0056	0.0053
Indolepropionate levels	cancer	7e-04	0.0057	0.904
Threonate levels	cancer	-0.0025	0.0047	0.6059
N-acetylglycine levels	cancer	0.0036	0.0039	0.3576
Glycolithocholate levels	cancer	-0.0026	0.0037	0.4769
EDTA levels	cancer	0.0041	0.0057	0.49
1-methylhistidine levels	cancer	0.002	0.0045	0.6545
Citramalate levels	cancer	0.0012	0.0042	0.7749
3-hydroxydecanoate levels	cancer	-6.00E-04	0.0051	0.9149
1,3-dimethylurate levels	cancer	0.0049	0.0045	0.29
Galactonate levels	cancer	-0.006	0.0067	0.3875
Trigonelline levels	cancer	0.0018	0.004	0.6551
Dodecanedioate levels	cancer	-0.0047	0.0045	0.3059
Isobutyrylcarnitine (c4) levels	cancer	-0.0013	0.0024	0.6023
3-methylxanthine levels	cancer	-4.00E-04	0.004	0.9179
3-hydroxylaurate levels	cancer	0.0028	0.0093	0.7708
Pyridoxate levels	cancer	0.0074	0.0047	0.1258
5-hydroxyhexanoate levels	cancer	-0.006	0.0058	0.3158
Gamma-glutamylvaline levels	cancer	0.0061	0.003	0.0555
3-hydroxysebacate levels	cancer	5e-04	0.0049	0.917
Propionylglycine levels	cancer	-0.0054	0.0037	0.1545
Butyrylglycine levels	cancer	-0.0052	0.0031	0.113
Pro-hydroxy-pro levels	cancer	0.0025	0.0036	0.4951
Propionylcarnitine (c3) levels	cancer	0.001	0.0049	0.8426
Adrenate (22:4n6) levels	cancer	0.0014	0.0032	0.655
Docosatrienoate (22:3n3) levels	cancer	0.0054	0.0032	0.1063
Docosadienoate (22:2n6) levels	cancer	-0.0057	0.007	0.4251
3-carboxy-4-methyl-5-propyl-2-furanpropanoate (cmpf) levels	cancer	0.0013	0.0065	0.8405
Docosapentaenoate n3 DPA; 22:5n3 levels	cancer	-9.00E-04	0.0048	0.8471
3-hydroxy-2-ethylpropionate levels	cancer	0.0026	0.0038	0.5009
Myristoleate (14:1n5) levels	cancer	-0.0093	0.0049	0.0707
10-undecenoate (11:1n1) levels	cancer	-0.0014	0.0041	0.7336
1-methyl-4-imidazoleacetate levels	cancer	-6.00E-04	0.0035	0.8713
Sebacate (C10-DC) levels	cancer	0.0058	0.0029	0.0683
Tauro-beta-muricholate levels	cancer	0.0017	0.0032	0.6053
Octanoylcarnitine (c8) levels	cancer	0.0014	0.0046	0.7673
Stearidonate (18:4n3) levels	cancer	2e-04	0.0039	0.9554
Decanoylcarnitine (C10) levels	cancer	0.0072	0.0043	0.1068
5-dodecenoate (12:1n7) levels	cancer	0.0039	0.0061	0.5361
N-acetylisoleucine levels	cancer	-0.0036	0.0056	0.5267
Campesterol levels	cancer	0.0079	0.0051	0.1399
N-acetylthreonine levels	cancer	4e-04	0.0051	0.9344
1-oleoyl-GPC (18:1) levels	cancer	0.015	0.0086	0.1027
10-nonadecenoate (19:1n9) levels	cancer	-0.0016	0.0061	0.7996
Piperine levels	cancer	0.0054	0.0037	0.1531
Carnitine C14 levels	cancer	-0.0103	0.0058	0.0908
10-heptadecenoate (17:1n7) levels	cancer	-0.0036	0.0064	0.5776
1-stearoyl-gpc (18:0) levels	cancer	-0.0034	0.0042	0.4273
1-palmitoyl-GPC (16:0) levels	cancer	0.0101	0.0048	0.0472
Hyocholate levels	cancer	-0.0016	0.0047	0.7423
N-acetylhistidine levels	cancer	0.0034	0.0039	0.3972
Alpha-hydroxyisovalerate levels	cancer	0.0055	0.0038	0.161
N-acetylproline levels	cancer	-0.0038	0.0043	0.3866
Stachydrine levels	cancer	0.0102	0.0041	0.0206
Salicyluric glucuronide levels	cancer	0.0078	0.0053	0.1611
P-cresol sulfate levels	cancer	-0.0045	0.0061	0.4724
Gamma-glutamylglycine levels	cancer	-0.0016	0.0025	0.5201
1-linoleoyl-gpc (18:2) levels	cancer	9e-04	0.0041	0.8342
Stearoylcarnitine levels	cancer	0.0033	0.0077	0.6745
Eicosenoate (20:1) levels	cancer	-0.001	0.0068	0.8841
Aconitate [cis or trans] levels	cancer	-0.0026	0.0041	0.5311
Erythronate levels	cancer	-0.0053	0.0066	0.4321
Isovalerylcarnitine (C5) levels	cancer	0.013	0.0081	0.1235
Linolenate [alpha or gamma; (18:3n3 or 6)] levels	cancer	-0.0053	0.0062	0.4014
Gamma-glutamylthreonine levels	cancer	0.0035	0.0039	0.3704
Laurylcarnitine levels	cancer	-5.00E-04	0.0039	0.9044
Gamma-glutamylmethionine levels	cancer	0.001	0.0039	0.7926
Epiandrosterone sulfate levels	cancer	7e-04	0.0025	0.7844
Gamma-glutamyltryptophan levels	cancer	-6.00E-04	0.0057	0.9222
7-methylxanthine levels	cancer	0.0012	0.0049	0.8138
3,7-dimethylurate levels	cancer	-0.0064	0.0033	0.06
1,7-dimethyluric acid levels	cancer	2e-04	0.0039	0.9689
1,3,7-trimethylurate levels	cancer	-0.0023	0.0037	0.548
N4-acetylcytidine levels	cancer	-0.0026	0.0031	0.4133
Indolebutyrate levels	cancer	7e-04	0.0046	0.8718
5-acetylamino-6-amino-3-methyluracil levels	cancer	-0.003	0.003	0.3232
N1-methylinosine levels	cancer	0.0041	0.0061	0.5114
N6-carbamoylthreonyladenosine levels	cancer	-0.0011	0.003	0.7296
1-methylxanthine levels	cancer	0.0021	0.0031	0.4952
N2,n2-dimethylguanosine levels	cancer	0.0087	0.0086	0.3228
4-hydroxyhippurate levels	cancer	0.0027	0.0067	0.6976
3-(3-amino-3-carboxypropyl)uridine levels	cancer	-0.0059	0.0044	0.2001
5,6-dihydrouridine levels	cancer	-1.00E-04	0.0045	0.9742
Phenylacetylglutamine levels	cancer	0.0046	0.005	0.368
3-hydroxydodecanedioate levels	cancer	0	0.005	0.9945
1-arachidonylglycerol (20:4) levels	cancer	-0.0042	0.0044	0.3474
7-methylguanine levels	cancer	0.0011	0.0041	0.793
1-stearoyl-GPE (18:0) levels	cancer	0.005	0.0039	0.207
Phenol sulfate levels	cancer	-0.0034	0.006	0.578
Oleoylcarnitine levels	cancer	-0.0034	0.0044	0.4572
Gamma-glutamylisoleucine levels	cancer	0.0065	0.005	0.2168
Malonylcarnitine levels	cancer	-0.0056	0.0054	0.3126
1-palmitoleoyl-GPC (16:1) levels	cancer	0.0024	0.005	0.6306
N-methyl-2-pyridone-5-carboxamide levels	cancer	0.0018	0.0033	0.606
Gamma-glutamyl-2-aminobutyrate levels	cancer	-7.00E-04	0.0041	0.8748
1-stearoyl-GPG (18:0) levels	cancer	0.0025	0.0042	0.5609
Hexanoylglycine levels	cancer	0.0048	0.0045	0.3004
Glutamine degradant levels	cancer	0.0126	0.0039	0.0039
5-methyluridine (ribothymidine) levels	cancer	-0.001	0.0029	0.7322
Cysteine-glutathione disulfide levels	cancer	-0.0042	0.0037	0.2683
Isovalerylglycine levels	cancer	0.0037	0.0031	0.245
2-hydroxy-3-methylvalerate levels	cancer	-0.0018	0.0046	0.6976
Homostachydrine levels	cancer	-0.0043	0.0048	0.3807
1-arachidonoyl-gpc (20:4n6) levels	cancer	0.0024	0.0034	0.478
2-palmitoyl-GPC (16:0) levels	cancer	0.0023	0.0068	0.7374
2-palmitoleoyl-GPC (16:1) levels	cancer	-0.0115	0.0059	0.0631
1-arachidonoyl-GPE (20:4n6) levels	cancer	-0.0017	0.0028	0.5439
1-palmitoyl-GPE (16:0) levels	cancer	-0.012	0.007	0.1066
1-linoleoyl-GPE (18:2) levels	cancer	0.0044	0.0034	0.207
1-oleoyl-GPE (18:1) levels	cancer	0.0027	0.0058	0.6439
2-hydroxypalmitate levels	cancer	-0.0047	0.0041	0.2707
Docosapentaenoate (n6 DPA; 22:5n6) levels	cancer	-0.0024	0.0099	0.8133
Gulonate levels	cancer	0.0058	0.0056	0.3097
Isobutyrylglycine levels	cancer	0.0025	0.0044	0.5708
Glutarylcarnitine (c5-dc) levels	cancer	0.0075	0.0034	0.0357
Carnitine C5:1 levels	cancer	-0.008	0.0044	0.0794
Hydroquinone sulfate levels	cancer	-0.012	0.0047	0.0206
Beta-hydroxyisovaleroylcarnitine levels	cancer	9e-04	0.004	0.8235
Catechol sulfate levels	cancer	-0.0058	0.0049	0.25
7-alpha-hydroxy-3-oxo-4-cholestenoate (7-hoca) levels	cancer	0.003	0.0044	0.5012
Octadecanedioate levels	cancer	0.002	0.0051	0.6988
Tetradecanedioate (C14-DC) levels	cancer	-0.0051	0.0028	0.0885
Hexadecanedioate (C16-DC) levels	cancer	-0.0043	0.0023	0.0782
Glycerophosphoethanolamine levels	cancer	-0.0011	0.0039	0.7752
Taurolithocholate 3-sulfate levels	cancer	0.0017	0.0045	0.7069
1-palmitoyl-GPI (16:0) levels	cancer	6e-04	0.0041	0.8843
Glycolithocholate sulfate levels	cancer	0.0066	0.0033	0.0578
3-(3-hydroxyphenyl)propionate levels	cancer	-0.0107	0.0039	0.0135
Deoxycarnitine levels	cancer	-0.0017	0.0029	0.5571
Alpha-hydroxycaproate levels	cancer	0.0014	0.0051	0.7804
1-ribosyl-imidazoleacetate levels	cancer	-0.001	0.0045	0.8279
3,4-dihydroxybutyrate levels	cancer	-0.0028	0.0058	0.6335
Indoleacetylglutamine levels	cancer	-0.0129	0.0065	0.0609
Mannitol/sorbitol levels	cancer	-5.00E-04	0.0033	0.8795
Tryptophan betaine levels	cancer	2e-04	0.0032	0.9501
Dihomo-linolenate (20:3n3 or n6) levels	cancer	0.0044	0.0051	0.4007
1-linoleoyl-GPI (18:2) levels	cancer	0.0068	0.0053	0.2191
1-oleoyl-GPI (18:1) levels	cancer	0.0053	0.0055	0.3452
O-cresol sulfate levels	cancer	-0.0042	0.0034	0.2286
4-vinylphenol sulfate levels	cancer	0.0036	0.0038	0.353
Pyrraline levels	cancer	-4.00E-04	0.0042	0.9285
N6-acetyllysine levels	cancer	0.0115	0.0038	0.0075
Thymol sulfate levels	cancer	-0.0035	0.0051	0.5009
N-acetylserine levels	cancer	0.0031	0.0054	0.5736
3-methyladipate levels	cancer	7e-04	0.0062	0.9169
4-ethylphenylsulfate levels	cancer	-0.0058	0.0033	0.091
1-stearoyl-2-oleoyl-GPE (18:0/18:1) levels	cancer	-0.004	0.0035	0.266
Dimethylarginine (sdma + adma) levels	cancer	0.0017	0.0042	0.7005
Hexanoylglutamine levels	cancer	-0.0013	0.0038	0.7441
Gamma-glutamylalanine levels	cancer	-0.0034	0.0048	0.4946
5alpha-androstan-3beta,17beta-diol disulfate levels	cancer	-1.00E-04	0.0027	0.966
N-methylproline levels	cancer	0.0038	0.0042	0.3674
Carotenoid levels (cryptoxanthin)	cancer	0.0047	0.0046	0.3208
5alpha-pregnan-3beta,20alpha-diol disulfate levels	cancer	0.0029	0.0042	0.4895
Taurocholenate sulfate levels	cancer	-0.0048	0.0029	0.1064
Pregnenediol disulfate (C21H34O8S2) levels	cancer	0.007	0.0035	0.0522
Glycocholenate sulfate levels	cancer	2e-04	0.0024	0.938
Androstenediol (3beta,17beta) disulfate (1) levels	cancer	2e-04	0.0035	0.9515
Chiro-inositol levels	cancer	-0.0013	0.0079	0.8688
1-palmitoyl-2-linoleoyl-GPE (16:0/18:2) levels	cancer	0.002	0.0043	0.6428
Sphinganine-1-phosphate levels	cancer	-0.0041	0.0055	0.4623
Glycosyl-N-stearoyl-sphingosine (d18:1/18:0) levels	cancer	0.0037	0.0034	0.2821
4-allylphenol sulfate levels	cancer	0	0.004	0.9928
Succinylcarnitine levels	cancer	-0.0034	0.0039	0.3947
21-hydroxypregnenolone disulfate levels	cancer	0.0031	0.0035	0.3819
5alpha-androstan-3alpha,17alpha-diol monosulfate levels	cancer	0	0.0025	0.9999
Androstenediol (3beta,17beta) disulfate (2) levels	cancer	0.0036	0.0021	0.0962
5alpha-androstan-3beta,17alpha-diol disulfate levels	cancer	0.0029	0.0048	0.5471
5alpha-pregnan-3beta,20beta-diol monosulfate (1) levels	cancer	0.0051	0.0041	0.2248
5alpha-pregnan-3beta,20alpha-diol monosulfate (2) levels	cancer	0.0058	0.0042	0.1813
5alpha-androstan-3beta,17beta-diol monosulfate (2) levels	cancer	0.0027	0.0022	0.235
Androstenediol (3alpha, 17alpha) monosulfate (3) levels	cancer	0.0022	0.0025	0.3855
5alpha-pregnan-diol disulfate levels	cancer	0.0044	0.0055	0.4365
5alpha-androstan-3alpha,17beta-diol monosulfate (1) levels	cancer	0.004	0.0029	0.1823
5alpha-androstan-3alpha,17beta-diol disulfate levels	cancer	0.0028	0.0039	0.4827
Andro steroid monosulfate C19H28O6S (1) levels	cancer	0.0033	0.0031	0.2983
Pregnenediol sulfate (C21H34O5S) levels	cancer	0.0062	0.0037	0.0999
4-hydroxycoumarin levels	cancer	-0.0041	0.0046	0.3891
16a-hydroxy DHEA 3-sulfate levels	cancer	0.0065	0.0028	0.0316
Gamma-CEHC levels	cancer	5e-04	0.0032	0.8674
2-hydroxyglutarate levels	cancer	0.0071	0.0056	0.2115
N-acetyl-beta-alanine levels	cancer	0.0016	0.0025	0.5387
Tridecenedioate (C13:1-DC) levels	cancer	-0.0018	0.0048	0.7118
N-acetyl-3-methylhistidine levels	cancer	-0.0027	0.0044	0.5448
2-hydroxyhippurate levels	cancer	0.0031	0.0048	0.5308
4-cholesten-3-one levels	cancer	0	0.0041	0.996
Androstenediol (3beta,17beta) monosulfate (2) levels	cancer	-6.00E-04	0.0043	0.8827
Androstenediol (3beta,17beta) monosulfate (1) levels	cancer	-0.0013	0.0027	0.6279
Pregnenolone sulfate levels	cancer	0.0026	0.0039	0.5071
S-methylmethionine levels	cancer	0.0042	0.0062	0.5011
13-HODE + 9-HODE levels	cancer	-0.003	0.005	0.5607
Palmitoyl sphingomyelin (d18:1/16:0) levels	cancer	0.0054	0.0039	0.1791
Indole-3-carboxylate levels	cancer	0.0066	0.0045	0.168
Sphingomyelin (d18:1/18:1, d18:2/18:0) levels	cancer	0.006	0.0049	0.228
Ergothioneine levels	cancer	0.0013	0.0023	0.5925
Cis-4-decenoylcarnitine (C10:1) levels	cancer	0.0063	0.0039	0.1196
5-(galactosylhydroxy)-L-lysine levels	cancer	-0.0016	0.0063	0.8017
2s,3R-dihydroxybutyrate levels	cancer	8e-04	0.0036	0.827
Cysteinylglycine disulfide levels	cancer	-0.002	0.0049	0.687
2,3-dihydroxyisovalerate levels	cancer	-3.00E-04	0.0041	0.9516
Alpha-ketoglutaramate levels	cancer	0.0038	0.0036	0.3117
3-methylglutaconate levels	cancer	-9.00E-04	0.0033	0.7965
(16 or 17)-methylstearate (a19:0 or i19:0) levels	cancer	-0.0017	0.0034	0.6237
Cinnamoylglycine levels	cancer	-0.0022	0.0036	0.5528
2R,3R-dihydroxybutyrate levels	cancer	-0.0014	0.004	0.7225
4-hydroxyglutamate levels	cancer	1e-04	0.0041	0.9755
S-methylcysteine levels	cancer	8e-04	0.004	0.8488
Isoursodeoxycholate levels	cancer	0.0065	0.0051	0.2186
Cis-4-decenoate (10:1n6) levels	cancer	-0.0022	0.0031	0.4914
4-oxo-retinoic acid levels	cancer	-5.00E-04	0.0049	0.9187
1-lignoceroyl-GPC (24:0) levels	cancer	2e-04	0.0073	0.9753
Sulfate levels	cancer	-0.009	0.004	0.0341
4-hydroxy-2-oxoglutaric acid levels	cancer	-0.0027	0.004	0.5007
Glycoursodeoxycholate levels	cancer	0.004	0.0036	0.2716
1-(1-enyl-palmitoyl)-GPC (p-16:0) levels	cancer	0.0019	0.0051	0.7186
Argininate levels	cancer	-0.0021	0.0044	0.6421
1-methyl-5-imidazoleacetate levels	cancer	8e-04	0.0036	0.836
Hydantoin-5-propionate levels	cancer	-0.0028	0.0049	0.5781
2-oxoarginine levels	cancer	-0.0025	0.0059	0.6729
Pantoate levels	cancer	5e-04	0.0037	0.8905
Formiminoglutamate levels	cancer	-0.0037	0.0033	0.2807
1-(1-enyl-palmitoyl)-GPE (p-16:0) levels	cancer	-0.0122	0.0055	0.0383
S-methylcysteine sulfoxide levels	cancer	0.0035	0.0052	0.5116
2-o-methylascorbic acid levels	cancer	-3.00E-04	0.0042	0.9522
Eicosanedioate (C20-DC) levels	cancer	-8.00E-04	0.0064	0.9038
1-(1-enyl-stearoyl)-GPE (p-18:0) levels	cancer	0.0024	0.005	0.6315
Beta-citrylglutamate levels	cancer	-0.0053	0.0036	0.1477
N-oleoyltaurine levels	cancer	-2.00E-04	0.0067	0.9814
Docosadioate (C22-DC) levels	cancer	-0.0095	0.0038	0.0206
Oleoyl-linoleoyl-glycerol (18:1/18:2) [2] levels	cancer	-0.002	0.004	0.6239
Imidazole propionate levels	cancer	-0.0019	0.0045	0.6812
Carnitine C18:2 levels	cancer	-0.003	0.0029	0.3132
Pregnanediol-3-glucuronide levels	cancer	-0.001	0.0047	0.829
Carboxyethyl-gaba levels	cancer	0.0025	0.0031	0.4206
Alliin levels	cancer	-0.0016	0.0043	0.7077
Trimethylamine n-oxide levels	cancer	0.0047	0.0055	0.4058
Dihydroferulate levels	cancer	0.0087	0.0056	0.1473
Prolylglycine levels	cancer	0.0017	0.0049	0.7339
N-palmitoylglycine levels	cancer	0.0055	0.0045	0.2374
N-methyltaurine levels	cancer	0.0019	0.0034	0.585
Succinimide levels	cancer	3e-04	0.004	0.9444
N-acetylcarnosine levels	cancer	-0.0018	0.0022	0.4261
Histidine betaine (hercynine) levels	cancer	0.0079	0.0079	0.3377
2-stearoyl-GPE (18:0) levels	cancer	0.0036	0.0042	0.4023
Margaroylcarnitine (C17) levels	cancer	-0.0027	0.0037	0.4724
(R)-3-hydroxybutyrylcarnitine levels	cancer	-0.0062	0.005	0.2242
Lanthionine levels	cancer	0.001	0.0064	0.8727
Mannonate levels	cancer	0.0018	0.0024	0.4639
3b-hydroxy-5-cholenoic acid levels	cancer	0.0065	0.004	0.1137
2-hydroxydecanoate levels	cancer	-0.0064	0.0043	0.1556
Glycohyocholate levels	cancer	-1.00E-04	0.0059	0.9918
3-methyl catechol sulfate (2) levels	cancer	-0.0058	0.0042	0.1797
2-aminooctanoate levels	cancer	0.0039	0.0047	0.4069
3-methyl catechol sulfate (1) levels	cancer	-0.0026	0.0048	0.5971
4-methylcatechol sulfate levels	cancer	0.0013	0.0052	0.8091
Guaiacol sulfate levels	cancer	-0.004	0.0044	0.3742
Gamma-CEHC glucuronide levels	cancer	-0.0013	0.0045	0.78
Dimethyl sulfone levels	cancer	-0.0021	0.0045	0.6538
2-piperidinone levels	cancer	0.001	0.005	0.8375
Indolin-2-one levels	cancer	-0.0031	0.005	0.5367
Sphingomyelin (d18:1/14:0, d16:1/16:0) levels	cancer	0.0044	0.0023	0.062
3-acetylphenol sulfate levels	cancer	-0.0035	0.0057	0.5445
Sphingomyelin (d18:2/16:0, d18:1/16:1) levels	cancer	-0.0076	0.0044	0.096
S-allylcysteine levels	cancer	0.0043	0.0047	0.3754
6-oxopiperidine-2-carboxylate levels	cancer	0.0088	0.0028	0.005
2-aminophenol sulfate levels	cancer	-0.002	0.0034	0.5644
N-acetylalliin levels	cancer	1e-04	0.0037	0.9744
2-aminoheptanoate levels	cancer	6e-04	0.0043	0.8866
3-methoxytyramine sulfate levels	cancer	-0.0074	0.0037	0.0607
N2,N5-diacetylornithine levels	cancer	0.0024	0.0028	0.397
Ferulic acid 4-sulfate levels	cancer	0.0011	0.0019	0.55
1H-indole-7-acetic acid levels	cancer	0.005	0.0039	0.215
3-(3-hydroxyphenyl)propionate sulfate levels	cancer	-0.0018	0.0059	0.7611
1-linolenoyl-GPC (18:3) levels	cancer	2e-04	0.0043	0.9617
O-sulfo-l-tyrosine levels	cancer	0.0052	0.0048	0.293
N-formylanthranilic acid levels	cancer	0.0033	0.0043	0.4497
Methionine sulfone levels	cancer	0.0012	0.0034	0.7197
Acisoga levels	cancer	-6.00E-04	0.0039	0.88
17alpha-hydroxypregnanolone glucuronide levels	cancer	0.002	0.0033	0.5522
Etiocholanolone glucuronide levels	cancer	0.0051	0.0036	0.1798
Fructosyllysine levels	cancer	-0.0019	0.0043	0.6699
1-(1-enyl-oleoyl)-GPE (p-18:1) levels	cancer	0.0023	0.0042	0.5994
N-acetyltaurine levels	cancer	4e-04	0.0044	0.9278
1-palmitoyl-GPG (16:0) levels	cancer	-0.0028	0.0046	0.5572
1-oleoyl-GPG (18:1) levels	cancer	-0.0032	0.004	0.4388
Octadecenedioylcarnitine (C18:1-DC) levels	cancer	0.0016	0.0038	0.685
3-methylglutarylcarnitine (2) levels	cancer	0.0037	0.003	0.2281
Sphingomyelin (d18:1/24:1, d18:2/24:0) levels	cancer	-0.0011	0.0072	0.8783
Methyl glucopyranoside (alpha + beta) levels	cancer	0.0012	0.0024	0.6031
9-hydroxystearate levels	cancer	-0.0045	0.0056	0.4317
Sphingomyelin (d18:2/14:0, d18:1/14:1) levels	cancer	0.0047	0.0051	0.369
1-dihomo-linolenylglycerol (20:3) levels	cancer	-0.0106	0.0073	0.1572
4-hydroxychlorothalonil levels	cancer	0.0096	0.0035	0.0126
Vanillactate levels	cancer	-0.006	0.0046	0.2035
Carnitine C14:1 levels	cancer	4e-04	0.0043	0.9219
N-formylphenylalanine levels	cancer	-0.0019	0.0043	0.6546
2-acetamidophenol sulfate levels	cancer	-5.00E-04	0.0035	0.8943
4-vinylguaiacol sulfate levels	cancer	-0.0022	0.0049	0.658
5alpha-androstan-3alpha,17beta-diol monosulfate (2) levels	cancer	2e-04	0.0047	0.9703
Vanillic alcohol sulfate levels	cancer	-0.0062	0.0043	0.1628
Methyl-4-hydroxybenzoate sulfate levels	cancer	-0.0034	0.005	0.5047
Eugenol sulfate levels	cancer	-0.0023	0.0045	0.6233
2-methoxyresorcinol sulfate levels	cancer	0.0043	0.0049	0.3868
Tyramine O-sulfate levels	cancer	-0.001	0.0048	0.8316
4-methylguaiacol sulfate levels	cancer	0.0054	0.0051	0.3133
3-hydroxypyridine sulfate levels	cancer	-0.0108	0.0054	0.0604
Arabonate/xylonate levels	cancer	-0.0011	0.0042	0.7881
Octadecanedioylcarnitine (C18-DC) levels	cancer	-7.00E-04	0.0038	0.8656
Phenylacetylcarnitine levels	cancer	0.0042	0.005	0.4138
Ethylparaben sulfate levels	cancer	0.0026	0.0076	0.7343
Sphingomyelin (d18:1/20:2, d18:2/20:1, d16:1/22:2) levels	cancer	0.0045	0.0046	0.3437
Sphingomyelin (d18:1/20:1, d18:2/20:0) levels	cancer	0.0034	0.0041	0.4137
Behenoyl sphingomyelin (d18:1/22:0) levels	cancer	0.0037	0.005	0.466
Propyl 4-hydroxybenzoate sulfate levels	cancer	0.0048	0.0055	0.3922
4-methoxyphenol sulfate levels	cancer	7e-04	0.0062	0.9075
Umbelliferone sulfate levels	cancer	-0.0036	0.005	0.4813
Sphingomyelin (d18:1/20:0, d16:1/22:0) levels	cancer	-0.0087	0.0048	0.0835
6-hydroxyindole sulfate levels	cancer	0	0.0083	0.998
P-cresol glucuronide levels	cancer	-0.0038	0.0057	0.5089
N-carbamoylalanine levels	cancer	0.0038	0.0045	0.4114
Citraconate/glutaconate levels	cancer	-0.0022	0.0046	0.6395
1,2,3-benzenetriol sulfate (2) levels	cancer	0.002	0.0038	0.6121
3-methoxycatechol sulfate (2) levels	cancer	-0.005	0.0044	0.2678
C-glycosyltryptophan levels	cancer	-0.0037	0.0043	0.3952
3-methoxycatechol sulfate (1) levels	cancer	-0.005	0.0031	0.1275
Sphingomyelin (d18:1/22:1, d18:2/22:0, d16:1/24:1) levels	cancer	-0.0015	0.0054	0.7826
Arabitol/xylitol levels	cancer	0.0081	0.0054	0.1481
3-hydroxyhexanoate levels	cancer	-0.0019	0.0063	0.7636
Sphingomyelin (d18:1/22:2, d18:2/22:1, d16:1/24:2) levels	cancer	-0.0059	0.0057	0.3121
3beta-hydroxy-5-cholestenoate levels	cancer	-4.00E-04	0.004	0.9119
N-acetylkynurenine (2) levels	cancer	0.0032	0.0036	0.3832
Dopamine 4-sulfate levels	cancer	-0.0031	0.0031	0.3288
Sphingomyelin (d17:1/16:0, d18:1/15:0, d16:1/17:0) levels	cancer	-0.0067	0.0035	0.0683
Adipoylcarnitine (C6-DC) levels	cancer	-0.0017	0.0065	0.7932
Dopamine 3-o-sulfate levels	cancer	-0.0044	0.0036	0.2318
Lignoceroyl sphingomyelin (d18:1/24:0) levels	cancer	8e-04	0.0048	0.8772
N-acetylglucosamine/n-acetylgalactosamine levels	cancer	-0.0052	0.0039	0.2013
Glycochenodeoxycholate 3-sulfate levels	cancer	0.0052	0.0029	0.081
Trans 3,4-methyleneheptanoate levels	cancer	7e-04	0.0058	0.9092
Taurodeoxycholic acid 3-sulfate levels	cancer	-1.00E-04	0.0031	0.9852
Phenol glucuronide levels	cancer	-0.0085	0.0038	0.0335
Glycodeoxycholate 3-sulfate levels	cancer	-0.0046	0.0034	0.191
4-hydroxyphenylacetoylcarnitine levels	cancer	0.0011	0.0044	0.7973
1-stearoyl-2-oleoyl-gpc (18:0/18:1) levels	cancer	9e-04	0.0046	0.8462
Linoleoyl ethanolamide levels	cancer	-0.0011	0.004	0.7809
1,2-dilinoleoyl-GPC (18:2/18:2) levels	cancer	0.0065	0.0036	0.0923
Nonanoylcarnitine (C9) levels	cancer	-0.004	0.004	0.3285
2-hydroxybutyrate/2-hydroxyisobutyrate levels	cancer	-2.00E-04	0.0065	0.9724
Sphingomyelin (d18:2/23:0, d18:1/23:1, d17:1/24:1) levels	cancer	0.0035	0.0036	0.3404
Tricosanoyl sphingomyelin (d18:1/23:0) levels	cancer	-0.0042	0.0046	0.366
Palmitoyl dihydrosphingomyelin (d18:0/16:0) levels	cancer	-0.0012	0.0045	0.7889
1-palmitoleoylglycerol (16:1) levels	cancer	-0.0043	0.0032	0.1933
1-stearoyl-2-linoleoyl-gpc (18:0/18:2) levels	cancer	0.0116	0.0042	0.0136
1-palmitoyl-2-palmitoleoyl-gpc (16:0/16:1) levels	cancer	1e-04	0.0048	0.9853
1-stearoyl-2-linoleoyl-GPE (18:0/18:2) levels	cancer	-0.0038	0.0053	0.4765
Sphingomyelin (d18:2/24:1, d18:1/24:2) levels	cancer	-0.0055	0.0033	0.1034
1-palmitoyl-2-stearoyl-gpc (16:0/18:0) levels	cancer	-0.0058	0.004	0.1558
Oleate/vaccenate (18:1) levels	cancer	-0.0022	0.0024	0.3667
1-palmitoyl-2-docosahexaenoyl-gpc (16:0/22:6) levels	cancer	-0.0032	0.0061	0.6053
1-(1-enyl-stearoyl)-2-oleoyl-GPE (p-18:0/18:1) levels	cancer	8e-04	0.0039	0.8317
1-stearoyl-2-arachidonoyl-GPE (18:0/20:4) levels	cancer	-0.0017	0.0034	0.6202
1-stearoyl-2-docosahexaenoyl-gpc (18:0/22:6) levels	cancer	-0.0105	0.004	0.0154
Sphingomyelin (d18:1/17:0, d17:1/18:0, d19:1/16:0) levels	cancer	0.0053	0.0039	0.1937
1-(1-enyl-palmitoyl)-2-arachidonoyl-GPE (p-16:0/20:4) levels	cancer	0.0151	0.0058	0.0183
Myristoyl dihydrosphingomyelin (d18:0/14:0) levels	cancer	-0.0017	0.004	0.6744
5-hydroxyindole sulfate levels	cancer	-0.0068	0.0068	0.3308
1-palmitoyl-2-dihomo-linolenoyl-GPC (16:0/20:3n3 or 6) levels	cancer	0.0079	0.0047	0.1027
1-(1-enyl-palmitoyl)-2-arachidonoyl-gpc (p-16:0/20:4) levels	cancer	-0.003	0.0029	0.2989
Sphingomyelin (d18:1/21:0, d17:1/22:0, d16:1/23:0) levels	cancer	-0.0017	0.004	0.6742
1-palmitoyl-2-arachidonoyl-GPE (16:0/20:4) levels	cancer	0.0048	0.0062	0.4426
Lactosyl-N-palmitoyl-sphingosine (d18:1/16:0) levels	cancer	-0.0016	0.0045	0.7219
Sphingomyelin (d18:0/18:0, d19:0/17:0) levels	cancer	-0.0019	0.0041	0.6459
1-(1-enyl-palmitoyl)-2-oleoyl-gpc (p-16:0/18:1) levels	cancer	0.001	0.0033	0.7604
1-(1-enyl-stearoyl)-2-arachidonoyl-GPE (p-18:0/20:4) levels	cancer	-0.0013	0.0042	0.7623
Behenoyl dihydrosphingomyelin (d18:0/22:0) levels	cancer	0.0068	0.0034	0.0535
1-(1-enyl-palmitoyl)-2-linoleoyl-GPC (p-16:0/18:2) levels	cancer	0.0038	0.0046	0.4259
1-(1-enyl-palmitoyl)-2-oleoyl-GPE (p-16:0/18:1) levels	cancer	0.0051	0.0038	0.1829
1-palmitoyl-2-arachidonoyl-GPI (16:0/20:4) levels	cancer	-0.0013	0.0059	0.8327
1-palmitoyl-2-docosahexaenoyl-GPE (16:0/22:6) levels	cancer	0	0.0031	0.9881
N-palmitoyl-sphinganine (d18:0/16:0) levels	cancer	-0.0056	0.0047	0.2535
1-stearoyl-2-docosahexaenoyl-GPE (18:0/22:6) levels	cancer	-0.0011	0.0044	0.8014
Gamma-tocopherol/beta-tocopherol levels	cancer	-0.0018	0.0049	0.7134
1-stearoyl-2-linoleoyl-GPI (18:0/18:2) levels	cancer	0.0038	0.0038	0.3329
1,2-dilinoleoyl-GPE (18:2/18:2) levels	cancer	0.0021	0.0049	0.6666
Phenylacetylglutamate levels	cancer	0.0081	0.0056	0.1646
1-(1-enyl-palmitoyl)-2-palmitoleoyl-GPC (P-16:0/16:1) levels	cancer	6e-04	0.0027	0.829
Palmitoylcholine levels	cancer	-0.0017	0.0045	0.7007
Thioproline levels	cancer	0.0028	0.0044	0.524
1-linoleoyl-2-arachidonoyl-GPC (18:2/20:4n6) levels	cancer	-0.0033	0.004	0.4239
1-linoleoyl-GPG (18:2) levels	cancer	-2.00E-04	0.0038	0.9649
1-(1-enyl-palmitoyl)-2-linoleoyl-GPE (p-16:0/18:2) levels	cancer	0.0084	0.0063	0.1985
1-(1-enyl-stearoyl)-2-linoleoyl-GPE (p-18:0/18:2) levels	cancer	-0.0054	0.0071	0.4579
1-stearoyl-2-oleoyl-GPI (18:0/18:1) levels	cancer	-9.00E-04	0.0061	0.8863
1-myristoyl-2-arachidonoyl-GPC (14:0/20:4) levels	cancer	-0.0011	0.004	0.7795
1-oleoyl-2-arachidonoyl-GPE (18:1/20:4) levels	cancer	0.0033	0.0037	0.3909
1-palmitoyl-2-oleoyl-GPI (16:0/18:1) levels	cancer	0.004	0.0059	0.5044
1-oleoyl-2-docosahexaenoyl-GPC (18:1/22:6) levels	cancer	-0.0031	0.0054	0.5761
1-oleoyl-2-linoleoyl-GPE (18:1/18:2) levels	cancer	0.0045	0.0039	0.2584
1-(1-enyl-palmitoyl)-2-palmitoyl-GPC (P-16:0/16:0) levels	cancer	-0.0013	0.0034	0.7095
Oleoylcholine levels	cancer	9e-04	0.0059	0.8785
Glycosyl-N-palmitoyl-sphingosine (d18:1/16:0) levels	cancer	-0.0052	0.0064	0.4291
Arachidonoylcholine levels	cancer	-3.00E-04	0.0062	0.9658
2-methylserine levels	cancer	-1.00E-04	0.003	0.9782
(S)-3-hydroxybutyrylcarnitine levels	cancer	5e-04	0.0029	0.8636
Methylsuccinoylcarnitine levels	cancer	-0.0027	0.0033	0.4295
Dihomo-linolenoyl-choline levels	cancer	0.0119	0.0049	0.0237
Docosahexaenoylcholine levels	cancer	-0.0022	0.0044	0.6295
Glycocholate glucuronide (1) levels	cancer	0.0058	0.0038	0.1367
Caffeic acid sulfate levels	cancer	3e-04	0.0046	0.9522
Ascorbic acid 2-sulfate levels	cancer	0.0034	0.0023	0.1568
1-linoleoyl-2-linolenoyl-GPC (18:2/18:3) levels	cancer	0.0014	0.0025	0.5739
Catechol glucuronide levels	cancer	-0.0037	0.0066	0.5761
Furaneol sulfate levels	cancer	-0.0148	0.0078	0.0804
Ceramide (d18:1/24:1) levels	cancer	0.0032	0.0034	0.366
N-oleoylserine levels	cancer	5e-04	0.005	0.9224
Perfluorooctanesulfonate (PFOS) levels	cancer	0.0039	0.0055	0.4836
Pimeloylcarnitine/3-methyladipoylcarnitine (C7-DC) levels	cancer	0.0038	0.0037	0.3182
1-palmitoleoyl-2-linolenoyl-GPC (16:1/18:3) levels	cancer	0.0046	0.0042	0.2947
Linoleoyl-arachidonoyl-glycerol (18:2/20:4) [1] levels	cancer	-0.001	0.0038	0.7952
Hexadecadienoate (16:2n6) levels	cancer	-0.0034	0.0075	0.6524
Glycosyl-N-behenoyl-sphingadienine (d18:2/22:0) levels	cancer	-0.0014	0.0037	0.7049
4-hydroxyphenylacetylglutamine levels	cancer	9e-04	0.0032	0.7774
Gamma-glutamyl-alpha-lysine levels	cancer	0.0016	0.0024	0.5132
N-palmitoyl-sphingadienine (d18:2/16:0) levels	cancer	-0.011	0.005	0.0403
Linoleoyl-arachidonoyl-glycerol (18:2/20:4) [2] levels	cancer	-0.0059	0.005	0.2481
Palmitoleoylcarnitine (C16:1) levels	cancer	-0.0105	0.0066	0.1298
N-stearoyl-sphingadienine (d18:2/18:0) levels	cancer	-0.0043	0.0037	0.2602
2,3-dihydroxy-2-methylbutyrate levels	cancer	-0.005	0.0066	0.4664
Stearoylcholine levels	cancer	-0.0029	0.0073	0.6914
Glycosyl-N-tricosanoyl-sphingadienine (d18:2/23:0) levels	cancer	0.0107	0.0039	0.0106
N-palmitoyl-heptadecasphingosine (d17:1/16:0) levels	cancer	0	0.0042	0.9934
Ceramide (d18:1/14:0, d16:1/16:0) levels	cancer	-0.0032	0.0036	0.3713
Glycosyl-N-(2-hydroxynervonoyl)-sphingosine (d18:1/24:1(2OH)) levels	cancer	-0.0045	0.0037	0.2285
Glycosyl ceramide (d18:2/24:1, d18:1/24:2) levels	cancer	0.0011	0.004	0.7829
Glycosyl ceramide (d18:1/23:1, d17:1/24:1) levels	cancer	-0.0052	0.0053	0.3413
Sphingadienine levels	cancer	-0.0053	0.0054	0.3328
Ceramide (d18:1/17:0, d17:1/18:0) levels	cancer	0.0014	0.0039	0.7188
Nisinate (24:6n3) levels	cancer	0.0018	0.0074	0.8166
Sphingomyelin (d18:0/20:0, d16:0/22:0) levels	cancer	0.0025	0.0033	0.4563
Sphingomyelin (d18:2/24:2) levels	cancer	-0.0028	0.004	0.4893
Sphingomyelin (d17:2/16:0, d18:2/15:0) levels	cancer	0.0017	0.0045	0.7153
Sphingomyelin (d18:2/23:1) levels	cancer	0.0035	0.0033	0.2984
Behenoylcarnitine (C22) levels	cancer	-9.00E-04	0.0035	0.8008
Sphingomyelin (d18:2/18:1) levels	cancer	0.005	0.0093	0.5952
Sphingomyelin (d18:2/21:0, d16:2/23:0) levels	cancer	-0.0033	0.0041	0.432
Linoleoylcholine levels	cancer	-0.006	0.0056	0.3031
Sphingomyelin (d18:1/19:0, d19:1/18:0) levels	cancer	-7.00E-04	0.0037	0.8595
Linolenoylcarnitine (C18:3) levels	cancer	3e-04	0.0053	0.9594
Heneicosapentaenoate (21:5n3) levels	cancer	0.0071	0.0047	0.1468
Sphingomyelin (d18:1/25:0, d19:0/24:1, d20:1/23:0, d19:1/24:0) levels	cancer	-0.0031	0.0023	0.1871
Arachidoylcarnitine (C20) levels	cancer	3e-04	0.0035	0.9402
Cerotoylcarnitine (C26) levels	cancer	-6.00E-04	0.0039	0.8793
Lignoceroylcarnitine (C24) levels	cancer	0.0026	0.0054	0.6324
Docosatrienoate (22:3n6) levels	cancer	-0.0114	0.0091	0.2334
Dihomo-linolenoylcarnitine (C20:3n3 or 6) levels	cancer	0.0042	0.0032	0.192
Carotene diol (2) levels	cancer	0.0065	0.008	0.4247
Ethyl alpha-glucopyranoside levels	cancer	0.0033	0.0046	0.4782
Carotene diol (1) levels	cancer	0.0044	0.0042	0.3014
Nervonoylcarnitine (C24:1) levels	cancer	0.0064	0.0052	0.2364
Dihomo-linoleoylcarnitine (C20:2) levels	cancer	-0.002	0.004	0.6183
Glycosyl ceramide (d18:1/20:0, d16:1/22:0) levels	cancer	6e-04	0.0035	0.8679
Docosahexaenoylcarnitine (C22:6) levels	cancer	-0.0029	0.0057	0.6068
N,N,N-trimethyl-5-aminovalerate levels	cancer	0.0046	0.0068	0.5088
Eicosenoylcarnitine (C20:1) levels	cancer	-0.0133	0.0061	0.0382
Ximenoylcarnitine (C26:1) levels	cancer	-0.0032	0.0043	0.4565
Arachidonoylcarnitine (C20:4) levels	cancer	-0.0013	0.0035	0.7087
5-dodecenoylcarnitine (C12:1) levels	cancer	-0.001	0.0057	0.8684
2-butenoylglycine levels	cancer	7e-04	0.0055	0.9021
(N(1) + N(8))-acetylspermidine levels	cancer	-0.0021	0.0029	0.4713
Hydroxy-cmpf levels	cancer	0.0015	0.0066	0.8252
2-furoylcarnitine levels	cancer	-0.0028	0.0037	0.4514
Cortolone glucuronide (1) levels	cancer	0.0026	0.0037	0.4867
Carotene diol (3) levels	cancer	0.0014	0.0039	0.7243
3-hydroxyoleoylcarnitine levels	cancer	-0.0051	0.006	0.399
Dodecenedioate (C12:1-DC) levels	cancer	0.003	0.0048	0.5437
Trans-2-hexenoylglycine levels	cancer	-0.0075	0.004	0.0746
2-hydroxyarachidate levels	cancer	0.0059	0.0036	0.1179
3-hydroxyphenylacetoylglutamine levels	cancer	0.0064	0.0045	0.1791
Heptenedioate (C7:1-DC) levels	cancer	-0.0078	0.0072	0.3019
Hexadecenedioate (C16:1-DC) levels	cancer	-0.0038	0.0026	0.1594
Octadecenedioate (C18:1-DC) levels	cancer	-0.0046	0.004	0.2586
Dihydroferulic acid sulfate levels	cancer	3e-04	0.0031	0.9175
Glutamine conjugate of C7H12O2 levels	cancer	0.0043	0.005	0.3941
Hydroxyasparagine levels	cancer	0.0044	0.0066	0.5142
Sphingomyelin (d17:1/14:0, d16:1/15:0) levels	cancer	-2.00E-04	0.006	0.9775
Octadecadienedioate (C18:2-DC) levels	cancer	-0.0017	0.003	0.581
Perfluorooctanoate (PFOA) levels	cancer	2e-04	0.0045	0.9587
3-carboxy-4-methyl-5-pentyl-2-furanpropionate (3-CMPFP) levels	cancer	-0.0081	0.0052	0.1316
Glutamine conjugate of C6H10O2 (2) levels	cancer	-0.0061	0.0053	0.2719
3-hydroxybutyroylglycine levels	cancer	-0.0017	0.0037	0.6392
Glycine conjugate of C10H14O2 (1) levels	cancer	-0.0018	0.0039	0.6461
Glutamine conjugate of C6H10O2 (1) levels	cancer	0.0011	0.0068	0.8695
N-methylhydroxyproline levels	cancer	0.0041	0.0076	0.5954
Glucuronide of C10H18O2 (7) levels	cancer	6e-04	0.0047	0.8986
Glyco-beta-muricholate levels	cancer	4e-04	0.0035	0.91
Glucuronide of C12H22O4 (1) levels	cancer	0.0012	0.0042	0.7714
N,n,n-trimethyl-alanylproline betaine (tmap) levels	cancer	-0.0013	0.0055	0.817
Glycine conjugate of C10H12O2 levels	cancer	0.0016	0.0024	0.5118
N-acetyl-2-aminooctanoate levels	cancer	-0.0018	0.0031	0.5699
3-formylindole levels	cancer	0.002	0.0031	0.5132
Gamma-glutamylcitrulline levels	cancer	7e-04	0.0024	0.7789
8-methoxykynurenate levels	cancer	0.0057	0.0054	0.3056
Tetradecadienoate (14:2) levels	cancer	-0.0117	0.0052	0.0406
3-amino-2-piperidone levels	cancer	2e-04	0.004	0.9614
Glucuronide of piperine metabolite C17H21NO3 (3) levels	cancer	0.0028	0.0026	0.2975
Dodecadienoate (12:2) levels	cancer	0.0049	0.0025	0.0603
N-lactoyl tyrosine levels	cancer	-0.0058	0.0049	0.2415
N,N-dimethylalanine levels	cancer	1e-04	0.0053	0.9842
Ethyl beta-glucopyranoside levels	cancer	-0.0011	0.003	0.7224
N-lactoyl phenylalanine levels	cancer	-0.0025	0.007	0.7273
N-acetyl-isoputreanine levels	cancer	-0.0029	0.0031	0.3509
2,2'-Methylenebis(6-tert-butyl-p-cresol) levels	cancer	0.0077	0.005	0.1458
N-lactoyl isoleucine levels	cancer	-0.0015	0.0061	0.8089
2-hydroxysebacate levels	cancer	-0.0153	0.0069	0.0399
Ascorbic acid 3-sulfate levels	cancer	0	0.0027	0.9957
N-lactoyl valine levels	cancer	7e-04	0.0073	0.9232
6-bromotryptophan levels	cancer	0.0021	0.0035	0.5492
Delta-CEHC levels	cancer	-0.0026	0.005	0.6074
Indoleacetoylcarnitine levels	cancer	0.0016	0.0038	0.6859
N-acetyl leucine levels	cancer	0.0079	0.0069	0.2671
3-indoleglyoxylic acid levels	cancer	-0.0032	0.0036	0.3874
Sulfate of piperine metabolite C18H21NO3 (1) levels	cancer	-0.0045	0.0061	0.4725
Methyl vanillate sulfate levels	cancer	0.0025	0.0066	0.7052
Glucuronide of piperine metabolite C17H21NO3 (4) levels	cancer	0.0014	0.0028	0.6202
Sulfate of piperine metabolite C16H19NO3 (3) levels	cancer	7e-04	0.0047	0.8905
Sulfate of piperine metabolite C16H19NO3 (2) levels	cancer	-0.0069	0.0048	0.1677
3-hydroxypyridine glucuronide levels	cancer	0.006	0.0052	0.2693
Glucuronide of piperine metabolite C17H21NO3 (5) levels	cancer	-0.0074	0.0062	0.2413
2-naphthol sulfate levels	cancer	0.0063	0.0045	0.1748
11beta-hydroxyandrosterone glucuronide levels	cancer	-0.0031	0.0048	0.5233
4-ethylcatechol sulfate levels	cancer	-0.0014	0.0036	0.7083
Sulfate of piperine metabolite C18H21NO3 (3) levels	cancer	-4.00E-04	0.0055	0.9449
(2,4 or 2,5)-dimethylphenol sulfate levels	cancer	0.0133	0.0062	0.0464
11beta-hydroxyetiocholanolone glucuronide levels	cancer	-0.0047	0.0056	0.4111
Cholic acid glucuronide levels	cancer	0.0025	0.0059	0.6771
4-allylcatechol sulfate levels	cancer	-0.0062	0.0041	0.142
Glycoursodeoxycholic acid sulfate (1) levels	cancer	-0.0095	0.0052	0.0804
Dihydrocaffeate sulfate (2) levels	cancer	-0.0084	0.0047	0.0883
4-methylhexanoylglutamine levels	cancer	0.0018	0.0036	0.6148
2-ketocaprylate levels	cancer	4e-04	0.0047	0.9343
3-hydroxy-2-methylpyridine sulfate levels	cancer	-0.0038	0.0057	0.5172
5-hydroxy-2-methylpyridine sulfate levels	cancer	-0.0035	0.0056	0.543
3-ethylcatechol sulfate (2) levels	cancer	9e-04	0.0087	0.917
3-hydroxyhexanoylcarnitine (1) levels	cancer	-0.0074	0.0064	0.2668
2,6-dihydroxybenzoic acid levels	cancer	-7.00E-04	0.0062	0.9106
3-ethylcatechol sulfate (1) levels	cancer	-0.0022	0.0063	0.7323
Lithocholate sulfate (1) levels	cancer	0.0012	0.0044	0.7814
4-acetylcatechol sulfate (1) levels	cancer	2e-04	0.0033	0.9575
2,3-dihydroxy-5-methylthio-4-pentenoate (dmtpa) levels	cancer	-0.0023	0.0045	0.6151
Picolinoylglycine levels	cancer	0.0063	0.0064	0.3365
Succinoyltaurine levels	cancer	0.0011	0.0025	0.6523
Undecenoylcarnitine (C11:1) levels	cancer	0.0036	0.0029	0.2157
Palmitoyl-sphingosine-phosphoethanolamine (d18:1/16:0) levels	cancer	-0.0034	0.0047	0.4734
Pregnenetriol disulfate levels	cancer	9e-04	0.0023	0.6938
Tetradecadienedioate (C14:2-DC) levels	cancer	2e-04	0.0032	0.9594
Hydroxy-N6,N6,N6-trimethyllysine levels	cancer	0.0116	0.0043	0.0124
Pregnenetriol sulfate levels	cancer	0.0015	0.0023	0.5215
Taurochenodeoxycholic acid 3-sulfate levels	cancer	0.0032	0.0035	0.3671
Hydroxypalmitoyl sphingomyelin (d18:1/16:0(OH)) levels	cancer	0.0034	0.0035	0.3489
5-hydroxymethyl-2-furoylcarnitine levels	cancer	-0.0041	0.004	0.3149
Eicosenedioate (C20:1-DC) levels	cancer	-0.0012	0.005	0.8127
3-hydroxydecanoylcarnitine levels	cancer	0.0047	0.0039	0.2372
Levulinoylcarnitine levels	cancer	0.0018	0.0057	0.756
Cis 3,4-methyleneheptanoate levels	cancer	0.0013	0.003	0.6694
Branched-chain, straight-chain, or cyclopropyl 12:1 fatty acid levels	cancer	-7.00E-04	0.0028	0.8007
Deoxycholic acid 12-sulfate levels	cancer	0.0016	0.0027	0.5612
Branched-chain, straight-chain, or cyclopropyl 10:1 fatty acid (1) levels	cancer	4e-04	0.0038	0.9213
3,5-dichloro-2,6-dihydroxybenzoic acid levels	cancer	0.0056	0.0048	0.2564
Vanillic acid glycine levels	cancer	0.0024	0.0027	0.3829
(S)-a-amino-omega-caprolactam levels	cancer	-0.0021	0.0031	0.5188
3-bromo-5-chloro-2,6-dihydroxybenzoic acid levels	cancer	0.0092	0.0052	0.0882
Dibutyl sulfosuccinate levels	cancer	8e-04	0.002	0.7045
Metabolonic lactone sulfate levels	cancer	-7.00E-04	0.0028	0.811
2-hydroxy-4-(methylthio)butanoic acid levels	cancer	9e-04	0.0036	0.8015
Pentose acid levels	cancer	-0.0056	0.0063	0.3828
Branched chain 14:0 dicarboxylic acid levels	cancer	0.0012	0.0068	0.8668
S-carboxyethylcysteine levels	cancer	-9.00E-04	0.0044	0.8463
N-succinyl-phenylalanine levels	cancer	-0.0063	0.0036	0.0925
(2 or 3)-decenoate (10:1n7 or n8) levels	cancer	-4.00E-04	0.0049	0.9371
Bilirubin degradation product, C17H20N2O5 (2) levels	cancer	-0.0025	0.0033	0.4503
Bilirubin degradation product, C16H18N2O5 (4) levels	cancer	0.0035	0.0038	0.3707
Cis-3,4-methyleneheptanoylcarnitine levels	cancer	-7.00E-04	0.0032	0.8375
Tetrahydrocortisol glucuronide levels	cancer	-3.00E-04	0.0047	0.9543
N-acetyl-2-aminoadipate levels	cancer	-8.00E-04	0.0036	0.8165
Bilirubin degradation product, C17H20N2O5 (1) levels	cancer	-1.00E-04	0.0033	0.9838
2-methoxyhydroquinone sulfate (1) levels	cancer	0.0023	0.0074	0.757
Bilirubin degradation product, C16H18N2O5 (3) levels	cancer	0.0022	0.0033	0.51
3-hydroxyoctanoylcarnitine (1) levels	cancer	-0.0014	0.0075	0.8521
2-methoxyhydroquinone sulfate (2) levels	cancer	0.0027	0.0037	0.4796
Cis-3,4-methyleneheptanoylglycine levels	cancer	8e-04	0.0034	0.8185
Bilirubin degradation product, C16H18N2O5 (2) levels	cancer	0.0031	0.0028	0.287
2,4-di-tert-butylphenol levels	cancer	0.0028	0.0054	0.6098
Bilirubin degradation product, C16H18N2O5 (1) levels	cancer	0.0023	0.0035	0.5192
3-hydroxyoctanoylcarnitine (2) levels	cancer	0.0042	0.0056	0.4634
Pantothenate levels	cancer	-0.0034	0.0026	0.205
5-oxoproline levels	cancer	0.0032	0.0034	0.3468
Phosphoethanolamine levels	cancer	-0.0044	0.0043	0.3203
Picolinate levels	cancer	-0.0021	0.0048	0.6718
3-ureidopropionate levels	cancer	-0.0014	0.0039	0.7177
Erucate (22:1n9) levels	cancer	-0.0045	0.0071	0.5309
Eicosenedioate (C20:1-DC) levels	cancer	0.0031	0.0058	0.5902
Allantoin levels	cancer	-0.0027	0.004	0.4973
N-acetylvaline levels	cancer	-9.00E-04	0.0039	0.8245
N-acetylleucine levels	cancer	-0.001	0.0038	0.7964
N-acetylmethionine levels	cancer	-6.00E-04	0.004	0.8927
Glycerate levels	cancer	0.0032	0.004	0.4336
Sarcosine levels	cancer	-4.00E-04	0.0061	0.9452
Trans-4-hydroxyproline levels	cancer	0.0043	0.0041	0.3028
Thyroxine levels	cancer	0.007	0.007	0.3321
Pipecolate levels	cancer	8e-04	0.002	0.7101
Gamma-glutamyltyrosine levels	cancer	0.0082	0.0046	0.0871
Methyl indole-3-acetate levels	cancer	0.0013	0.0049	0.7899
Ursodeoxycholate levels	cancer	-0.0147	0.006	0.0253
3-hydroxy-3-methylglutarate levels	cancer	-3.00E-04	0.0063	0.9587
Oleoyl ethanolamide levels	cancer	0.0013	0.004	0.741
4-hydroxyphenylpyruvate levels	cancer	-0.0074	0.0046	0.1258
Gamma-glutamylglutamine levels	cancer	0.0022	0.003	0.4822
Alpha-tocopherol levels	cancer	0.0033	0.0045	0.4666
N-acetyl-L-alanine levels	cancer	0.0021	0.0041	0.6102
Citrate levels	cancer	0.0012	0.0047	0.7982
2-aminobutyrate levels	cancer	-0.0066	0.005	0.2046
Butyrate/isobutyrate (4:0) levels	cancer	-0.0016	0.0054	0.7689
Urate levels	cancer	2e-04	0.0046	0.9653
3-hydroxyisobutyrate levels	cancer	0.0025	0.0052	0.6398
Vanillylmandelate (VMA) levels	cancer	-0.0087	0.0044	0.0577
3-aminoisobutyrate levels	cancer	-0.0037	0.0021	0.0897
4-acetamidobutanoate levels	cancer	0.0026	0.0036	0.4746
2-hydroxystearate levels	cancer	0.0039	0.0048	0.4297
N1-methyladenosine levels	cancer	0.0028	0.0044	0.5207
N-acetylneuraminate levels	cancer	-0.0019	0.0033	0.5685
Gamma-glutamylhistidine levels	cancer	-0.0037	0.0041	0.3754
N-acetylglucosaminylasparagine levels	cancer	0.0075	0.0032	0.0299
Homovanillate (hva) levels	cancer	-0.0078	0.0054	0.1626
Acetoacetate levels	cancer	0.005	0.004	0.232
Cys-gly, oxidized levels	cancer	0.002	0.0031	0.5262
Dihomo-linoleate (20:2n6) levels	cancer	-0.0035	0.0057	0.5497
Cholate levels	cancer	0.0042	0.0056	0.4682
Beta-hydroxyisovalerate levels	cancer	8e-04	0.0047	0.873
Creatine levels	cancer	-0.0036	0.0028	0.2105
Anthranilate levels	cancer	3e-04	0.0029	0.9077
Glycerol levels	cancer	0.0038	0.003	0.2184
Gamma-glutamylleucine levels	cancer	-0.0071	0.0041	0.0983
Choline levels	cancer	0.0061	0.0048	0.2151
3-methoxytyrosine levels	cancer	0.004	0.0048	0.413
3-phosphoglycerate levels	cancer	-9.00E-04	0.005	0.8662
1-palmitoyl-2-linoleoyl-gpc (16:0/18:2) levels	cancer	0.002	0.003	0.5061
1-palmitoyl-2-oleoyl-GPE (16:0/18:1) levels	cancer	-0.009	0.0035	0.0141
1-palmitoyl-2-linoleoyl-GPI (16:0/18:2) levels	cancer	-0.0065	0.0046	0.1735
Taurocholic acid levels	cancer	9e-04	0.005	0.8551
Taurodeoxycholate levels	cancer	7e-04	0.0054	0.8946
Stearoyl sphingomyelin (d18:1/18:0) levels	cancer	0.0032	0.0033	0.3383
Ceramide (d18:1/16:0) levels	cancer	-0.0021	0.0042	0.6275
Taurochenodeoxycholate levels	cancer	-0.0015	0.0072	0.8341
4-hydroxyphenylacetate levels	cancer	-0.0039	0.004	0.3416
5,6-dihydrothymine levels	cancer	-0.0071	0.0075	0.3547
1-palmitoyl-2-oleoyl-gpc (16:0/18:1) levels	cancer	-0.0018	0.0042	0.675
N-stearoyl-sphingosine (d18:1/18:0) levels	cancer	0.0104	0.0052	0.0585
Glycochenodeoxycholate levels	cancer	0.004	0.0043	0.3614
N-formylmethionine levels	cancer	-0.001	0.0049	0.8438
N6,n6,n6-trimethyllysine levels	cancer	0.01	0.0045	0.0404
S-adenosylhomocysteine (SAH) levels	cancer	0.0076	0.004	0.0718
4-acetaminophen sulfate levels	cancer	-0.0037	0.0057	0.5147
2-hydroxyhippurate (salicylurate) levels	cancer	0.0043	0.0039	0.2752
Quinolinate levels	cancer	-0.0078	0.0045	0.0978
Eicosapentaenoate (EPA; 20:5n3) levels	cancer	0.0016	0.0032	0.634
Laurate (12:0) levels	cancer	0.0026	0.0052	0.618
N-acetylputrescine levels	cancer	0.0042	0.0027	0.1423
Methylsuccinate levels	cancer	9e-04	0.0036	0.8052
9,10-DiHOME levels	cancer	-0.0038	0.004	0.3497
Linoleate (18:2n6) levels	cancer	-0.0067	0.0066	0.3218
Adenosine 5'-diphosphate (ADP) levels	cancer	-0.0035	0.005	0.498
Adenosine 5'-monophosphate (AMP) levels	cancer	0.0015	0.0066	0.8232
Adenosine 3',5'-cyclic monophosphate (camp) levels	cancer	-9.00E-04	0.0042	0.8386
Arachidonate (20:4n6) levels	cancer	0.0032	0.0046	0.4961
5-methylthioadenosine (mta) levels	cancer	-0.005	0.0045	0.275
Cortisone levels	cancer	-8.00E-04	0.0057	0.8917
Beta-alanine levels	cancer	0.0057	0.0048	0.2549
Succinate levels	cancer	-0.0068	0.0027	0.0177
Phosphocholine levels	cancer	7e-04	0.0024	0.7836
Cysteinylglycine levels	cancer	-0.0027	0.0043	0.5335
Phenylpyruvate levels	cancer	7e-04	0.0042	0.8745
Creatinine levels	cancer	-0.005	0.0034	0.162
3-Hydroxybutyrate levels	cancer	0.0046	0.0064	0.486
Cholesterol levels	cancer	-4.00E-04	0.0069	0.9547
2-hydroxyphenylacetate levels	cancer	0.0135	0.0042	0.0034
Aspartate levels	cancer	-0.003	0.0074	0.6917
3-(4-hydroxyphenyl)lactate levels	cancer	-0.0045	0.0065	0.4921
Arginine levels	cancer	0.0043	0.0057	0.4557
Gluconate levels	cancer	-0.0018	0.0024	0.4656
Sphinganine levels	cancer	-0.0034	0.0062	0.5842
Gamma-glutamylglutamate levels	cancer	-0.0035	0.0047	0.4722
Flavin adenine dinucleotide (FAD) levels	cancer	0.0015	0.0048	0.7582
Histidine levels	cancer	5e-04	0.0026	0.8418
Cortisol levels (plasma)	cancer	-0.0098	0.0046	0.0503
Hypotaurine levels	cancer	0.0035	0.0036	0.3359
Glutarate (C5-DC) levels	cancer	1e-04	0.0037	0.9725
S-1-pyrroline-5-carboxylate levels	cancer	-5.00E-04	0.0046	0.9199
Cystine levels	cancer	-0.0067	0.0069	0.347
Cystathionine levels	cancer	2e-04	0.0045	0.9642
Guanidinoacetate levels	cancer	-0.001	0.0042	0.8095
Sphingosine levels	cancer	1e-04	0.007	0.989
Deoxycholate levels	cancer	0.0047	0.0058	0.4232
Glycocholate levels	cancer	0.0044	0.0038	0.2584
Palmitoleate (16:1n7) levels	cancer	-0.0106	0.0049	0.0407
Leucine levels	cancer	-0.0065	0.0069	0.3585
Stearate (18:0) levels	cancer	0.0042	0.0074	0.577
Methionine levels	cancer	-0.009	0.0053	0.1047
Orotate levels	cancer	-0.0012	0.0023	0.6116
Phosphate levels (UKB data field 30810)	cancer	-0.003	0.004	0.4533
Inosine levels	cancer	-0.0013	0.0053	0.8061
Inosine 5'-monophosphate (IMP) levels	cancer	-0.0026	0.0049	0.6099
Phenylalanine levels	cancer	-0.0046	0.0062	0.4647
Palmitate (16:0) levels	cancer	0.0091	0.0052	0.0963
Malate levels	cancer	0.0034	0.0027	0.2326
Isoleucine levels	cancer	5e-04	0.0036	0.8837
Nicotinamide levels	cancer	0.0022	0.0046	0.6362
Myo-inositol levels	cancer	-0.0012	0.004	0.7647
Lysine levels	cancer	4e-04	0.0043	0.9314
Citrulline levels	cancer	0.0049	0.0035	0.1661
Ornithine levels	cancer	0.0057	0.0032	0.0848
Retinol (Vitamin A) levels	cancer	-0.0026	0.004	0.5162
1-methylnicotinamide levels	cancer	-0.0096	0.0063	0.1429
Uridine levels	cancer	-0.003	0.0065	0.6507
Plasma lactate levels	cancer	1e-04	0.0057	0.9912
Pristanate levels	cancer	0.0019	0.0042	0.6546
Phytanate levels	cancer	-0.0035	0.0043	0.4309
Plasma free proline levels	cancer	0.0024	0.0037	0.5316
Glutamate levels	cancer	-0.0076	0.0059	0.2147
2'-deoxyuridine levels	cancer	-0.001	0.0044	0.8242
Myristate (14:0) levels	cancer	3e-04	0.005	0.9535
Serine levels	cancer	-0.0016	0.0032	0.6121
Trans-urocanate levels	cancer	-0.0046	0.007	0.5242
Urea levels	cancer	0.003	0.0026	0.2545
Pyridoxal levels	cancer	0	0.0034	0.9989
Glutamine levels	cancer	0.002	0.0051	0.6972
Taurine levels	cancer	-9.00E-04	0.0057	0.871
Salicylate levels	cancer	0.0051	0.0052	0.3397
Serotonin levels	cancer	-0.0021	0.0053	0.6973
Spermidine levels	cancer	0.0067	0.0052	0.2078
Dimethylglycine levels	cancer	0.0019	0.003	0.5344
Betaine levels	cancer	-0.004	0.0057	0.4917
Xylose levels	cancer	0.0035	0.0039	0.3767
Tyrosine levels	cancer	-2.00E-04	0.004	0.966
Caprate (10:0) levels	cancer	-0.0068	0.0079	0.4035
Cytidine levels	cancer	-6.00E-04	0.0035	0.8582
Pyruvate levels	cancer	0.0012	0.0049	0.8055
Alanine levels	cancer	0.0011	0.0051	0.8264
Threonine levels	cancer	-0.0055	0.0039	0.1627
Cytosine levels	cancer	0.0038	0.0065	0.5694
12,13-DiHOME levels	cancer	-0.0014	0.0044	0.7536
Mannose levels	cancer	0.0012	0.0043	0.777
Caffeine levels	cancer	-0.0048	0.0042	0.2605
Fructose levels	cancer	-0.0037	0.0055	0.5088
Alpha-ketobutyrate levels	cancer	-0.0043	0.0043	0.3299
Cysteine levels	cancer	0.0074	0.0048	0.1461
Blood sugar levels	cancer	-0.0018	0.0028	0.5342
Tryptophan levels	cancer	-3.00E-04	0.0044	0.9399
Valine levels	cancer	0.0046	0.0062	0.4636
Pseudouridine levels	cancer	0.003	0.0055	0.5896
Dihydroorotate levels	cancer	-0.0061	0.0037	0.1094
Caprylate (8:0) levels	cancer	4e-04	0.0026	0.8894
Arachidate (20:0) levels	cancer	-0.0011	0.0038	0.7697
Maltose levels in coronary artery disease	cancer	0.0054	0.0042	0.2206
N-stearoyl-sphinganine (d18:0/18:0) levels	cancer	1e-04	0.0041	0.9819
Sucrose levels	cancer	0.0014	0.0034	0.6805
Caproate (6:0) levels	cancer	0.0035	0.0051	0.4994
Nonadecanoate (19:0) levels	cancer	-0.0053	0.0058	0.3675
Plasma free asparagine levels	cancer	1e-04	0.0028	0.9765
X-07765 levels	cancer	-0.002	0.0043	0.6547
Kynurenate levels	cancer	0.0056	0.0038	0.1468
Alpha-ketoglutarate levels	cancer	0	0.0045	0.9986
X-11308 levels	cancer	-4.00E-04	0.0036	0.9048
Pentadecanoate (15:0) levels	cancer	0.0021	0.0049	0.6719
X-11315 levels	cancer	0.0011	0.0041	0.7881
Margarate (17:0) levels	cancer	0.0027	0.005	0.5956
X-11372 levels	cancer	-0.0062	0.0037	0.1101
X-10458 levels	cancer	-0.0012	0.0045	0.7909
X-11299 levels	cancer	-0.0052	0.0058	0.3882
X-11478 levels	cancer	-0.007	0.0056	0.2202
X-11849 levels	cancer	0.006	0.0054	0.2791
X-11787 levels	cancer	0.0012	0.0033	0.7217
X-11632 levels	cancer	0.0087	0.0042	0.0518
X-11852 levels	cancer	0.0033	0.0038	0.3921
X-11847 levels	cancer	-0.0015	0.0051	0.7805
X-11483 levels	cancer	-0.003	0.0046	0.5233
X-11470 levels	cancer	-0.0027	0.0032	0.4148
X-11381 levels	cancer	-0.0067	0.0034	0.0619
X-11850 levels	cancer	-0.003	0.0049	0.552
X-11795 levels	cancer	-0.0018	0.0047	0.6995
X-11444 levels	cancer	-6.00E-04	0.0027	0.8132
X-11858 levels	cancer	-0.0026	0.0047	0.5915
X-11843 levels	cancer	1e-04	0.0051	0.9849
X-12127 levels	cancer	-0.0014	0.0053	0.7888
X-12221 levels	cancer	0.0142	0.0055	0.0181
X-12283 levels	cancer	-1.00E-04	0.0041	0.9826
X-12410 levels	cancer	3e-04	0.0036	0.936
X-12104 levels	cancer	-0.0018	0.0071	0.808
X-12193 levels	cancer	0.009	0.0041	0.0369
X-12216 levels	cancer	-0.0022	0.0065	0.7374
X-12306 levels	cancer	0.0083	0.005	0.107
X-12100 levels	cancer	-0.001	0.0047	0.8412
X-12261 levels	cancer	-0.0018	0.0046	0.7
X-11880 levels	cancer	0.0042	0.0051	0.424
X-12117 levels	cancer	-7.00E-04	0.0026	0.7844
X-12407 levels	cancer	0.0109	0.0051	0.0449
X-12101 levels	cancer	0.0016	0.0029	0.5968
X-12026 levels	cancer	0.0022	0.0039	0.5701
X-12411 levels	cancer	-0.0023	0.0033	0.5009
X-12013 levels	cancer	-0.0062	0.0043	0.1659
X-12007 levels	cancer	0.0023	0.0061	0.7109
X-12462 levels	cancer	-4.00E-04	0.0066	0.9477
X-12714 levels	cancer	9e-04	0.0062	0.8822
X-12740 levels	cancer	0.0057	0.0058	0.3492
X-12730 levels	cancer	-0.0103	0.0052	0.0646
X-12701 levels	cancer	0.0069	0.0045	0.148
X-12816 levels	cancer	-0.0022	0.0044	0.6228
X-12731 levels	cancer	-9.00E-04	0.0048	0.8527
X-12707 levels	cancer	-0.0052	0.0035	0.1564
X-12729 levels	cancer	-0.0022	0.0026	0.4105
X-12830 levels	cancer	0.0014	0.0032	0.6716
X-12818 levels	cancer	0.0021	0.0047	0.6599
X-12812 levels	cancer	-0.0025	0.0045	0.5902
X-12822 levels	cancer	-0.0044	0.0055	0.4363
X-12738 levels	cancer	0.0028	0.0055	0.6165
X-12544 levels	cancer	-0.0098	0.0062	0.1295
X-12680 levels	cancer	-0.0094	0.0061	0.1459
X-12906 levels	cancer	3e-04	0.0057	0.9548
X-13684 levels	cancer	0.0023	0.0043	0.595
X-13507 levels	cancer	-0.0054	0.0045	0.2536
X-12851 levels	cancer	-3.00E-04	0.0037	0.9453
X-12849 levels	cancer	0.0043	0.0043	0.3334
X-12847 levels	cancer	-0.0045	0.006	0.4638
X-13553 levels	cancer	0.0036	0.004	0.382
X-12839 levels	cancer	6e-04	0.0036	0.8579
X-13729 levels	cancer	-0.0091	0.0037	0.0208
X-13007 levels	cancer	-0.0031	0.0062	0.6206
X-13844 levels	cancer	0	0.0054	0.9968
X-13728 levels	cancer	5e-04	0.0076	0.9437
X-12844 levels	cancer	-0.0023	0.004	0.5676
X-13695 levels	cancer	-0.0105	0.0053	0.0659
X-13723 levels	cancer	0.0122	0.0083	0.1643
X-14056 levels	cancer	0.004	0.0027	0.1515
X-13866 levels	cancer	-0.0187	0.005	0.0011
X-17146 levels	cancer	0.0064	0.0062	0.3175
X-16397 levels	cancer	0.0108	0.0061	0.097
X-17335 levels	cancer	0.0071	0.0061	0.2707
X-16964 levels	cancer	-0.0072	0.0072	0.3336
X-16935 levels	cancer	-0.0025	0.0031	0.4273
X-15486 levels	cancer	-0.0084	0.0047	0.0972
X-16580 levels	cancer	-2.00E-04	0.0066	0.9795
X-17325 levels	cancer	-0.0138	0.0057	0.0248
X-17328 levels	cancer	-0.0036	0.0059	0.5494
X-16087 levels	cancer	0.0071	0.004	0.0957
X-17010 levels	cancer	0.0095	0.0057	0.1142
X-14939 levels	cancer	0.0037	0.0044	0.4104
X-15461 levels	cancer	-0.0058	0.0047	0.2326
X-15523 levels	cancer	0.0023	0.0024	0.3462
X-15728 levels	cancer	0.0012	0.0039	0.7658
X-15503 levels	cancer	-0.0098	0.0061	0.1281
X-16124 levels	cancer	-0.0021	0.0029	0.463
X-17438 levels	cancer	0.0032	0.0054	0.5568
X-17354 levels	cancer	-0.0025	0.006	0.6813
X-17654 levels	cancer	-0.003	0.0032	0.3563
X-17676 levels	cancer	-0.0062	0.003	0.0451
X-17367 levels	cancer	-2.00E-04	0.0044	0.9678
X-17357 levels	cancer	0.0013	0.0047	0.7914
X-18886 levels	cancer	-0.0018	0.0039	0.6598
X-18887 levels	cancer	-0.0052	0.0053	0.3399
X-17653 levels	cancer	-0.0072	0.0051	0.1766
X-17346 levels	cancer	-0.008	0.0036	0.0353
X-17690 levels	cancer	-9.00E-04	0.0042	0.8391
X-18345 levels	cancer	-1.00E-04	0.0032	0.9673
X-17685 levels	cancer	0.0092	0.0061	0.1466
X-18888 levels	cancer	-0.0059	0.0035	0.1034
X-18901 levels	cancer	0.0025	0.0036	0.4912
X-17351 levels	cancer	-0.0105	0.0075	0.1826
X-18779 levels	cancer	0.0025	0.0056	0.6665
X-21286 levels	cancer	0.0103	0.0045	0.0307
X-21355 levels	cancer	0	0.004	0.9972
X-21319 levels	cancer	-0.0013	0.0086	0.8861
X-21258 levels	cancer	-0.0051	0.0054	0.3534
X-21364 levels	cancer	0.0043	0.0035	0.2222
X-21353 levels	cancer	8e-04	0.0024	0.7294
X-19438 levels	cancer	-0.0041	0.0042	0.3465
X-18913 levels	cancer	-0.0024	0.0045	0.6056
X-18921 levels	cancer	-0.0018	0.0038	0.639
X-21339 levels	cancer	-0.0049	0.0045	0.2913
X-19299 levels	cancer	-0.0061	0.004	0.1482
X-18935 levels	cancer	0.0017	0.0061	0.7828
X-21310 levels	cancer	9e-04	0.0049	0.8488
X-21283 levels	cancer	5e-04	0.0026	0.8416
X-21285 levels	cancer	6e-04	0.0037	0.8699
X-21312 levels	cancer	0.0019	0.0048	0.7012
X-18922 levels	cancer	-0.0046	0.0039	0.2521
X-21442 levels	cancer	-0.0033	0.0033	0.3332
X-21796 levels	cancer	0.0033	0.0061	0.5969
X-21441 levels	cancer	0.0021	0.0024	0.3997
X-21752 levels	cancer	-0.0059	0.0065	0.3758
X-21807 levels	cancer	0.0048	0.0052	0.3737
X-21736 levels	cancer	-0.004	0.0033	0.2358
X-21829 levels	cancer	-0.0022	0.0049	0.658
X-21471 levels	cancer	-2.00E-04	0.0038	0.961
X-21733 levels	cancer	-4.00E-04	0.0045	0.9249
X-21742 levels	cancer	-0.0014	0.0048	0.7712
X-21821 levels	cancer	-0.0056	0.0055	0.3234
X-21470 levels	cancer	4e-04	0.0042	0.9304
X-21383 levels	cancer	-0.0059	0.0036	0.1171
X-21607 levels	cancer	0.0031	0.0042	0.4681
X-21834 levels	cancer	-1.00E-04	0.0075	0.9862
X-21467 levels	cancer	-0.0021	0.0026	0.4181
X-22776 levels	cancer	-0.0041	0.0064	0.5363
X-23655 levels	cancer	0.0074	0.0052	0.1683
X-22834 levels	cancer	0.0027	0.0049	0.5892
X-22771 levels	cancer	-0.0057	0.0046	0.2342
X-23639 levels	cancer	0.0084	0.0034	0.0248
X-23648 levels	cancer	-0.0114	0.0062	0.0862
X-23654 levels	cancer	0.0049	0.0027	0.0814
X-22520 levels	cancer	-0.0026	0.006	0.6729
X-23641 levels	cancer	1e-04	0.0032	0.9672
X-23276 levels	cancer	-0.001	0.0046	0.8336
X-21845 levels	cancer	0.0029	0.0052	0.5847
X-22509 levels	cancer	-0.0024	0.003	0.4342
X-23644 levels	cancer	0.0042	0.0043	0.3461
X-22162 levels	cancer	0.0026	0.0031	0.4137
X-23587 levels	cancer	0.0029	0.0046	0.5332
X-23593 levels	cancer	-0.0094	0.0044	0.0435
X-23636 levels	cancer	-0.0027	0.0072	0.7158
X-23678 levels	cancer	-0.003	0.0051	0.5629
X-23680 levels	cancer	-7.00E-04	0.0026	0.7952
X-23780 levels	cancer	0.0051	0.0038	0.191
X-23974 levels	cancer	-0.015	0.0074	0.0564
X-23659 levels	cancer	0.0016	0.0031	0.6201
X-23665 levels	cancer	0.0017	0.0051	0.7375
X-23782 levels	cancer	0.0038	0.0045	0.4024
X-24295 levels	cancer	0.0014	0.0053	0.7978
X-24243 levels	cancer	4e-04	0.0051	0.9319
X-23739 levels	cancer	-0.0039	0.0038	0.3203
X-23997 levels	cancer	6e-04	0.0062	0.9185
X-24241 levels	cancer	-0.0021	0.0052	0.6894
X-24328 levels	cancer	-0.0055	0.0036	0.142
X-24456 levels	cancer	0.0034	0.005	0.5083
X-24418 levels	cancer	0.0036	0.0041	0.3879
X-24344 levels	cancer	-0.0011	0.0045	0.8149
X-24556 levels	cancer	-0.0024	0.0038	0.5338
X-24337 levels	cancer	0.0051	0.0031	0.1114
X-24546 levels	cancer	-0.0034	0.0043	0.429
X-24306 levels	cancer	0.0025	0.0032	0.4451
X-24307 levels	cancer	0.0045	0.0079	0.5741
X-24334 levels	cancer	-2.00E-04	0.0066	0.9754
X-24518 levels	cancer	0.0015	0.004	0.7062
X-24494 levels	cancer	0.0044	0.0057	0.4511
X-24544 levels	cancer	0.0053	0.003	0.0884
X-24531 levels	cancer	0.0035	0.0046	0.4552
X-24811 levels	cancer	-0.001	0.0035	0.7683
X-24757 levels	cancer	-0.0064	0.0046	0.1724
X-24978 levels	cancer	-0.009	0.0051	0.0955
X-24970 levels	cancer	-0.01	0.0049	0.051
X-24795 levels	cancer	0.0062	0.0025	0.0196
X-24951 levels	cancer	0.0038	0.0051	0.4654
X-24728 levels	cancer	-0.0153	0.0045	0.0021
X-24565 levels	cancer	0.0018	0.0024	0.4561
X-24801 levels	cancer	0.0045	0.0042	0.2977
X-24736 levels	cancer	0.0036	0.0042	0.3916
X-24585 levels	cancer	0.0016	0.0037	0.6626
X-24588 levels	cancer	-2.00E-04	0.0034	0.9605
X-25109 levels	cancer	-0.0067	0.0044	0.1434
X-24947 levels	cancer	0.0023	0.0034	0.4999
X-24949 levels	cancer	-0.0029	0.004	0.4824
X-24812 levels	cancer	0.0062	0.0047	0.2003
X-25217 levels	cancer	7e-04	0.0057	0.9023
X-25828 levels	cancer	-5.00E-04	0.0071	0.9404
X-25371 levels	cancer	0.0101	0.0047	0.0433
X-25419 levels	cancer	0.0038	0.0035	0.2809
X-25265 levels	cancer	8e-04	0.002	0.7059
X-25172 levels	cancer	-0.0022	0.0029	0.4634
X-25957 levels	cancer	-0.0049	0.0064	0.4504
X-25422 levels	cancer	0.0015	0.0041	0.7229
X-25790 levels	cancer	0.01	0.0074	0.199
X-25420 levels	cancer	-0.0046	0.0035	0.2206
X-25810 levels	cancer	-0.0063	0.0035	0.0787
X-25433 levels	cancer	-0.0026	0.0039	0.5151
X-25343 levels	cancer	-0.0054	0.0057	0.3581
X-25271 levels	cancer	-0.0016	0.0065	0.8106
X-25520 levels	cancer	-0.0089	0.0062	0.1739
X-25519 levels	cancer	0.0048	0.0053	0.3772
X-26111 levels	cancer	-0.0022	0.0042	0.5974
X-26109 levels	cancer	-3.00E-04	0.0028	0.9045
X-26054 levels	cancer	0.0028	0.0029	0.3464
Carnitine C4 levels	cancer	-0.001	0.0031	0.7494
Androsterone sulfate levels	cancer	2e-04	0.002	0.907
N-acetyltyrosine levels	cancer	-9.00E-04	0.0029	0.7555
N-acetyl-L-glutamine levels	cancer	-0.0023	0.0026	0.3934
N-acetylphenylalanine levels	cancer	-2.00E-04	0.0029	0.9575
N-acetylasparagine levels	cancer	-0.0022	0.0025	0.4015
N-acetylarginine levels	cancer	-0.005	0.0027	0.0838
5-acetylamino-6-formylamino-3-methyluracil levels	cancer	0.002	0.003	0.511
Orotidine levels	cancer	0.0052	0.0021	0.0206
3-methylcytidine levels	cancer	-4.00E-04	0.0038	0.9178
N-acetylcitrulline levels	cancer	-1.00E-04	0.0039	0.9802
N-acetyl-aspartyl-glutamate (naag) levels	cancer	0.0015	0.0042	0.72
1-stearoyl-2-arachidonoyl-gpc (18:0/20:4) levels	cancer	0.0024	0.0025	0.3365
Bilirubin (E,E) levels	cancer	0.0044	0.0031	0.1724
Bilirubin (E,Z or Z,E) levels	cancer	0.0033	0.0026	0.2238
Androsterone glucuronide levels	cancer	-0.0013	0.0032	0.6834
N6-methyllysine levels	cancer	0.0026	0.003	0.3932
N-acetyl-1-methylhistidine levels	cancer	-0.0014	0.0023	0.5575
N-delta-acetylornithine levels	cancer	-1.00E-04	0.0029	0.965
1-palmitoyl-2-arachidonoyl-gpc (16:0/20:4n6) levels	cancer	-0.002	0.0032	0.5349
Glycochenodeoxycholate glucuronide (1) levels	cancer	-0.008	0.0039	0.0537
2'-o-methylcytidine levels	cancer	0.0021	0.0027	0.4585
2'-o-methyluridine levels	cancer	-0.003	0.0031	0.3564
N6,N6-dimethyllysine levels	cancer	0.0025	0.004	0.5371
N2-acetyl,N6,N6-dimethyllysine levels	cancer	0.0016	0.0024	0.5221
N2-acetyl,N6-methyllysine levels	cancer	5e-04	0.0029	0.8712
Deoxycholic acid glucuronide levels	cancer	-0.0056	0.0033	0.0985
Decadienedioic acid (C10:2-DC) levels	cancer	-0.0026	0.0031	0.4079
Bilirubin degradation product, C17H18N2O4 (1) levels	cancer	3e-04	0.0028	0.9117
Bilirubin degradation product, C17H18N2O4 (2) levels	cancer	0.0022	0.0028	0.4377
Bilirubin degradation product, C17H18N2O4 (3) levels	cancer	3e-04	0.0029	0.9079
Bilirubin (z,z) levels	cancer	0.0067	0.0026	0.0154
Ethylmalonate levels	cancer	-0.0045	0.003	0.1349
Biliverdin levels	cancer	0.0027	0.0028	0.347
Glycine levels	cancer	-7.00E-04	0.0021	0.7463
X-12112 levels	cancer	0.0024	0.0024	0.3254
X-12798 levels	cancer	0.0078	0.0028	0.0099
X-13431 levels	cancer	0.0075	0.0037	0.0521
X-19141 levels	cancer	-0.0027	0.0035	0.4468
Spermidine to 5-methylthioadenosine (MTA) ratio	cancer	0.0034	0.0058	0.5666
Spermidine to ornithine ratio	cancer	-0.005	0.0044	0.2727
Alpha-ketoglutarate to alpha-ketobutyrate ratio	cancer	-0.0022	0.0038	0.5734
Alpha-ketoglutarate to glutamate ratio	cancer	-0.0025	0.0029	0.4053
Adenosine 5'-diphosphate (ADP) to phosphoethanolamine ratio	cancer	0.001	0.0048	0.8373
3-phosphoglycerate to adenosine 5'-diphosphate (ADP) ratio	cancer	0.0108	0.0051	0.0455
Alpha-ketoglutarate to succinate ratio	cancer	0.0037	0.0039	0.3465
Adenosine 3',5'-cyclic monophosphate (cAMP) to adenosine 5'-monophosphate (AMP) ratio	cancer	0.0078	0.0084	0.3688
Adenosine 5'-diphosphate (ADP) to pantothenate ratio	cancer	1e-04	0.0053	0.9801
Adenosine 5'-diphosphate (ADP) to phosphate ratio	cancer	-0.0013	0.0033	0.6921
S-adenosylhomocysteine (SAH) to leucine ratio	cancer	0.0019	0.0047	0.6963
S-adenosylhomocysteine (SAH) to 5-methyluridine (ribothymidine) ratio	cancer	0.0036	0.0069	0.6027
Cholate to taurocholate ratio	cancer	-0.0065	0.0054	0.2449
Adenosine 5'-diphosphate (ADP) to creatine ratio	cancer	2e-04	0.0037	0.9472
N-acetylputrescine to (N(1) + N(8))-acetylspermidine ratio	cancer	0.0015	0.0024	0.5301
Adenosine 3',5'-cyclic monophosphate (cAMP) to taurocholate ratio	cancer	0.0011	0.0053	0.8384
Adenosine 5'-diphosphate (ADP) to Adenosine 5'-monophosphate (AMP) ratio	cancer	7e-04	0.0048	0.8888
3-phosphoglycerate to phosphate ratio	cancer	0.0082	0.0051	0.1182
Adenosine 5'-diphosphate (ADP) to fructose ratio	cancer	0.0054	0.0033	0.1058
Adenosine 5'-diphosphate (ADP) to mannose ratio	cancer	0.0079	0.0058	0.1955
Adenosine 5'-diphosphate (ADP) to tyrosine ratio	cancer	0.002	0.003	0.513
Adenosine 5'-diphosphate (ADP) to N-acetylglucosamine to N-acetylgalactosamine ratio	cancer	0.0085	0.0045	0.0733
Adenosine 5'-monophosphate (AMP) to palmitate (16:0) ratio	cancer	0.005	0.0067	0.4725
Arginine to ornithine ratio	cancer	-0.0031	0.0034	0.3645
Adenosine 5'-diphosphate (ADP) to arginine ratio	cancer	0.0064	0.0038	0.1127
Adenosine 5'-diphosphate (ADP) to 2'-deoxyuridine ratio	cancer	-0.0014	0.0044	0.7545
Adenosine 5'-monophosphate (AMP) to inosine 5'-monophosphate (IMP) ratio	cancer	-0.0022	0.0054	0.6894
Adenosine 5'-monophosphate (AMP) to proline ratio	cancer	0.0036	0.0062	0.5754
Arachidonate (20:4n6) to oleate to vaccenate (18:1) ratio	cancer	-0.0038	0.0061	0.5367
Adenosine 5'-monophosphate (AMP) to alanine ratio	cancer	0.0017	0.0045	0.7153
Aspartate to citrate ratio	cancer	0.0055	0.0076	0.4814
Arginine to citrulline ratio	cancer	0.0059	0.0042	0.1712
Arginine to glutamate ratio	cancer	0.0063	0.0041	0.1404
Adenosine 5'-monophosphate (AMP) to phenylalanine ratio	cancer	0.0053	0.0045	0.2512
Adenosine 5'-diphosphate (ADP) to gluconate ratio	cancer	0.0069	0.0045	0.1365
Adenosine 5'-monophosphate (AMP) to phosphate ratio	cancer	-0.0031	0.0056	0.592
Aspartate to glutamate ratio	cancer	-0.0012	0.0037	0.7417
Arachidonate (20:4n6) to pyruvate ratio	cancer	-0.0041	0.009	0.654
Aspartate to asparagine ratio	cancer	0.0012	0.0045	0.793
Cortisone to cortisol ratio	cancer	-0.0032	0.0051	0.5308
Succinate to acetoacetate ratio	cancer	-5.00E-04	0.0072	0.9507
Aspartate to citrulline ratio	cancer	-0.004	0.0088	0.6574
Sphingosine to phosphate ratio	cancer	-0.0062	0.0071	0.3997
Inosine 5'-monophosphate (IMP) to phosphate ratio	cancer	-4.00E-04	0.0065	0.9475
Glycine to pyridoxal ratio	cancer	0.0036	0.0055	0.5232
Glycine to alanine ratio	cancer	-0.0024	0.0036	0.5237
Glycine to serine ratio	cancer	-0.0017	0.0029	0.5594
Histidine to trans-urocanate ratio	cancer	-0.0021	0.0046	0.6506
Methionine to methionine sulfoxide ratio	cancer	0.0085	0.0045	0.0726
Citrulline to dimethylarginine (SDMA + ADMA) ratio	cancer	-0.0035	0.0034	0.3173
Palmitate (16:0) to myristate (14:0) ratio	cancer	0.0025	0.0056	0.6636
Phosphate to N-acetylneuraminate ratio	cancer	0.0017	0.004	0.685
Phosphate to uridine ratio	cancer	0.0019	0.0042	0.6545
Phosphate to alanine ratio	cancer	-0.0059	0.0043	0.1938
Phosphate to phosphoethanolamine ratio	cancer	0.0014	0.0071	0.8522
Phosphate to glucose ratio	cancer	-0.0052	0.0032	0.121
Phosphate to 2'-deoxyuridine ratio	cancer	-7.00E-04	0.0037	0.8604
Phosphate to mannose ratio	cancer	0.0029	0.0049	0.5694
Phenylalanine to tyrosine ratio	cancer	0.0014	0.0047	0.7667
Phosphate to fructose ratio	cancer	-0.0063	0.0045	0.1801
Phosphate to citrate ratio	cancer	-0.0068	0.0042	0.1101
Serine to alpha-tocopherol ratio	cancer	0.0061	0.0036	0.1003
Uridine to pseudouridine ratio	cancer	1e-04	0.0039	0.9833
Serine to pyruvate ratio	cancer	-0.0051	0.0073	0.4921
Glutamate to glutamine ratio	cancer	-0.0035	0.0044	0.4426
Uridine to cytidine ratio	cancer	0.0112	0.0068	0.1167
Pyruvate to 3-methyl-2-oxobutyrate ratio	cancer	0.0094	0.0049	0.0692
Pyruvate to N-acetylneuraminate ratio	cancer	6e-04	0.0049	0.9098
Alanine to pyruvate ratio	cancer	0.0053	0.0053	0.3271
Glucose to maltose ratio	cancer	-0.0117	0.0071	0.121
Mannose to trans-4-hydroxyproline ratio	cancer	0.0013	0.0047	0.7856
Mannose to S-methylcysteine ratio	cancer	0.0094	0.0054	0.1008
Glutamate to cysteine ratio	cancer	-0.0044	0.0047	0.3547
Cysteine to 5-oxoproline ratio	cancer	0.0014	0.0035	0.6899
Cysteine to alanine ratio	cancer	0.0023	0.0041	0.5828
Glutamine to asparagine ratio	cancer	-0.0028	0.0029	0.333
5-oxoproline to citrate ratio	cancer	-0.0018	0.0031	0.5589
Alpha-tocopherol to sulfate ratio	cancer	-0.0017	0.0054	0.7537
Thyroxine to taurocholate ratio	cancer	-0.0071	0.0039	0.0799
Creatine to carnitine ratio	cancer	-4.00E-04	0.0048	0.9389
Carnitine to palmitoylcarnitine (C16) ratio	cancer	-0.001	0.0037	0.7978
Glycolithocholate to glycolithocholate sulfate ratio	cancer	0.0101	0.0046	0.0401
Oleoyl-linoleoyl-glycerol (18:1 to 18:2) [2] to linoleoyl-arachidonoyl-glycerol (18:2 to 20:4) [1] ratio	cancer	0.003	0.0042	0.4845
Oleoyl-linoleoyl-glycerol (18:1 to 18:2) [2] to linoleoyl-arachidonoyl-glycerol (18:2 to 20:4) [2] ratio	cancer	0.0043	0.0028	0.1472
Spermidine to (N(1) + N(8))-acetylspermidine ratio	cancer	-0.0053	0.0047	0.2741
Spermidine to N-acetylputrescine ratio	cancer	-0.0023	0.0041	0.582
Dopamine 4-sulfate to dopamine 3-O-sulfate ratio	cancer	-0.0069	0.0051	0.1891
Spermidine to adenosine 5'-diphosphate (ADP) ratio	cancer	0.0049	0.0071	0.496
Spermidine to histidine ratio	cancer	-0.0071	0.0045	0.1368
5-methylthioadenosine (MTA) to phosphate ratio	cancer	-0.0029	0.0043	0.5005
Histidine to pyruvate ratio	cancer	0.0065	0.0039	0.112
Spermidine to phosphate ratio	cancer	-0.0012	0.0046	0.7933
Spermidine to pyruvate ratio	cancer	-0.0028	0.0079	0.7279
Spermidine to carnitine ratio	cancer	-0.0021	0.0044	0.6391
Spermidine to ergothioneine ratio	cancer	0.0123	0.0062	0.0629
Carnitine to ergothioneine ratio	cancer	0.0058	0.0048	0.2387
Spermidine to choline ratio	cancer	1e-04	0.0049	0.9888
Spermidine to taurocholate ratio	cancer	-0.0024	0.0041	0.569
Alpha-ketoglutarate to kynurenine ratio	cancer	0.0038	0.0033	0.2609
Choline to taurocholate ratio	cancer	-2.00E-04	0.0038	0.9516
Glutamate to kynurenine ratio	cancer	-0.0099	0.0047	0.048
Ornithine to glutamate ratio	cancer	0.0101	0.0071	0.1682
Alpha-ketoglutarate to ornithine ratio	cancer	-3.00E-04	0.004	0.9407
3-hydroxyisobutyrate to adenosine 5'-diphosphate (ADP) ratio	cancer	-0.0071	0.0033	0.0401
Alpha-ketoglutarate to aspartate ratio	cancer	-0.0024	0.0035	0.4884
3-hydroxyisobutyrate to phosphate ratio	cancer	0.005	0.0041	0.2393
Adenosine 5'-diphosphate (ADP) to glycerate ratio	cancer	0.0087	0.0081	0.3011
3-phosphoglycerate to glycerate ratio	cancer	0.0027	0.0062	0.6745
Adenosine 5'-diphosphate (ADP) to valine ratio	cancer	0.0018	0.0039	0.6421
Adenosine 5'-diphosphate (ADP) to glycine ratio	cancer	0.0029	0.0043	0.5099
Phosphate to valine ratio	cancer	0.0051	0.0034	0.1447
Adenosine 5'-diphosphate (ADP) to N-palmitoyl-sphingosine (d18:1 to 16:0) ratio	cancer	0.0025	0.0042	0.5588
Adenosine 5'-diphosphate (ADP) to sulfate ratio	cancer	0.004	0.005	0.4264
Phosphate to sulfate ratio	cancer	0.007	0.0052	0.1882
Glycine to phosphate ratio	cancer	0.0013	0.0024	0.5866
Phosphate to N-palmitoyl-sphingosine (d18:1 to 16:0) ratio	cancer	-0.0052	0.0038	0.1866
Cholate to bilirubin (Z,Z) ratio	cancer	0.0022	0.006	0.71
Bilirubin (Z,Z) to taurocholate ratio	cancer	-3.00E-04	0.0057	0.9539
Cholate to adenosine 3',5'-cyclic monophosphate (cAMP) ratio	cancer	-0.0042	0.0062	0.5
Cholate to phosphate ratio	cancer	0.0016	0.0049	0.7494
Adenosine 5'-diphosphate (ADP) to citrate ratio	cancer	-0.0045	0.006	0.4653
Cholate to adenosine 5'-monophosphate (AMP) ratio	cancer	0.0032	0.005	0.5292
Adenosine 5'-diphosphate (ADP) to glycerol 3-phosphate ratio	cancer	0.0047	0.004	0.2559
Adenosine 5'-diphosphate (ADP) to glycerol ratio	cancer	0.0128	0.0045	0.0098
Glycerol to glycerol 3-phosphate ratio	cancer	-0.0057	0.0052	0.2779
Adenosine 5'-diphosphate (ADP) to glutamate ratio	cancer	-0.0035	0.0033	0.2932
Phosphate to glutamate ratio	cancer	0.0114	0.0059	0.0665
Adenosine 5'-diphosphate (ADP) to aspartate ratio	cancer	-0.0014	0.004	0.7265
Adenosine 5'-diphosphate (ADP) to flavin adenine dinucleotide (FAD) ratio	cancer	0.0034	0.0039	0.3959
Adenosine 5'-diphosphate (ADP) to oxalate (ethanedioate) ratio	cancer	0.0021	0.0027	0.4447
Citrate to oxalate (ethanedioate) ratio	cancer	-0.0063	0.007	0.3782
Adenosine 5'-monophosphate (AMP) to flavin adenine dinucleotide (FAD) ratio	cancer	-0.0015	0.0093	0.8731
Aspartate to phosphate ratio	cancer	0	0.0063	0.9997
Adenosine 5'-monophosphate (AMP) to citrate ratio	cancer	2e-04	0.0046	0.9671
Phenylalanine to phosphate ratio	cancer	0.0068	0.0039	0.0937
Phosphate to tryptophan ratio	cancer	-0.0066	0.0047	0.1791
Adenosine 5'-monophosphate (AMP) to glutamine ratio	cancer	-0.0024	0.0053	0.6639
Adenosine 5'-monophosphate (AMP) to threonine ratio	cancer	0.0029	0.0033	0.3952
Adenosine 5'-monophosphate (AMP) to tryptophan ratio	cancer	0.0051	0.004	0.2095
Adenosine 5'-monophosphate (AMP) to glycine ratio	cancer	-0.0025	0.0051	0.6338
Adenosine 5'-monophosphate (AMP) to arginine ratio	cancer	9e-04	0.0051	0.859
Adenosine 5'-monophosphate (AMP) to tyrosine ratio	cancer	0.0076	0.006	0.2265
Arginine to phosphate ratio	cancer	-0.002	0.0052	0.7071
Phosphate to threonine ratio	cancer	-0.002	0.0035	0.5736
Phosphate to glutamine ratio	cancer	5e-04	0.0051	0.9189
Adenosine 5'-monophosphate (AMP) to aspartate ratio	cancer	-0.0075	0.0047	0.1228
Phosphate to tyrosine ratio	cancer	-0.0039	0.0044	0.385
Adenosine 5'-monophosphate (AMP) to asparagine ratio	cancer	0.0048	0.0045	0.3049
Adenosine 5'-monophosphate (AMP) to serine ratio	cancer	0.0034	0.0054	0.5465
Histidine to phosphate ratio	cancer	0.0015	0.0033	0.6485
Adenosine 5'-monophosphate (AMP) to methionine ratio	cancer	0.0073	0.0049	0.1532
Phosphate to serine ratio	cancer	0.0044	0.004	0.2778
Methionine to phosphate ratio	cancer	-0.0026	0.0042	0.5499
Adenosine 5'-monophosphate (AMP) to histidine ratio	cancer	-0.0023	0.0047	0.6309
phosphate to asparagine ratio	cancer	-0.0031	0.0029	0.2943
Adenosine 5'-monophosphate (AMP) to isoleucine ratio	cancer	0.0033	0.0029	0.2544
Isoleucine to phosphate ratio	cancer	-0.0102	0.0053	0.0691
Adenosine 5'-monophosphate (AMP) to valine ratio	cancer	-6.00E-04	0.0038	0.8701
Adenosine 5'-monophosphate (AMP) to acetoacetate ratio	cancer	-0.0033	0.0039	0.3983
Adenosine 5'-monophosphate (AMP) to cysteine ratio	cancer	-9.00E-04	0.0027	0.7354
Phosphate to cysteine ratio	cancer	-0.002	0.0037	0.5853
Cortisol to 4-cholesten-3-one ratio	cancer	-0.0033	0.0047	0.4962
Cysteinylglycine to taurine ratio	cancer	-0.0013	0.0033	0.7033
Cysteinylglycine to glutamate ratio	cancer	-0.0027	0.0043	0.5417
Cortisone to 4-cholesten-3-one ratio	cancer	0.0021	0.0026	0.4308
Taurine to glutamate ratio	cancer	0.0071	0.0058	0.2349
Glutarate (C5-DC) to caprylate (8:0) ratio	cancer	-4.00E-04	0.0037	0.9221
Adenosine 5'-monophosphate (AMP) to glutamate ratio	cancer	-0.0027	0.0061	0.6634
Glutarate (C5-DC) to salicylate ratio	cancer	0.0062	0.0068	0.3774
Aspartate to N-acetylglucosamine to N-acetylgalactosamine ratio	cancer	0.0052	0.0055	0.3485
Aspartate to mannose ratio	cancer	0.0063	0.0046	0.186
Phosphate to acetoacetate ratio	cancer	0.0016	0.0039	0.6906
Mannose to N-acetylglucosamine to N-acetylgalactosamine ratio	cancer	0.0018	0.003	0.5487
Phenylpyruvate to citrate ratio	cancer	-0.003	0.0032	0.3641
Phenylpyruvate to 4-hydroxyphenylpyruvate ratio	cancer	0.0039	0.004	0.3444
Cholesterol to cortisol ratio	cancer	0.0041	0.0055	0.4744
Citrate to 4-hydroxyphenylpyruvate ratio	cancer	0.0022	0.0047	0.6463
Cholesterol to taurocholate ratio	cancer	5e-04	0.0029	0.8593
Cortisol to taurocholate ratio	cancer	6e-04	0.004	0.8919
Salicylate to caprylate (8:0) ratio	cancer	-5.00E-04	0.0035	0.8944
Hypotaurine to taurine ratio	cancer	0.003	0.0054	0.5857
Taurine to cysteine ratio	cancer	0.0067	0.0051	0.2008
Inosine to theophylline ratio	cancer	0.0038	0.0049	0.4422
Hypotaurine to cysteine ratio	cancer	0.0021	0.0044	0.6309
Inosine to EDTA ratio	cancer	0.0027	0.0049	0.5929
Theophylline to EDTA ratio	cancer	-0.0018	0.007	0.8061
Citrulline to phosphate ratio	cancer	-0.0044	0.0049	0.3734
Citrulline to ornithine ratio	cancer	-5.00E-04	0.0048	0.9159
Phosphate to oleoyl-linoleoyl-glycerol (18:1 to 18:2) [2] ratio	cancer	0.0067	0.0036	0.0709
Ornithine to phosphate ratio	cancer	-0.0043	0.0052	0.4297
Phosphate to linoleoyl-arachidonoyl-glycerol (18:2 to 20:4) [2] ratio	cancer	-8.00E-04	0.0051	0.8831
Phosphate to glycerol ratio	cancer	0.0063	0.0092	0.4989
Phosphate to linoleoyl-arachidonoyl-glycerol (18:2 to 20:4) [1] ratio	cancer	0.0049	0.0048	0.319
Glucose to glycerol ratio	cancer	-0.0051	0.0063	0.4321
2'-deoxyuridine to cytidine ratio	cancer	-8.00E-04	0.0041	0.8488
Retinol (Vitamin A) to linoleoyl-arachidonoyl-glycerol (18:2 to 20:4) [1] ratio	cancer	0.0042	0.0056	0.459
Retinol (Vitamin A) to linoleoyl-arachidonoyl-glycerol (18:2 to 20:4) [2] ratio	cancer	0.0013	0.0069	0.8527
Uridine to 2'-deoxyuridine ratio	cancer	5e-04	0.005	0.9168
Retinol (Vitamin A) to oleoyl-linoleoyl-glycerol (18:1 to 18:2) [2] ratio	cancer	0.0036	0.0044	0.4224
Tryptophan to pyruvate ratio	cancer	-0.0011	0.0035	0.7463
tryptophan to tyrosine ratio	cancer	0.002	0.0043	0.6506
Glucose to sucrose ratio	cancer	0.0014	0.0027	0.6027
Tyrosine to pyruvate ratio	cancer	0.0058	0.0051	0.2685
Glucose to fructose ratio	cancer	-0.0033	0.0081	0.6901
Fructose to sucrose ratio	cancer	1e-04	0.0047	0.9769
Alpha-ketobutyrate to 3-methyl-2-oxobutyrate ratio	cancer	-0.0047	0.0043	0.2929
N-palmitoyl-sphingosine (d18:1 to 16:0) to N-palmitoyl-sphinganine (d18:0 to 16:0) ratio	cancer	-0.0049	0.0048	0.3254
Caffeine to theophylline ratio	cancer	-0.0108	0.0045	0.0236
Mannose to glycerol ratio	cancer	-0.0025	0.004	0.5421
Mannose to mannitol to sorbitol ratio	cancer	0.0107	0.0105	0.3201
Alpha-ketobutyrate to pyruvate ratio	cancer	0.004	0.0043	0.3637
Glycerol to mannitol to sorbitol ratio	cancer	-0.0028	0.0039	0.4728
Alpha-tocopherol to glycerol ratio	cancer	-0.0104	0.0044	0.029
Caffeine to theobromine ratio	cancer	-0.0056	0.0043	0.2049
N-stearoyl-sphingosine (d18:1 to 18:0) to N-palmitoyl-sphinganine (d18:0 to 16:0) ratio	cancer	0.0027	0.004	0.5048
Theophylline to theobromine ratio	cancer	1e-04	0.0062	0.9818
N-palmitoyl-sphingosine (d18:1 to 16:0) to N-stearoyl-sphingosine (d18:1 to 18:0) ratio	cancer	-6.00E-04	0.0043	0.8829
Glycerol to carnitine ratio	cancer	0.0015	0.0028	0.585
Carnitine to acetylcarnitine (C2) ratio	cancer	0.0051	0.0065	0.4438
Glycerol to sulfate ratio	cancer	-0.0081	0.0034	0.0251
Glycerol to palmitoylcarnitine (C16) ratio	cancer	0.0123	0.0076	0.1212
Alpha-ketoglutarate to proline ratio	cancer	0.0047	0.0043	0.2831
Acetylcarnitine (C2) to propionylcarnitine (C3) ratio	cancer	1e-04	0.0044	0.985
Carnitine to propionylcarnitine (C3) ratio	cancer	0.0036	0.0042	0.4067
Succinate to proline ratio	cancer	-0.0013	0.0046	0.7846
Alpha-ketoglutarate to trans-4-hydroxyproline ratio	cancer	-2.00E-04	0.0052	0.9739
Alpha-ketoglutarate to alanine ratio	cancer	-0.0028	0.0041	0.4964
Proline to trans-4-hydroxyproline ratio	cancer	-0.0032	0.0052	0.5422
Adenosine 5'-diphosphate (ADP) to EDTA ratio	cancer	0.0039	0.0041	0.3527
Succinate to trans-4-hydroxyproline ratio	cancer	-0.0016	0.0037	0.6742
Glutamate to pyruvate ratio	cancer	-7.00E-04	0.0038	0.8633
Phosphate to EDTA ratio	cancer	0.0074	0.0064	0.2634
Alpha-ketoglutarate to pyruvate ratio	cancer	-0.0015	0.0049	0.7683
Adenosine 5'-monophosphate (AMP) to EDTA ratio	cancer	0.0051	0.0049	0.3207
Glutamate to alanine ratio	cancer	-3.00E-04	0.0053	0.9543
Adenosine 5'-diphosphate (ADP) to glucose ratio	cancer	0.0057	0.0068	0.4217
Adenosine 5'-diphosphate (ADP) to mannitol to sorbitol ratio	cancer	-0.0028	0.006	0.6436
Adenosine 5'-diphosphate (ADP) to N-acetylneuraminate ratio	cancer	0.0073	0.0051	0.1751
Glucose to mannitol to sorbitol ratio	cancer	0.0046	0.0067	0.4957
Mannose to fructose ratio	cancer	7e-04	0.0047	0.8809
Adenosine 5'-diphosphate (ADP) to cytidine ratio	cancer	-0.0048	0.0048	0.3334
Glucose-to-mannose ratio	cancer	-0.0039	0.0041	0.3518
Cytidine to N-acetylneuraminate ratio	cancer	-0.0016	0.0049	0.7531
Adenosine 5'-diphosphate (ADP) to choline phosphate ratio	cancer	-0.004	0.0071	0.5804
Cytidine to N-acetylglucosamine to N-acetylgalactosamine ratio	cancer	-3.00E-04	0.005	0.9597
N-acetylneuraminate to N-acetylglucosamine to N-acetylgalactosamine ratio	cancer	0.0017	0.0037	0.6583
Adenosine 5'-diphosphate (ADP) to choline ratio	cancer	-0.001	0.0068	0.8899
Choline phosphate to choline ratio	cancer	-0.0098	0.0049	0.0565
Choline phosphate to phosphoethanolamine ratio	cancer	1e-04	0.0036	0.9755
Adenosine 5'-diphosphate (ADP) to ornithine ratio	cancer	-0.0049	0.0052	0.351
Adenosine 5'-diphosphate (ADP) to glutamine ratio	cancer	-0.0013	0.0052	0.8083
Inosine 5'-monophosphate (IMP) to urate ratio	cancer	-0.0034	0.0075	0.6565
Adenosine 5'-diphosphate (ADP) to 5-oxoproline ratio	cancer	0.0044	0.0061	0.483
Glutamate to 5-oxoproline ratio	cancer	-0.0026	0.0061	0.6762
Adenosine 5'-diphosphate (ADP) to uridine ratio	cancer	-0.009	0.0071	0.2285
Phosphate to urate ratio	cancer	1e-04	0.0042	0.9745
Phosphate to 5-oxoproline ratio	cancer	0.0043	0.0032	0.1919
Adenosine 5'-monophosphate (AMP) to N-palmitoyl-sphingosine (d18:1 to 16:0) ratio	cancer	0	0.0035	0.9902
Adenosine 5'-monophosphate (AMP) to leucine ratio	cancer	0.0084	0.0049	0.1047
Leucine to phosphate ratio	cancer	-0.0067	0.0047	0.1633
Leucine to N-palmitoyl-sphingosine (d18:1 to 16:0) ratio	cancer	-0.0038	0.0078	0.6305
Proline to glutamate ratio	cancer	-7.00E-04	0.0042	0.8692
Phosphate to proline ratio	cancer	8e-04	0.0044	0.858
Arachidonate (20:4n6) to caffeine ratio	cancer	0.0107	0.0047	0.0327
Adenosine 5'-monophosphate (AMP) to urate ratio	cancer	-0.0017	0.0047	0.7156
Arachidonate (20:4n6) to paraxanthine ratio	cancer	2e-04	0.0057	0.9704
Caffeine to paraxanthine ratio	cancer	0.001	0.005	0.8404
Arachidonate (20:4n6) to linoleate (18:2n6) ratio	cancer	0.002	0.003	0.5185
Phosphoethanolamine to choline ratio	cancer	-8.00E-04	0.0056	0.8827
Caffeine to linoleate (18:2n6) ratio	cancer	-0.0084	0.0053	0.1354
Paraxanthine to linoleate (18:2n6) ratio	cancer	0.0025	0.0066	0.709
Cholesterol to linoleoyl-arachidonoyl-glycerol (18:2 to 20:4) [1] ratio	cancer	-0.0037	0.0045	0.415
Cholesterol to benzoate ratio	cancer	-0.0021	0.0068	0.7691
Cholesterol to oleoyl-linoleoyl-glycerol (18:1 to 18:2) [2] ratio	cancer	0.0064	0.0038	0.0996
Cholesterol to linoleoyl-arachidonoyl-glycerol (18:2 to 20:4) [2] ratio	cancer	0.0075	0.0044	0.0975
Benzoate to oleoyl-linoleoyl-glycerol (18:1 to 18:2) [2] ratio	cancer	-0.0043	0.0045	0.3445
Benzoate to linoleoyl-arachidonoyl-glycerol (18:2 to 20:4) [1] ratio	cancer	0.0119	0.0081	0.1634
Histidine to asparagine ratio	cancer	-6.00E-04	0.0031	0.8559
Benzoate to linoleoyl-arachidonoyl-glycerol (18:2 to 20:4) [2] ratio	cancer	0	0.0038	0.996
Histidine to alanine ratio	cancer	-0.0042	0.0029	0.1506
Alanine to asparagine ratio	cancer	-7.00E-04	0.0031	0.8215
Salicylate to oxalate (ethanedioate) ratio	cancer	-0.0043	0.0052	0.4156
Glutamine to alanine ratio	cancer	6e-04	0.0048	0.8943
Salicylate to taurocholate ratio	cancer	0.0033	0.0053	0.5362
Citrate to taurocholate ratio	cancer	-0.0081	0.0042	0.0695
Histidine to glutamine ratio	cancer	0.0029	0.0036	0.4273
Salicylate to citrate ratio	cancer	-0.0083	0.0053	0.1345
Taurocholate to oxalate (ethanedioate) ratio	cancer	-9.00E-04	0.0107	0.9359
Serine to threonine ratio	cancer	4e-04	0.0038	0.923
Serine to alpha-ketobutyrate ratio	cancer	0.008	0.0049	0.1268
Maltose to sucrose ratio	cancer	-0.0013	0.0052	0.8071
Glucose to N-palmitoyl-sphingosine (d18:1 to 16:0) ratio	cancer	-0.0051	0.0046	0.2806
Glucose to N-stearoyl-sphingosine (d18:1 to 18:0) ratio	cancer	-3.00E-04	0.007	0.961
Fructose to maltose ratio	cancer	-0.0063	0.0048	0.2051
Alpha-ketobutyrate to 3-methyl-2-oxovalerate ratio	cancer	-0.0041	0.0075	0.5959
Glucose to N-palmitoyl-sphinganine (d18:0 to 16:0) ratio	cancer	-0.0026	0.0084	0.7569
Threonine to alpha-ketobutyrate ratio	cancer	0.0066	0.0048	0.1905
Threonine to pyruvate ratio	cancer	0.0029	0.0029	0.3281
Alpha-ketobutyrate to 4-methyl-2-oxopentanoate ratio	cancer	2e-04	0.0098	0.9803
3-methyl-2-oxovalerate to 4-methyl-2-oxopentanoate ratio	cancer	-0.001	0.0045	0.8341
3-methyl-2-oxovalerate to 3-methyl-2-oxobutyrate ratio	cancer	-0.0077	0.0053	0.1606
Androsterone glucuronide to etiocholanolone glucuronide ratio	cancer	-8.00E-04	0.0029	0.785
Glucuronate to androsterone glucuronide ratio	cancer	0.0014	0.0039	0.7341
Bilirubin (Z,Z) to androsterone glucuronide ratio	cancer	0.0031	0.0027	0.2703
Bilirubin (Z,Z) to etiocholanolone glucuronide ratio	cancer	5e-04	0.0037	0.8898
4-methyl-2-oxopentanoate to 3-methyl-2-oxobutyrate ratio	cancer	-0.0094	0.0053	0.092
Bilirubin (Z,Z) to glucuronate ratio	cancer	9e-04	0.0035	0.804
Glucuronate to etiocholanolone glucuronide ratio	cancer	-0.0032	0.0033	0.3519
Paraxanthine to 5-acetylamino-6-formylamino-3-methyluracil ratio	cancer	-0.0016	0.0033	0.6405
