# Supplementary material for: The mediating role of blood metabolites in the association between myocardial infarction and cancer risk: An observational and mendelian randomization analysis
Source: PLoS One. 2025 Nov 14;20(11):e0336980. doi: 10.1371/journal.pone.0336980 (PMC12617889; doi:10.1371/journal.pone.0336980)
Supplement: S8 Table — (CSV) [file pone.0336980.s008.csv]

S8 Table. Pleiotropic Effects of myocardial infarction on Metabolites
exposure	outcome	egger_intercept	se	pval
myocardial infarction	Carnitine levels	-0.0021	0.001	0.0435
myocardial infarction	Benzoate levels	-0.0088	0.001	<0.0001
myocardial infarction	Maltotriose levels	0.0178	0.0013	<0.0001
myocardial infarction	Hippurate levels	-0.0068	9e-04	<0.0001
myocardial infarction	Methionine sulfoxide levels	-8.00E-04	0.001	0.4117
myocardial infarction	Xanthurenate levels	-0.0081	0.001	<0.0001
myocardial infarction	N-alpha-acetylornithine levels	0.0029	0.0011	0.0111
myocardial infarction	3-methylhistidine levels	-0.0028	9e-04	0.0028
myocardial infarction	Glycerophosphorylcholine (GPC) levels	-0.0036	0.0011	0.0013
myocardial infarction	Phenylacetate levels	-0.0067	0.0011	<0.0001
myocardial infarction	3-methyl-2-oxovalerate levels	-0.0035	9e-04	<0.0001
myocardial infarction	Tartarate levels	0.011	0.001	<0.0001
myocardial infarction	Suberate (C8-DC) levels	-0.0147	0.001	<0.0001
myocardial infarction	5-hydroxylysine levels	-0.0176	0.0018	<0.0001
myocardial infarction	3-phenylpropionate hydrocinnamate levels	-0.0218	0.001	<0.0001
myocardial infarction	Kynurenine levels	-0.0068	0.001	<0.0001
myocardial infarction	N-acetylglutamate levels	-0.0114	0.001	<0.0001
myocardial infarction	Glycerol 3-phosphate levels	-0.0051	0.001	<0.0001
myocardial infarction	Imidazole lactate levels	-0.0105	9e-04	<0.0001
myocardial infarction	4-guanidinobutanoate levels	-0.0102	9e-04	<0.0001
myocardial infarction	Glucuronate levels	-0.0104	0.001	<0.0001
myocardial infarction	Ribitol levels	-0.0167	0.001	<0.0001
myocardial infarction	Glycodeoxycholate levels	0.0102	0.0011	<0.0001
myocardial infarction	Theobromine levels	0.0163	0.001	<0.0001
myocardial infarction	Quinate levels	-0.0022	0.001	0.0247
myocardial infarction	Gentisate levels	0	0.001	0.9635
myocardial infarction	Theophylline levels	-0.0016	0.001	0.1136
myocardial infarction	1,5-anhydroglucitol (1,5-ag) levels	0.0138	0.001	<0.0001
myocardial infarction	1-stearoyl-2-arachidonoyl-GPI (18:0/20:4) levels	-0.0032	0.001	0.002
myocardial infarction	Indolelactate levels	-0.0102	0.001	<0.0001
myocardial infarction	Docosahexaenoate DHA; 22:6n3 levels	0.0049	9e-04	<0.0001
myocardial infarction	1-stearoyl-2-oleoyl-GPS (18:0/18:1) levels	0.0013	0.001	0.1847
myocardial infarction	1-myristoyl-2-palmitoyl-gpc (14:0/16:0) levels	-0.0075	9e-04	<0.0001
myocardial infarction	Paraxanthine levels in elite athletes	-0.0059	0.0011	<0.0001
myocardial infarction	4-methyl-2-oxopentanoate levels	-0.0026	9e-04	0.0039
myocardial infarction	3-indoxyl sulfate levels	-0.0093	9e-04	<0.0001
myocardial infarction	Sphingosine 1-phosphate levels	0.0052	0.001	<0.0001
myocardial infarction	Alpha-hydroxyisocaproate levels	-8.00E-04	9e-04	0.3847
myocardial infarction	1-stearoyl-GPI (18:0) levels	-0.0041	9e-04	<0.0001
myocardial infarction	1,2-dipalmitoyl-gpc (16:0/16:0) levels	-0.0109	0.0012	<0.0001
myocardial infarction	Maleate levels	-0.0148	0.001	<0.0001
myocardial infarction	Isovalerate (i5:0) levels	-0.0119	0.001	<0.0001
myocardial infarction	4-acetylphenol sulfate levels	-0.0095	0.001	<0.0001
myocardial infarction	Phenyllactate (PLA) levels in elite athletes	-0.0045	9e-04	<0.0001
myocardial infarction	N-acetylaspartate (naa) levels	0.0075	0.001	<0.0001
myocardial infarction	Palmitoylcarnitine levels (Metabolon platform)	-0.0051	0.0011	<0.0001
myocardial infarction	Erythritol levels in elite athletes	-0.0097	9e-04	<0.0001
myocardial infarction	Hexanoylcarnitine levels (Biocrates platform)	-0.0035	0.001	<0.0001
myocardial infarction	Acetylcarnitine levels (Biocrates platform)	-0.0033	9e-04	<0.0001
myocardial infarction	Iminodiacetate (IDA) levels	0.0022	0.001	0.0211
myocardial infarction	Cysteine s-sulfate levels	-0.0106	9e-04	<0.0001
myocardial infarction	Oxalate (ethanedioate) levels	0.0088	9e-04	<0.0001
myocardial infarction	DHEAS levels	-0.0032	8e-04	<0.0001
myocardial infarction	3-hydroxymyristate levels	-0.0042	9e-04	<0.0001
myocardial infarction	Homoarginine levels	-0.0029	9e-04	0.0012
myocardial infarction	1-oleoylglycerol (18:1) levels	0.0018	0.001	0.0572
myocardial infarction	3-methyl-2-oxobutyrate levels	-0.003	9e-04	0.0014
myocardial infarction	Tartronate (hydroxymalonate) levels	0.0171	0.001	<0.0001
myocardial infarction	2,3-dihydroxypyridine levels	-0.0114	0.0012	<0.0001
myocardial infarction	3-hydroxyoctanoate levels	-0.011	9e-04	<0.0001
myocardial infarction	2-hydroxyoctanoate levels	-0.0044	0.001	<0.0001
myocardial infarction	Homocitrulline levels	0.005	9e-04	<0.0001
myocardial infarction	Indoleacetate levels	-0.0025	0.001	0.0119
myocardial infarction	1-linoleoylglycerol (18:2) levels	0.0066	0.001	<0.0001
myocardial infarction	2-linoleoylglycerol (18:2) levels	0.0038	0.0012	0.0012
myocardial infarction	Indolepropionate levels	-0.0107	0.001	<0.0001
myocardial infarction	Threonate levels	0.0086	9e-04	<0.0001
myocardial infarction	N-acetylglycine levels	-0.0129	9e-04	<0.0001
myocardial infarction	Glycolithocholate levels	0.0088	0.001	<0.0001
myocardial infarction	EDTA levels	0.0122	0.001	<0.0001
myocardial infarction	1-methylhistidine levels	-0.0056	9e-04	<0.0001
myocardial infarction	Citramalate levels	-0.0142	0.001	<0.0001
myocardial infarction	3-hydroxydecanoate levels	-0.0025	9e-04	0.0078
myocardial infarction	1,3-dimethylurate levels	-8.00E-04	0.001	0.4085
myocardial infarction	Galactonate levels	-0.003	0.001	0.0022
myocardial infarction	Trigonelline levels	-0.0048	0.001	<0.0001
myocardial infarction	Dodecanedioate levels	-0.014	9e-04	<0.0001
myocardial infarction	Isobutyrylcarnitine (c4) levels	-0.006	0.001	<0.0001
myocardial infarction	3-methylxanthine levels	0.0085	0.001	<0.0001
myocardial infarction	3-hydroxylaurate levels	4e-04	9e-04	0.6804
myocardial infarction	Pyridoxate levels	-0.0075	0.001	<0.0001
myocardial infarction	5-hydroxyhexanoate levels	-0.0121	0.0012	<0.0001
myocardial infarction	Gamma-glutamylvaline levels	-0.0018	9e-04	0.0532
myocardial infarction	3-hydroxysebacate levels	-0.0162	0.001	<0.0001
myocardial infarction	Propionylglycine levels	-0.0038	0.001	<0.0001
myocardial infarction	Butyrylglycine levels	-0.0115	0.0011	<0.0001
myocardial infarction	Pro-hydroxy-pro levels	-7.00E-04	0.0011	0.5216
myocardial infarction	Propionylcarnitine (c3) levels	-0.0074	9e-04	<0.0001
myocardial infarction	Adrenate (22:4n6) levels	-3.00E-04	9e-04	0.7563
myocardial infarction	Docosatrienoate (22:3n3) levels	0.0056	0.0011	<0.0001
myocardial infarction	Docosadienoate (22:2n6) levels	0.0023	9e-04	0.015
myocardial infarction	3-carboxy-4-methyl-5-propyl-2-furanpropanoate (cmpf) levels	-8.00E-04	9e-04	0.4169
myocardial infarction	Docosapentaenoate n3 DPA; 22:5n3 levels	0.0039	9e-04	<0.0001
myocardial infarction	3-hydroxy-2-ethylpropionate levels	-0.016	0.0011	<0.0001
myocardial infarction	Myristoleate (14:1n5) levels	-5.00E-04	9e-04	0.5966
myocardial infarction	10-undecenoate (11:1n1) levels	-0.0042	0.001	<0.0001
myocardial infarction	1-methyl-4-imidazoleacetate levels	-0.0037	9e-04	<0.0001
myocardial infarction	Sebacate (C10-DC) levels	-0.013	9e-04	<0.0001
myocardial infarction	Tauro-beta-muricholate levels	0.0021	0.0013	0.0996
myocardial infarction	Octanoylcarnitine (c8) levels	0.0022	0.001	0.0333
myocardial infarction	Stearidonate (18:4n3) levels	0.0023	9e-04	0.0096
myocardial infarction	Decanoylcarnitine (C10) levels	0.0034	9e-04	<0.0001
myocardial infarction	5-dodecenoate (12:1n7) levels	-8.00E-04	9e-04	0.3564
myocardial infarction	N-acetylisoleucine levels	-0.0048	0.001	<0.0001
myocardial infarction	Campesterol levels	-0.0081	0.0012	<0.0001
myocardial infarction	N-acetylthreonine levels	-0.0021	9e-04	0.0275
myocardial infarction	1-oleoyl-GPC (18:1) levels	-0.0088	0.001	<0.0001
myocardial infarction	10-nonadecenoate (19:1n9) levels	0.0012	9e-04	0.179
myocardial infarction	Piperine levels	-0.0023	0.001	0.0155
myocardial infarction	Carnitine C14 levels	-0.0053	9e-04	<0.0001
myocardial infarction	10-heptadecenoate (17:1n7) levels	0.0039	9e-04	<0.0001
myocardial infarction	1-stearoyl-gpc (18:0) levels	0.0044	9e-04	<0.0001
myocardial infarction	1-palmitoyl-GPC (16:0) levels	-0.0063	0.001	<0.0001
myocardial infarction	Hyocholate levels	5e-04	0.0012	0.6872
myocardial infarction	N-acetylhistidine levels	7e-04	0.001	0.4719
myocardial infarction	Alpha-hydroxyisovalerate levels	0.0032	0.001	<0.0001
myocardial infarction	N-acetylproline levels	-0.015	0.001	<0.0001
myocardial infarction	Stachydrine levels	0.0136	0.001	<0.0001
myocardial infarction	Salicyluric glucuronide levels	0.003	0.0012	0.0134
myocardial infarction	P-cresol sulfate levels	0.0089	0.0011	<0.0001
myocardial infarction	Gamma-glutamylglycine levels	-0.009	9e-04	<0.0001
myocardial infarction	1-linoleoyl-gpc (18:2) levels	-0.0055	0.0011	<0.0001
myocardial infarction	Stearoylcarnitine levels	-0.0036	9e-04	<0.0001
myocardial infarction	Eicosenoate (20:1) levels	-0.0042	9e-04	<0.0001
myocardial infarction	Aconitate [cis or trans] levels	-0.0148	9e-04	<0.0001
myocardial infarction	Erythronate levels	-0.009	9e-04	<0.0001
myocardial infarction	Isovalerylcarnitine (C5) levels	-0.0107	9e-04	<0.0001
myocardial infarction	Linolenate [alpha or gamma; (18:3n3 or 6)] levels	0.0011	9e-04	0.2168
myocardial infarction	Gamma-glutamylthreonine levels	-0.0162	0.0011	<0.0001
myocardial infarction	Laurylcarnitine levels	0.0019	0.001	0.0518
myocardial infarction	Gamma-glutamylmethionine levels	-0.0124	9e-04	<0.0001
myocardial infarction	Epiandrosterone sulfate levels	-0.0089	9e-04	<0.0001
myocardial infarction	Gamma-glutamyltryptophan levels	-0.006	0.001	<0.0001
myocardial infarction	7-methylxanthine levels	8e-04	0.001	0.3834
myocardial infarction	3,7-dimethylurate levels	-0.0019	0.001	0.0759
myocardial infarction	1,7-dimethyluric acid levels	-0.0031	0.001	0.0029
myocardial infarction	1,3,7-trimethylurate levels	-0.0031	0.001	0.002
myocardial infarction	N4-acetylcytidine levels	0.0032	0.001	0.0018
myocardial infarction	Indolebutyrate levels	0.0103	0.0013	<0.0001
myocardial infarction	5-acetylamino-6-amino-3-methyluracil levels	-0.0094	0.001	<0.0001
myocardial infarction	N1-methylinosine levels	-0.0079	9e-04	<0.0001
myocardial infarction	N6-carbamoylthreonyladenosine levels	-0.0052	0.001	<0.0001
myocardial infarction	1-methylxanthine levels	-0.0102	0.001	<0.0001
myocardial infarction	N2,n2-dimethylguanosine levels	-0.0063	9e-04	<0.0001
myocardial infarction	4-hydroxyhippurate levels	0.004	0.001	<0.0001
myocardial infarction	3-(3-amino-3-carboxypropyl)uridine levels	-0.0119	0.001	<0.0001
myocardial infarction	5,6-dihydrouridine levels	-0.003	9e-04	0.0015
myocardial infarction	Phenylacetylglutamine levels	-0.0068	0.001	<0.0001
myocardial infarction	3-hydroxydodecanedioate levels	-0.0117	0.001	<0.0001
myocardial infarction	1-arachidonylglycerol (20:4) levels	0.0024	0.001	0.0105
myocardial infarction	7-methylguanine levels	-0.0113	0.001	<0.0001
myocardial infarction	1-stearoyl-GPE (18:0) levels	-0.0026	9e-04	0.005
myocardial infarction	Phenol sulfate levels	0.0051	0.001	<0.0001
myocardial infarction	Oleoylcarnitine levels	-0.0038	9e-04	<0.0001
myocardial infarction	Gamma-glutamylisoleucine levels	-0.0083	9e-04	<0.0001
myocardial infarction	Malonylcarnitine levels	0.0138	0.0011	<0.0001
myocardial infarction	1-palmitoleoyl-GPC (16:1) levels	-0.0042	0.001	<0.0001
myocardial infarction	N-methyl-2-pyridone-5-carboxamide levels	-1.00E-04	9e-04	0.8853
myocardial infarction	Gamma-glutamyl-2-aminobutyrate levels	-0.0233	0.001	<0.0001
myocardial infarction	1-stearoyl-GPG (18:0) levels	-0.0075	0.0011	<0.0001
myocardial infarction	Hexanoylglycine levels	0.0064	0.0012	<0.0001
myocardial infarction	Glutamine degradant levels	0.0058	8e-04	<0.0001
myocardial infarction	5-methyluridine (ribothymidine) levels	-7.00E-04	9e-04	0.4423
myocardial infarction	Cysteine-glutathione disulfide levels	-0.0084	0.001	<0.0001
myocardial infarction	Isovalerylglycine levels	-0.0212	0.001	<0.0001
myocardial infarction	2-hydroxy-3-methylvalerate levels	-0.0051	0.001	<0.0001
myocardial infarction	Homostachydrine levels	0.003	9e-04	0.0012
myocardial infarction	1-arachidonoyl-gpc (20:4n6) levels	-0.0074	9e-04	<0.0001
myocardial infarction	2-palmitoyl-GPC (16:0) levels	-0.0066	0.001	<0.0001
myocardial infarction	2-palmitoleoyl-GPC (16:1) levels	0.0043	0.001	<0.0001
myocardial infarction	1-arachidonoyl-GPE (20:4n6) levels	-0.0104	0.001	<0.0001
myocardial infarction	1-palmitoyl-GPE (16:0) levels	-0.0043	0.001	<0.0001
myocardial infarction	1-linoleoyl-GPE (18:2) levels	-0.0035	0.001	<0.0001
myocardial infarction	1-oleoyl-GPE (18:1) levels	-0.0129	0.001	<0.0001
myocardial infarction	2-hydroxypalmitate levels	-0.0166	9e-04	<0.0001
myocardial infarction	Docosapentaenoate (n6 DPA; 22:5n6) levels	9e-04	0.001	0.3415
myocardial infarction	Gulonate levels	-0.0068	9e-04	<0.0001
myocardial infarction	Isobutyrylglycine levels	-0.0036	0.001	<0.0001
myocardial infarction	Glutarylcarnitine (c5-dc) levels	0.004	9e-04	<0.0001
myocardial infarction	Carnitine C5:1 levels	0	9e-04	0.9668
myocardial infarction	Hydroquinone sulfate levels	-0.0085	0.0011	<0.0001
myocardial infarction	Beta-hydroxyisovaleroylcarnitine levels	-0.0018	9e-04	0.0622
myocardial infarction	Catechol sulfate levels	0.0018	0.001	0.0644
myocardial infarction	7-alpha-hydroxy-3-oxo-4-cholestenoate (7-hoca) levels	-6.00E-04	0.001	0.4959
myocardial infarction	Octadecanedioate levels	-0.0091	9e-04	<0.0001
myocardial infarction	Tetradecanedioate (C14-DC) levels	-0.0066	9e-04	<0.0001
myocardial infarction	Hexadecanedioate (C16-DC) levels	-0.0076	9e-04	<0.0001
myocardial infarction	Glycerophosphoethanolamine levels	0.0015	0.001	0.1268
myocardial infarction	Taurolithocholate 3-sulfate levels	0.0017	0.001	0.07
myocardial infarction	1-palmitoyl-GPI (16:0) levels	-0.0036	9e-04	<0.0001
myocardial infarction	Glycolithocholate sulfate levels	0.0037	0.001	<0.0001
myocardial infarction	3-(3-hydroxyphenyl)propionate levels	0.0042	0.0011	<0.0001
myocardial infarction	Deoxycarnitine levels	-0.008	9e-04	<0.0001
myocardial infarction	Alpha-hydroxycaproate levels	-0.0059	0.0012	<0.0001
myocardial infarction	1-ribosyl-imidazoleacetate levels	-0.0064	9e-04	<0.0001
myocardial infarction	3,4-dihydroxybutyrate levels	-0.0155	0.0011	<0.0001
myocardial infarction	Indoleacetylglutamine levels	-0.0027	0.0011	0.0106
myocardial infarction	Mannitol/sorbitol levels	-6.00E-04	9e-04	0.5187
myocardial infarction	Tryptophan betaine levels	-0.0039	0.001	<0.0001
myocardial infarction	Dihomo-linolenate (20:3n3 or n6) levels	0.0054	9e-04	<0.0001
myocardial infarction	1-linoleoyl-GPI (18:2) levels	0.0104	9e-04	<0.0001
myocardial infarction	1-oleoyl-GPI (18:1) levels	-0.0063	0.0011	<0.0001
myocardial infarction	O-cresol sulfate levels	-0.0097	0.001	<0.0001
myocardial infarction	4-vinylphenol sulfate levels	-0.0074	0.001	<0.0001
myocardial infarction	Pyrraline levels	0.0061	0.001	<0.0001
myocardial infarction	N6-acetyllysine levels	-0.0063	9e-04	<0.0001
myocardial infarction	Thymol sulfate levels	0.0049	0.001	<0.0001
myocardial infarction	N-acetylserine levels	-0.0166	9e-04	<0.0001
myocardial infarction	3-methyladipate levels	-0.0071	0.001	<0.0001
myocardial infarction	4-ethylphenylsulfate levels	1e-04	0.001	0.8911
myocardial infarction	1-stearoyl-2-oleoyl-GPE (18:0/18:1) levels	-0.0029	0.001	0.0032
myocardial infarction	Dimethylarginine (sdma + adma) levels	-0.0041	9e-04	<0.0001
myocardial infarction	Hexanoylglutamine levels	-0.005	9e-04	<0.0001
myocardial infarction	Gamma-glutamylalanine levels	0.0064	0.001	<0.0001
myocardial infarction	5alpha-androstan-3beta,17beta-diol disulfate levels	-0.0151	8e-04	<0.0001
myocardial infarction	N-methylproline levels	0.0089	0.001	<0.0001
myocardial infarction	Carotenoid levels (cryptoxanthin)	0.0084	9e-04	<0.0001
myocardial infarction	5alpha-pregnan-3beta,20alpha-diol disulfate levels	-0.0077	0.001	<0.0001
myocardial infarction	Taurocholenate sulfate levels	0.0044	0.001	<0.0001
myocardial infarction	Pregnenediol disulfate (C21H34O8S2) levels	-0.0101	8e-04	<0.0001
myocardial infarction	Glycocholenate sulfate levels	-0.006	9e-04	<0.0001
myocardial infarction	Androstenediol (3beta,17beta) disulfate (1) levels	-0.0064	9e-04	<0.0001
myocardial infarction	Chiro-inositol levels	-0.0023	0.0013	0.0705
myocardial infarction	1-palmitoyl-2-linoleoyl-GPE (16:0/18:2) levels	-0.0044	9e-04	<0.0001
myocardial infarction	Sphinganine-1-phosphate levels	0.0053	0.001	<0.0001
myocardial infarction	Glycosyl-N-stearoyl-sphingosine (d18:1/18:0) levels	-0.0175	0.0011	<0.0001
myocardial infarction	4-allylphenol sulfate levels	-0.0177	0.0011	<0.0001
myocardial infarction	Succinylcarnitine levels	3e-04	9e-04	0.747
myocardial infarction	21-hydroxypregnenolone disulfate levels	-0.0062	9e-04	<0.0001
myocardial infarction	5alpha-androstan-3alpha,17alpha-diol monosulfate levels	-0.0254	0.0011	<0.0001
myocardial infarction	Androstenediol (3beta,17beta) disulfate (2) levels	-8.00E-04	9e-04	0.343
myocardial infarction	5alpha-androstan-3beta,17alpha-diol disulfate levels	-0.0163	0.001	<0.0001
myocardial infarction	5alpha-pregnan-3beta,20beta-diol monosulfate (1) levels	-0.0084	0.001	<0.0001
myocardial infarction	5alpha-pregnan-3beta,20alpha-diol monosulfate (2) levels	-0.0057	0.001	<0.0001
myocardial infarction	5alpha-androstan-3beta,17beta-diol monosulfate (2) levels	-0.0212	0.001	<0.0001
myocardial infarction	Androstenediol (3alpha, 17alpha) monosulfate (3) levels	-0.0043	8e-04	<0.0001
myocardial infarction	5alpha-pregnan-diol disulfate levels	-0.0025	0.0013	0.0591
myocardial infarction	5alpha-androstan-3alpha,17beta-diol monosulfate (1) levels	-0.0018	9e-04	0.0649
myocardial infarction	5alpha-androstan-3alpha,17beta-diol disulfate levels	-0.0184	0.001	<0.0001
myocardial infarction	Andro steroid monosulfate C19H28O6S (1) levels	-0.0116	0.001	<0.0001
myocardial infarction	Pregnenediol sulfate (C21H34O5S) levels	-0.0083	8e-04	<0.0001
myocardial infarction	4-hydroxycoumarin levels	0.0127	0.0011	<0.0001
myocardial infarction	16a-hydroxy DHEA 3-sulfate levels	0.0016	9e-04	0.0825
myocardial infarction	Gamma-CEHC levels	0.0057	0.001	<0.0001
myocardial infarction	2-hydroxyglutarate levels	0.0032	0.001	0.0014
myocardial infarction	N-acetyl-beta-alanine levels	0.0044	0.001	<0.0001
myocardial infarction	Tridecenedioate (C13:1-DC) levels	-0.0116	0.0011	<0.0001
myocardial infarction	N-acetyl-3-methylhistidine levels	0.003	0.001	0.0038
myocardial infarction	2-hydroxyhippurate levels	0.013	0.001	<0.0001
myocardial infarction	4-cholesten-3-one levels	-0.0015	0.0011	0.1851
myocardial infarction	Androstenediol (3beta,17beta) monosulfate (2) levels	-0.0097	9e-04	<0.0001
myocardial infarction	Androstenediol (3beta,17beta) monosulfate (1) levels	-0.0025	9e-04	0.0037
myocardial infarction	Pregnenolone sulfate levels	-0.01	9e-04	<0.0001
myocardial infarction	S-methylmethionine levels	-0.0173	0.0011	<0.0001
myocardial infarction	13-HODE + 9-HODE levels	0.0019	9e-04	0.0462
myocardial infarction	Palmitoyl sphingomyelin (d18:1/16:0) levels	-0.021	0.0012	<0.0001
myocardial infarction	Indole-3-carboxylate levels	-0.0115	0.0012	<0.0001
myocardial infarction	Sphingomyelin (d18:1/18:1, d18:2/18:0) levels	-0.0103	9e-04	<0.0001
myocardial infarction	Ergothioneine levels	-0.016	0.001	<0.0001
myocardial infarction	Cis-4-decenoylcarnitine (C10:1) levels	0.0095	9e-04	<0.0001
myocardial infarction	5-(galactosylhydroxy)-L-lysine levels	-0.0165	0.001	<0.0001
myocardial infarction	2s,3R-dihydroxybutyrate levels	-0.0106	0.001	<0.0001
myocardial infarction	Cysteinylglycine disulfide levels	-0.0093	0.001	<0.0001
myocardial infarction	2,3-dihydroxyisovalerate levels	0	9e-04	0.9604
myocardial infarction	Alpha-ketoglutaramate levels	-0.0044	9e-04	<0.0001
myocardial infarction	3-methylglutaconate levels	0.0078	0.001	<0.0001
myocardial infarction	(16 or 17)-methylstearate (a19:0 or i19:0) levels	-0.0077	9e-04	<0.0001
myocardial infarction	Cinnamoylglycine levels	-0.0145	0.001	<0.0001
myocardial infarction	2R,3R-dihydroxybutyrate levels	-0.0052	9e-04	<0.0001
myocardial infarction	4-hydroxyglutamate levels	-0.0023	0.001	0.0203
myocardial infarction	S-methylcysteine levels	-0.0085	0.0011	<0.0001
myocardial infarction	Isoursodeoxycholate levels	-0.0023	0.001	0.0148
myocardial infarction	Cis-4-decenoate (10:1n6) levels	0.0092	9e-04	<0.0001
myocardial infarction	4-oxo-retinoic acid levels	-0.012	0.001	<0.0001
myocardial infarction	1-lignoceroyl-GPC (24:0) levels	-0.0111	0.001	<0.0001
myocardial infarction	Sulfate levels	4e-04	9e-04	0.6314
myocardial infarction	4-hydroxy-2-oxoglutaric acid levels	0.0026	0.001	0.0078
myocardial infarction	Glycoursodeoxycholate levels	-0.001	0.001	0.2984
myocardial infarction	1-(1-enyl-palmitoyl)-GPC (p-16:0) levels	-0.0053	0.001	<0.0001
myocardial infarction	Argininate levels	-0.0103	9e-04	<0.0001
myocardial infarction	1-methyl-5-imidazoleacetate levels	0.0053	9e-04	<0.0001
myocardial infarction	Hydantoin-5-propionate levels	-0.0059	0.001	<0.0001
myocardial infarction	2-oxoarginine levels	-0.0137	0.001	<0.0001
myocardial infarction	Pantoate levels	-9.00E-04	0.001	0.3596
myocardial infarction	Formiminoglutamate levels	-0.0073	9e-04	<0.0001
myocardial infarction	1-(1-enyl-palmitoyl)-GPE (p-16:0) levels	-0.0033	0.001	<0.0001
myocardial infarction	S-methylcysteine sulfoxide levels	-0.0136	0.0011	<0.0001
myocardial infarction	2-o-methylascorbic acid levels	0.015	9e-04	<0.0001
myocardial infarction	Eicosanedioate (C20-DC) levels	0.002	9e-04	0.0314
myocardial infarction	1-(1-enyl-stearoyl)-GPE (p-18:0) levels	-0.0046	0.001	<0.0001
myocardial infarction	Beta-citrylglutamate levels	0.0019	0.0011	0.0778
myocardial infarction	N-oleoyltaurine levels	-0.0056	0.001	<0.0001
myocardial infarction	Docosadioate (C22-DC) levels	-0.0095	0.001	<0.0001
myocardial infarction	Oleoyl-linoleoyl-glycerol (18:1/18:2) [2] levels	0.0159	0.0012	<0.0001
myocardial infarction	Imidazole propionate levels	0.0027	9e-04	0.0048
myocardial infarction	Carnitine C18:2 levels	0.003	9e-04	0.0014
myocardial infarction	Pregnanediol-3-glucuronide levels	-0.0149	0.0011	<0.0001
myocardial infarction	Carboxyethyl-gaba levels	-0.0174	0.0011	<0.0001
myocardial infarction	Alliin levels	-0.0138	0.0011	<0.0001
myocardial infarction	Trimethylamine n-oxide levels	-0.0137	9e-04	<0.0001
myocardial infarction	Dihydroferulate levels	0.0126	0.0011	<0.0001
myocardial infarction	Prolylglycine levels	-0.0107	0.0011	<0.0001
myocardial infarction	N-palmitoylglycine levels	-0.0068	9e-04	<0.0001
myocardial infarction	N-methyltaurine levels	-0.0104	0.0012	<0.0001
myocardial infarction	Succinimide levels	0.0052	0.0012	<0.0001
myocardial infarction	N-acetylcarnosine levels	-0.0022	9e-04	0.0106
myocardial infarction	Histidine betaine (hercynine) levels	-0.0062	0.001	<0.0001
myocardial infarction	2-stearoyl-GPE (18:0) levels	0.0073	0.001	<0.0001
myocardial infarction	Margaroylcarnitine (C17) levels	-0.0083	0.001	<0.0001
myocardial infarction	(R)-3-hydroxybutyrylcarnitine levels	-0.0087	0.001	<0.0001
myocardial infarction	Lanthionine levels	0.0024	0.001	0.0149
myocardial infarction	Mannonate levels	-0.0033	9e-04	<0.0001
myocardial infarction	3b-hydroxy-5-cholenoic acid levels	6e-04	0.001	0.5887
myocardial infarction	2-hydroxydecanoate levels	-0.0128	0.0011	<0.0001
myocardial infarction	Glycohyocholate levels	0.0128	0.001	<0.0001
myocardial infarction	3-methyl catechol sulfate (2) levels	-0.0188	0.0011	<0.0001
myocardial infarction	2-aminooctanoate levels	-7.00E-04	0.0011	0.5492
myocardial infarction	3-methyl catechol sulfate (1) levels	-0.0048	0.001	<0.0001
myocardial infarction	4-methylcatechol sulfate levels	-0.0015	0.0011	0.1671
myocardial infarction	Guaiacol sulfate levels	0.0016	9e-04	0.097
myocardial infarction	Gamma-CEHC glucuronide levels	-3.00E-04	0.0011	0.7895
myocardial infarction	Dimethyl sulfone levels	-0.0114	0.001	<0.0001
myocardial infarction	2-piperidinone levels	-0.0066	9e-04	<0.0001
myocardial infarction	Indolin-2-one levels	0.0023	0.001	0.0258
myocardial infarction	Sphingomyelin (d18:1/14:0, d16:1/16:0) levels	-0.0105	9e-04	<0.0001
myocardial infarction	3-acetylphenol sulfate levels	-0.0028	0.001	0.0082
myocardial infarction	Sphingomyelin (d18:2/16:0, d18:1/16:1) levels	-0.009	0.001	<0.0001
myocardial infarction	S-allylcysteine levels	-0.0165	0.0012	<0.0001
myocardial infarction	6-oxopiperidine-2-carboxylate levels	-0.0059	0.001	<0.0001
myocardial infarction	2-aminophenol sulfate levels	-0.0046	0.001	<0.0001
myocardial infarction	N-acetylalliin levels	-0.0046	0.0012	<0.0001
myocardial infarction	2-aminoheptanoate levels	-0.0027	0.001	0.0075
myocardial infarction	3-methoxytyramine sulfate levels	-0.0141	0.0012	<0.0001
myocardial infarction	N2,N5-diacetylornithine levels	6e-04	0.001	0.533
myocardial infarction	Ferulic acid 4-sulfate levels	-0.0044	0.001	<0.0001
myocardial infarction	1H-indole-7-acetic acid levels	0.0062	0.0012	<0.0001
myocardial infarction	3-(3-hydroxyphenyl)propionate sulfate levels	0.0027	0.0011	0.0191
myocardial infarction	1-linolenoyl-GPC (18:3) levels	-0.0116	0.0011	<0.0001
myocardial infarction	O-sulfo-l-tyrosine levels	-0.0085	0.0012	<0.0001
myocardial infarction	N-formylanthranilic acid levels	-0.0089	0.001	<0.0001
myocardial infarction	Methionine sulfone levels	0.0086	9e-04	<0.0001
myocardial infarction	Acisoga levels	0.0012	0.001	0.2215
myocardial infarction	17alpha-hydroxypregnanolone glucuronide levels	-0.013	0.0011	<0.0001
myocardial infarction	Etiocholanolone glucuronide levels	-0.0151	0.001	<0.0001
myocardial infarction	Fructosyllysine levels	-0.014	0.001	<0.0001
myocardial infarction	1-(1-enyl-oleoyl)-GPE (p-18:1) levels	0.0073	0.001	<0.0001
myocardial infarction	N-acetyltaurine levels	-0.0042	0.001	<0.0001
myocardial infarction	1-palmitoyl-GPG (16:0) levels	-0.0067	0.001	<0.0001
myocardial infarction	1-oleoyl-GPG (18:1) levels	-0.017	0.0012	<0.0001
myocardial infarction	Octadecenedioylcarnitine (C18:1-DC) levels	-0.0092	9e-04	<0.0001
myocardial infarction	3-methylglutarylcarnitine (2) levels	0.0211	0.001	<0.0001
myocardial infarction	Sphingomyelin (d18:1/24:1, d18:2/24:0) levels	-0.01	0.0011	<0.0001
myocardial infarction	Methyl glucopyranoside (alpha + beta) levels	-0.001	0.001	0.3392
myocardial infarction	9-hydroxystearate levels	-0.0067	9e-04	<0.0001
myocardial infarction	Sphingomyelin (d18:2/14:0, d18:1/14:1) levels	-0.004	8e-04	<0.0001
myocardial infarction	1-dihomo-linolenylglycerol (20:3) levels	0.0038	0.0011	<0.0001
myocardial infarction	4-hydroxychlorothalonil levels	-0.0057	9e-04	<0.0001
myocardial infarction	Vanillactate levels	-0.0064	9e-04	<0.0001
myocardial infarction	Carnitine C14:1 levels	1e-04	9e-04	0.8851
myocardial infarction	N-formylphenylalanine levels	-0.0044	0.0011	<0.0001
myocardial infarction	2-acetamidophenol sulfate levels	0	0.001	0.9708
myocardial infarction	4-vinylguaiacol sulfate levels	-0.0061	0.001	<0.0001
myocardial infarction	5alpha-androstan-3alpha,17beta-diol monosulfate (2) levels	-0.0063	9e-04	<0.0001
myocardial infarction	Vanillic alcohol sulfate levels	-0.0106	0.0012	<0.0001
myocardial infarction	Methyl-4-hydroxybenzoate sulfate levels	0.0017	9e-04	0.0582
myocardial infarction	Eugenol sulfate levels	-0.0057	0.001	<0.0001
myocardial infarction	2-methoxyresorcinol sulfate levels	-0.0056	0.0011	<0.0001
myocardial infarction	Tyramine O-sulfate levels	-0.0185	0.0011	<0.0001
myocardial infarction	4-methylguaiacol sulfate levels	-0.0051	0.0014	<0.0001
myocardial infarction	3-hydroxypyridine sulfate levels	-0.0083	9e-04	<0.0001
myocardial infarction	Arabonate/xylonate levels	-0.0081	9e-04	<0.0001
myocardial infarction	Octadecanedioylcarnitine (C18-DC) levels	-0.0061	9e-04	<0.0001
myocardial infarction	Phenylacetylcarnitine levels	-0.0059	0.001	<0.0001
myocardial infarction	Ethylparaben sulfate levels	0.0024	0.001	0.0215
myocardial infarction	Sphingomyelin (d18:1/20:2, d18:2/20:1, d16:1/22:2) levels	0.0043	9e-04	<0.0001
myocardial infarction	Sphingomyelin (d18:1/20:1, d18:2/20:0) levels	-0.0071	0.001	<0.0001
myocardial infarction	Behenoyl sphingomyelin (d18:1/22:0) levels	-0.014	0.0011	<0.0001
myocardial infarction	Propyl 4-hydroxybenzoate sulfate levels	0.0014	0.001	0.1849
myocardial infarction	4-methoxyphenol sulfate levels	-0.0137	0.0011	<0.0001
myocardial infarction	Umbelliferone sulfate levels	0.0208	0.0012	<0.0001
myocardial infarction	Sphingomyelin (d18:1/20:0, d16:1/22:0) levels	-0.0118	0.0013	<0.0001
myocardial infarction	6-hydroxyindole sulfate levels	-0.0075	9e-04	<0.0001
myocardial infarction	P-cresol glucuronide levels	0.0068	0.0012	<0.0001
myocardial infarction	N-carbamoylalanine levels	0.007	0.001	<0.0001
myocardial infarction	Citraconate/glutaconate levels	-0.0037	0.001	<0.0001
myocardial infarction	1,2,3-benzenetriol sulfate (2) levels	0.0034	0.001	<0.0001
myocardial infarction	3-methoxycatechol sulfate (2) levels	-0.0083	0.001	<0.0001
myocardial infarction	C-glycosyltryptophan levels	5e-04	9e-04	0.5765
myocardial infarction	3-methoxycatechol sulfate (1) levels	0.0024	0.001	0.0106
myocardial infarction	Sphingomyelin (d18:1/22:1, d18:2/22:0, d16:1/24:1) levels	-0.006	0.0012	<0.0001
myocardial infarction	Arabitol/xylitol levels	-7.00E-04	9e-04	0.4634
myocardial infarction	3-hydroxyhexanoate levels	-0.0094	9e-04	<0.0001
myocardial infarction	Sphingomyelin (d18:1/22:2, d18:2/22:1, d16:1/24:2) levels	-0.0068	9e-04	<0.0001
myocardial infarction	3beta-hydroxy-5-cholestenoate levels	-5.00E-04	0.001	0.6197
myocardial infarction	N-acetylkynurenine (2) levels	0.0084	0.0011	<0.0001
myocardial infarction	Dopamine 4-sulfate levels	-0.0165	0.0012	<0.0001
myocardial infarction	Sphingomyelin (d17:1/16:0, d18:1/15:0, d16:1/17:0) levels	-0.0157	0.001	<0.0001
myocardial infarction	Adipoylcarnitine (C6-DC) levels	-0.0121	9e-04	<0.0001
myocardial infarction	Dopamine 3-o-sulfate levels	-0.016	0.001	<0.0001
myocardial infarction	Lignoceroyl sphingomyelin (d18:1/24:0) levels	-0.0125	0.0012	<0.0001
myocardial infarction	N-acetylglucosamine/n-acetylgalactosamine levels	-0.0092	9e-04	<0.0001
myocardial infarction	Glycochenodeoxycholate 3-sulfate levels	0.0152	9e-04	<0.0001
myocardial infarction	Trans 3,4-methyleneheptanoate levels	-0.0046	0.0011	<0.0001
myocardial infarction	Taurodeoxycholic acid 3-sulfate levels	0.0044	0.001	<0.0001
myocardial infarction	Phenol glucuronide levels	-0.0011	0.0013	0.394
myocardial infarction	Glycodeoxycholate 3-sulfate levels	0.0084	0.001	<0.0001
myocardial infarction	4-hydroxyphenylacetoylcarnitine levels	-0.0142	0.001	<0.0001
myocardial infarction	1-stearoyl-2-oleoyl-gpc (18:0/18:1) levels	-0.004	9e-04	<0.0001
myocardial infarction	Linoleoyl ethanolamide levels	0.0019	0.001	0.06
myocardial infarction	1,2-dilinoleoyl-GPC (18:2/18:2) levels	-0.0014	0.001	0.1627
myocardial infarction	Nonanoylcarnitine (C9) levels	0.004	0.0012	<0.0001
myocardial infarction	2-hydroxybutyrate/2-hydroxyisobutyrate levels	-0.0116	0.001	<0.0001
myocardial infarction	Sphingomyelin (d18:2/23:0, d18:1/23:1, d17:1/24:1) levels	-0.0123	9e-04	<0.0001
myocardial infarction	Tricosanoyl sphingomyelin (d18:1/23:0) levels	-0.0116	0.001	<0.0001
myocardial infarction	Palmitoyl dihydrosphingomyelin (d18:0/16:0) levels	-0.011	0.0014	<0.0001
myocardial infarction	1-palmitoleoylglycerol (16:1) levels	-0.0069	0.0011	<0.0001
myocardial infarction	1-stearoyl-2-linoleoyl-gpc (18:0/18:2) levels	6e-04	9e-04	0.4921
myocardial infarction	1-palmitoyl-2-palmitoleoyl-gpc (16:0/16:1) levels	-0.0052	9e-04	<0.0001
myocardial infarction	1-stearoyl-2-linoleoyl-GPE (18:0/18:2) levels	-0.0049	0.001	<0.0001
myocardial infarction	Sphingomyelin (d18:2/24:1, d18:1/24:2) levels	-0.0075	0.001	<0.0001
myocardial infarction	1-palmitoyl-2-stearoyl-gpc (16:0/18:0) levels	-0.0081	0.001	<0.0001
myocardial infarction	Oleate/vaccenate (18:1) levels	0.0017	9e-04	0.0596
myocardial infarction	1-palmitoyl-2-docosahexaenoyl-gpc (16:0/22:6) levels	-0.002	0.001	0.0441
myocardial infarction	1-(1-enyl-stearoyl)-2-oleoyl-GPE (p-18:0/18:1) levels	-0.0159	0.0012	<0.0001
myocardial infarction	1-stearoyl-2-arachidonoyl-GPE (18:0/20:4) levels	4e-04	9e-04	0.6845
myocardial infarction	1-stearoyl-2-docosahexaenoyl-gpc (18:0/22:6) levels	0.0087	0.001	<0.0001
myocardial infarction	Sphingomyelin (d18:1/17:0, d17:1/18:0, d19:1/16:0) levels	-0.0191	0.0011	<0.0001
myocardial infarction	1-(1-enyl-palmitoyl)-2-arachidonoyl-GPE (p-16:0/20:4) levels	-0.0101	0.001	<0.0001
myocardial infarction	Myristoyl dihydrosphingomyelin (d18:0/14:0) levels	-0.0155	0.0012	<0.0001
myocardial infarction	5-hydroxyindole sulfate levels	-0.01	0.0011	<0.0001
myocardial infarction	1-palmitoyl-2-dihomo-linolenoyl-GPC (16:0/20:3n3 or 6) levels	0.0071	9e-04	<0.0001
myocardial infarction	1-(1-enyl-palmitoyl)-2-arachidonoyl-gpc (p-16:0/20:4) levels	-0.0119	0.001	<0.0001
myocardial infarction	Sphingomyelin (d18:1/21:0, d17:1/22:0, d16:1/23:0) levels	-0.0137	0.001	<0.0001
myocardial infarction	1-palmitoyl-2-arachidonoyl-GPE (16:0/20:4) levels	-0.0077	0.001	<0.0001
myocardial infarction	Lactosyl-N-palmitoyl-sphingosine (d18:1/16:0) levels	-0.0049	0.001	<0.0001
myocardial infarction	Sphingomyelin (d18:0/18:0, d19:0/17:0) levels	-0.0116	0.0012	<0.0001
myocardial infarction	1-(1-enyl-palmitoyl)-2-oleoyl-gpc (p-16:0/18:1) levels	-0.0197	0.001	<0.0001
myocardial infarction	1-(1-enyl-stearoyl)-2-arachidonoyl-GPE (p-18:0/20:4) levels	-0.0077	0.001	<0.0001
myocardial infarction	Behenoyl dihydrosphingomyelin (d18:0/22:0) levels	-0.0081	0.0011	<0.0001
myocardial infarction	1-(1-enyl-palmitoyl)-2-linoleoyl-GPC (p-16:0/18:2) levels	-0.0109	0.0011	<0.0001
myocardial infarction	1-(1-enyl-palmitoyl)-2-oleoyl-GPE (p-16:0/18:1) levels	-0.0173	0.0011	<0.0001
myocardial infarction	1-palmitoyl-2-arachidonoyl-GPI (16:0/20:4) levels	-0.0027	0.0011	0.0118
myocardial infarction	1-palmitoyl-2-docosahexaenoyl-GPE (16:0/22:6) levels	-7.00E-04	9e-04	0.4509
myocardial infarction	N-palmitoyl-sphinganine (d18:0/16:0) levels	-0.0038	0.0012	0.001
myocardial infarction	1-stearoyl-2-docosahexaenoyl-GPE (18:0/22:6) levels	0.0065	0.001	<0.0001
myocardial infarction	Gamma-tocopherol/beta-tocopherol levels	0.0078	9e-04	<0.0001
myocardial infarction	1-stearoyl-2-linoleoyl-GPI (18:0/18:2) levels	0.0106	9e-04	<0.0001
myocardial infarction	1,2-dilinoleoyl-GPE (18:2/18:2) levels	-0.0017	0.001	0.1058
myocardial infarction	Phenylacetylglutamate levels	-0.0026	0.001	0.0116
myocardial infarction	1-(1-enyl-palmitoyl)-2-palmitoleoyl-GPC (P-16:0/16:1) levels	-0.0144	9e-04	<0.0001
myocardial infarction	Palmitoylcholine levels	-0.0012	0.001	0.2226
myocardial infarction	Thioproline levels	-0.0035	0.001	<0.0001
myocardial infarction	1-linoleoyl-2-arachidonoyl-GPC (18:2/20:4n6) levels	0.0043	0.001	<0.0001
myocardial infarction	1-linoleoyl-GPG (18:2) levels	0.0018	0.001	0.067
myocardial infarction	1-(1-enyl-palmitoyl)-2-linoleoyl-GPE (p-16:0/18:2) levels	-0.0049	0.0011	<0.0001
myocardial infarction	1-(1-enyl-stearoyl)-2-linoleoyl-GPE (p-18:0/18:2) levels	-0.0063	0.0012	<0.0001
myocardial infarction	1-stearoyl-2-oleoyl-GPI (18:0/18:1) levels	-0.0071	0.001	<0.0001
myocardial infarction	1-myristoyl-2-arachidonoyl-GPC (14:0/20:4) levels	-0.0036	9e-04	<0.0001
myocardial infarction	1-oleoyl-2-arachidonoyl-GPE (18:1/20:4) levels	-0.003	0.001	0.0017
myocardial infarction	1-palmitoyl-2-oleoyl-GPI (16:0/18:1) levels	-0.0038	9e-04	<0.0001
myocardial infarction	1-oleoyl-2-docosahexaenoyl-GPC (18:1/22:6) levels	0.0112	9e-04	<0.0001
myocardial infarction	1-oleoyl-2-linoleoyl-GPE (18:1/18:2) levels	-0.0043	0.001	<0.0001
myocardial infarction	1-(1-enyl-palmitoyl)-2-palmitoyl-GPC (P-16:0/16:0) levels	-0.0164	0.001	<0.0001
myocardial infarction	Oleoylcholine levels	-0.0028	0.001	0.0039
myocardial infarction	Glycosyl-N-palmitoyl-sphingosine (d18:1/16:0) levels	-0.0084	0.001	<0.0001
myocardial infarction	Arachidonoylcholine levels	-0.0012	0.001	0.2033
myocardial infarction	2-methylserine levels	0.0024	0.001	0.0126
myocardial infarction	(S)-3-hydroxybutyrylcarnitine levels	0.0032	9e-04	<0.0001
myocardial infarction	Methylsuccinoylcarnitine levels	0.0062	9e-04	<0.0001
myocardial infarction	Dihomo-linolenoyl-choline levels	0.0056	0.001	<0.0001
myocardial infarction	Docosahexaenoylcholine levels	-0.0016	0.001	0.0974
myocardial infarction	Glycocholate glucuronide (1) levels	-0.0071	0.0013	<0.0001
myocardial infarction	Caffeic acid sulfate levels	-0.0138	0.001	<0.0001
myocardial infarction	Ascorbic acid 2-sulfate levels	0.0042	9e-04	<0.0001
myocardial infarction	1-linoleoyl-2-linolenoyl-GPC (18:2/18:3) levels	-0.0086	0.0011	<0.0001
myocardial infarction	Catechol glucuronide levels	-0.0035	0.0013	0.0055
myocardial infarction	Furaneol sulfate levels	-0.0111	0.0011	<0.0001
myocardial infarction	Ceramide (d18:1/24:1) levels	-0.0176	0.001	<0.0001
myocardial infarction	N-oleoylserine levels	8e-04	0.001	0.4103
myocardial infarction	Perfluorooctanesulfonate (PFOS) levels	0.0023	9e-04	0.0098
myocardial infarction	Pimeloylcarnitine/3-methyladipoylcarnitine (C7-DC) levels	-0.0092	0.001	<0.0001
myocardial infarction	1-palmitoleoyl-2-linolenoyl-GPC (16:1/18:3) levels	0.0028	9e-04	0.003
myocardial infarction	Linoleoyl-arachidonoyl-glycerol (18:2/20:4) [1] levels	0.0068	0.0012	<0.0001
myocardial infarction	Hexadecadienoate (16:2n6) levels	0.006	9e-04	<0.0001
myocardial infarction	Glycosyl-N-behenoyl-sphingadienine (d18:2/22:0) levels	-0.0138	9e-04	<0.0001
myocardial infarction	4-hydroxyphenylacetylglutamine levels	-0.005	9e-04	<0.0001
myocardial infarction	Gamma-glutamyl-alpha-lysine levels	-0.0182	0.001	<0.0001
myocardial infarction	N-palmitoyl-sphingadienine (d18:2/16:0) levels	-0.0045	0.001	<0.0001
myocardial infarction	Linoleoyl-arachidonoyl-glycerol (18:2/20:4) [2] levels	-0.0016	0.0012	0.1649
myocardial infarction	Palmitoleoylcarnitine (C16:1) levels	5e-04	9e-04	0.5449
myocardial infarction	N-stearoyl-sphingadienine (d18:2/18:0) levels	-0.0054	0.001	<0.0001
myocardial infarction	2,3-dihydroxy-2-methylbutyrate levels	-0.0074	9e-04	<0.0001
myocardial infarction	Stearoylcholine levels	0.0065	0.001	<0.0001
myocardial infarction	Glycosyl-N-tricosanoyl-sphingadienine (d18:2/23:0) levels	-0.0129	0.001	<0.0001
myocardial infarction	N-palmitoyl-heptadecasphingosine (d17:1/16:0) levels	-0.0107	0.001	<0.0001
myocardial infarction	Ceramide (d18:1/14:0, d16:1/16:0) levels	-0.0026	0.001	0.0093
myocardial infarction	Glycosyl-N-(2-hydroxynervonoyl)-sphingosine (d18:1/24:1(2OH)) levels	-0.0029	9e-04	0.0017
myocardial infarction	Glycosyl ceramide (d18:2/24:1, d18:1/24:2) levels	-0.013	0.001	<0.0001
myocardial infarction	Glycosyl ceramide (d18:1/23:1, d17:1/24:1) levels	-0.0019	0.0012	0.105
myocardial infarction	Sphingadienine levels	-0.0063	0.0013	<0.0001
myocardial infarction	Ceramide (d18:1/17:0, d17:1/18:0) levels	-0.0019	0.0011	0.0909
myocardial infarction	Nisinate (24:6n3) levels	0.0109	0.0012	<0.0001
myocardial infarction	Sphingomyelin (d18:0/20:0, d16:0/22:0) levels	-0.0071	0.0013	<0.0001
myocardial infarction	Sphingomyelin (d18:2/24:2) levels	-9.00E-04	9e-04	0.3623
myocardial infarction	Sphingomyelin (d17:2/16:0, d18:2/15:0) levels	-0.0061	9e-04	<0.0001
myocardial infarction	Sphingomyelin (d18:2/23:1) levels	-0.0114	8e-04	<0.0001
myocardial infarction	Behenoylcarnitine (C22) levels	-0.0104	0.001	<0.0001
myocardial infarction	Sphingomyelin (d18:2/18:1) levels	0.0034	9e-04	<0.0001
myocardial infarction	Sphingomyelin (d18:2/21:0, d16:2/23:0) levels	-0.0122	8e-04	<0.0001
myocardial infarction	Linoleoylcholine levels	0.0018	0.001	0.0618
myocardial infarction	Sphingomyelin (d18:1/19:0, d19:1/18:0) levels	-0.0181	0.0011	<0.0001
myocardial infarction	Linolenoylcarnitine (C18:3) levels	-2.00E-04	0.001	0.8687
myocardial infarction	Heneicosapentaenoate (21:5n3) levels	-0.0072	0.0012	<0.0001
myocardial infarction	Sphingomyelin (d18:1/25:0, d19:0/24:1, d20:1/23:0, d19:1/24:0) levels	-0.0151	0.0014	<0.0001
myocardial infarction	Arachidoylcarnitine (C20) levels	0.0016	0.001	0.1083
myocardial infarction	Cerotoylcarnitine (C26) levels	-9.00E-04	0.001	0.3769
myocardial infarction	Lignoceroylcarnitine (C24) levels	-1.00E-04	0.001	0.8904
myocardial infarction	Docosatrienoate (22:3n6) levels	-0.0062	0.0012	<0.0001
myocardial infarction	Dihomo-linolenoylcarnitine (C20:3n3 or 6) levels	0.0052	0.001	<0.0001
myocardial infarction	Carotene diol (2) levels	-0.0101	0.0011	<0.0001
myocardial infarction	Ethyl alpha-glucopyranoside levels	0.0084	0.0011	<0.0001
myocardial infarction	Carotene diol (1) levels	-0.0128	0.0011	<0.0001
myocardial infarction	Nervonoylcarnitine (C24:1) levels	-0.0144	0.001	<0.0001
myocardial infarction	Dihomo-linoleoylcarnitine (C20:2) levels	0.0028	0.001	0.0031
myocardial infarction	Glycosyl ceramide (d18:1/20:0, d16:1/22:0) levels	-0.0087	0.001	<0.0001
myocardial infarction	Docosahexaenoylcarnitine (C22:6) levels	0.0072	0.0013	<0.0001
myocardial infarction	N,N,N-trimethyl-5-aminovalerate levels	-0.0042	0.001	<0.0001
myocardial infarction	Eicosenoylcarnitine (C20:1) levels	-0.0037	9e-04	<0.0001
myocardial infarction	Ximenoylcarnitine (C26:1) levels	0.0041	0.0011	<0.0001
myocardial infarction	Arachidonoylcarnitine (C20:4) levels	0.0035	0.001	<0.0001
myocardial infarction	5-dodecenoylcarnitine (C12:1) levels	-0.0018	9e-04	0.0586
myocardial infarction	2-butenoylglycine levels	-0.0162	0.001	<0.0001
myocardial infarction	(N(1) + N(8))-acetylspermidine levels	-0.0026	9e-04	0.0045
myocardial infarction	Hydroxy-cmpf levels	-2.00E-04	9e-04	0.8081
myocardial infarction	2-furoylcarnitine levels	-0.0096	0.0011	<0.0001
myocardial infarction	Cortolone glucuronide (1) levels	0.009	0.001	<0.0001
myocardial infarction	Carotene diol (3) levels	-0.0036	0.001	<0.0001
myocardial infarction	3-hydroxyoleoylcarnitine levels	-0.0052	0.001	<0.0001
myocardial infarction	Dodecenedioate (C12:1-DC) levels	-0.001	9e-04	0.3012
myocardial infarction	Trans-2-hexenoylglycine levels	-0.0092	0.001	<0.0001
myocardial infarction	2-hydroxyarachidate levels	-0.0121	0.001	<0.0001
myocardial infarction	3-hydroxyphenylacetoylglutamine levels	-0.0014	0.0012	0.2295
myocardial infarction	Heptenedioate (C7:1-DC) levels	-0.0049	9e-04	<0.0001
myocardial infarction	Hexadecenedioate (C16:1-DC) levels	-0.0073	9e-04	<0.0001
myocardial infarction	Octadecenedioate (C18:1-DC) levels	-0.0082	9e-04	<0.0001
myocardial infarction	Dihydroferulic acid sulfate levels	0.0092	0.0014	<0.0001
myocardial infarction	Glutamine conjugate of C7H12O2 levels	-0.003	9e-04	0.0013
myocardial infarction	Hydroxyasparagine levels	-0.0047	8e-04	<0.0001
myocardial infarction	Sphingomyelin (d17:1/14:0, d16:1/15:0) levels	-0.0076	9e-04	<0.0001
myocardial infarction	Octadecadienedioate (C18:2-DC) levels	-0.012	0.001	<0.0001
myocardial infarction	Perfluorooctanoate (PFOA) levels	0.0059	9e-04	<0.0001
myocardial infarction	3-carboxy-4-methyl-5-pentyl-2-furanpropionate (3-CMPFP) levels	7e-04	0.001	0.4874
myocardial infarction	Glutamine conjugate of C6H10O2 (2) levels	1e-04	9e-04	0.9359
myocardial infarction	3-hydroxybutyroylglycine levels	-0.0024	9e-04	0.008
myocardial infarction	Glycine conjugate of C10H14O2 (1) levels	4e-04	0.0011	0.7218
myocardial infarction	Glutamine conjugate of C6H10O2 (1) levels	-0.0031	9e-04	0.001
myocardial infarction	N-methylhydroxyproline levels	0.0071	0.001	<0.0001
myocardial infarction	Glucuronide of C10H18O2 (7) levels	-3.00E-04	0.0011	0.7703
myocardial infarction	Glyco-beta-muricholate levels	0.0073	0.0011	<0.0001
myocardial infarction	Glucuronide of C12H22O4 (1) levels	-0.0047	0.0011	<0.0001
myocardial infarction	N,n,n-trimethyl-alanylproline betaine (tmap) levels	-0.0071	8e-04	<0.0001
myocardial infarction	Glycine conjugate of C10H12O2 levels	-0.0051	0.0014	<0.0001
myocardial infarction	N-acetyl-2-aminooctanoate levels	0.0085	0.001	<0.0001
myocardial infarction	3-formylindole levels	-0.0187	0.0011	<0.0001
myocardial infarction	Gamma-glutamylcitrulline levels	8e-04	0.001	0.4116
myocardial infarction	8-methoxykynurenate levels	-0.0167	0.001	<0.0001
myocardial infarction	Tetradecadienoate (14:2) levels	0.0062	9e-04	<0.0001
myocardial infarction	3-amino-2-piperidone levels	-0.0117	9e-04	<0.0001
myocardial infarction	Glucuronide of piperine metabolite C17H21NO3 (3) levels	0.0025	0.0011	0.0219
myocardial infarction	Dodecadienoate (12:2) levels	0.0072	9e-04	<0.0001
myocardial infarction	N-lactoyl tyrosine levels	-0.0261	0.0011	<0.0001
myocardial infarction	N,N-dimethylalanine levels	0.014	0.001	<0.0001
myocardial infarction	Ethyl beta-glucopyranoside levels	0.0064	0.001	<0.0001
myocardial infarction	N-lactoyl phenylalanine levels	-0.0157	9e-04	<0.0001
myocardial infarction	N-acetyl-isoputreanine levels	-1.00E-04	9e-04	0.9401
myocardial infarction	2,2'-Methylenebis(6-tert-butyl-p-cresol) levels	-0.0026	0.0011	0.0208
myocardial infarction	N-lactoyl isoleucine levels	-0.0211	0.001	<0.0001
myocardial infarction	2-hydroxysebacate levels	-0.0141	0.001	<0.0001
myocardial infarction	Ascorbic acid 3-sulfate levels	-0.0021	9e-04	0.0258
myocardial infarction	N-lactoyl valine levels	-0.0224	9e-04	<0.0001
myocardial infarction	6-bromotryptophan levels	0.0088	0.001	<0.0001
myocardial infarction	Delta-CEHC levels	-0.0048	0.0011	<0.0001
myocardial infarction	Indoleacetoylcarnitine levels	0.0043	0.001	<0.0001
myocardial infarction	N-acetyl leucine levels	-0.0165	0.001	<0.0001
myocardial infarction	3-indoleglyoxylic acid levels	-0.0209	0.0011	<0.0001
myocardial infarction	Sulfate of piperine metabolite C18H21NO3 (1) levels	-0.0035	0.0011	0.0014
myocardial infarction	Methyl vanillate sulfate levels	-0.0085	0.0015	<0.0001
myocardial infarction	Glucuronide of piperine metabolite C17H21NO3 (4) levels	-0.0016	0.001	0.0943
myocardial infarction	Sulfate of piperine metabolite C16H19NO3 (3) levels	-0.0023	0.001	0.0199
myocardial infarction	Sulfate of piperine metabolite C16H19NO3 (2) levels	-0.0018	0.001	0.061
myocardial infarction	3-hydroxypyridine glucuronide levels	-0.0163	0.0012	<0.0001
myocardial infarction	Glucuronide of piperine metabolite C17H21NO3 (5) levels	0.0037	0.0011	<0.0001
myocardial infarction	2-naphthol sulfate levels	0.0025	0.001	0.0118
myocardial infarction	11beta-hydroxyandrosterone glucuronide levels	-0.0034	9e-04	<0.0001
myocardial infarction	4-ethylcatechol sulfate levels	-0.0067	0.001	<0.0001
myocardial infarction	Sulfate of piperine metabolite C18H21NO3 (3) levels	-0.0061	0.001	<0.0001
myocardial infarction	(2,4 or 2,5)-dimethylphenol sulfate levels	-0.0087	0.0013	<0.0001
myocardial infarction	11beta-hydroxyetiocholanolone glucuronide levels	-0.0062	0.001	<0.0001
myocardial infarction	Cholic acid glucuronide levels	0.0192	0.0013	<0.0001
myocardial infarction	4-allylcatechol sulfate levels	-1.00E-04	0.001	0.952
myocardial infarction	Glycoursodeoxycholic acid sulfate (1) levels	0.0021	0.0011	0.05
myocardial infarction	Dihydrocaffeate sulfate (2) levels	0.0016	0.0011	0.1271
myocardial infarction	4-methylhexanoylglutamine levels	-0.0053	0.0012	<0.0001
myocardial infarction	2-ketocaprylate levels	-0.0014	0.001	0.1445
myocardial infarction	3-hydroxy-2-methylpyridine sulfate levels	-0.0198	0.0011	<0.0001
myocardial infarction	5-hydroxy-2-methylpyridine sulfate levels	-0.0201	0.001	<0.0001
myocardial infarction	3-ethylcatechol sulfate (2) levels	-0.0085	0.0012	<0.0001
myocardial infarction	3-hydroxyhexanoylcarnitine (1) levels	-0.0016	9e-04	0.0816
myocardial infarction	2,6-dihydroxybenzoic acid levels	-0.0088	9e-04	<0.0001
myocardial infarction	3-ethylcatechol sulfate (1) levels	-0.0067	0.001	<0.0001
myocardial infarction	Lithocholate sulfate (1) levels	-0.0094	0.001	<0.0001
myocardial infarction	4-acetylcatechol sulfate (1) levels	-0.0207	0.001	<0.0001
myocardial infarction	2,3-dihydroxy-5-methylthio-4-pentenoate (dmtpa) levels	-0.0045	9e-04	<0.0001
myocardial infarction	Picolinoylglycine levels	-0.0066	9e-04	<0.0001
myocardial infarction	Succinoyltaurine levels	-0.0084	0.001	<0.0001
myocardial infarction	Undecenoylcarnitine (C11:1) levels	-0.0022	0.001	0.0226
myocardial infarction	Palmitoyl-sphingosine-phosphoethanolamine (d18:1/16:0) levels	-0.02	0.0012	<0.0001
myocardial infarction	Pregnenetriol disulfate levels	-0.0043	9e-04	<0.0001
myocardial infarction	Tetradecadienedioate (C14:2-DC) levels	-0.0026	9e-04	0.0056
myocardial infarction	Hydroxy-N6,N6,N6-trimethyllysine levels	-0.0108	9e-04	<0.0001
myocardial infarction	Pregnenetriol sulfate levels	-0.0065	8e-04	<0.0001
myocardial infarction	Taurochenodeoxycholic acid 3-sulfate levels	0.0131	0.0011	<0.0001
myocardial infarction	Hydroxypalmitoyl sphingomyelin (d18:1/16:0(OH)) levels	-0.0137	0.001	<0.0001
myocardial infarction	5-hydroxymethyl-2-furoylcarnitine levels	-0.0108	0.0013	<0.0001
myocardial infarction	Eicosenedioate (C20:1-DC) levels	0.0246	0.0012	<0.0001
myocardial infarction	3-hydroxydecanoylcarnitine levels	0.0063	0.001	<0.0001
myocardial infarction	Levulinoylcarnitine levels	-0.0174	0.001	<0.0001
myocardial infarction	Cis 3,4-methyleneheptanoate levels	0.013	0.0012	<0.0001
myocardial infarction	Branched-chain, straight-chain, or cyclopropyl 12:1 fatty acid levels	0.004	9e-04	<0.0001
myocardial infarction	Deoxycholic acid 12-sulfate levels	-0.0142	0.001	<0.0001
myocardial infarction	Branched-chain, straight-chain, or cyclopropyl 10:1 fatty acid (1) levels	0.0027	9e-04	0.004
myocardial infarction	3,5-dichloro-2,6-dihydroxybenzoic acid levels	-0.0022	9e-04	0.0213
myocardial infarction	Vanillic acid glycine levels	-0.0084	0.001	<0.0001
myocardial infarction	(S)-a-amino-omega-caprolactam levels	-0.0133	9e-04	<0.0001
myocardial infarction	3-bromo-5-chloro-2,6-dihydroxybenzoic acid levels	-0.0015	9e-04	0.1189
myocardial infarction	Dibutyl sulfosuccinate levels	0.0064	0.001	<0.0001
myocardial infarction	Metabolonic lactone sulfate levels	0.0041	9e-04	<0.0001
myocardial infarction	2-hydroxy-4-(methylthio)butanoic acid levels	-0.004	0.001	<0.0001
myocardial infarction	Pentose acid levels	-0.0054	9e-04	<0.0001
myocardial infarction	Branched chain 14:0 dicarboxylic acid levels	-0.0036	0.001	<0.0001
myocardial infarction	S-carboxyethylcysteine levels	-0.0107	0.001	<0.0001
myocardial infarction	N-succinyl-phenylalanine levels	-0.0142	0.0011	<0.0001
myocardial infarction	(2 or 3)-decenoate (10:1n7 or n8) levels	0.0079	9e-04	<0.0001
myocardial infarction	Bilirubin degradation product, C17H20N2O5 (2) levels	0.0262	9e-04	<0.0001
myocardial infarction	Bilirubin degradation product, C16H18N2O5 (4) levels	0.0185	9e-04	<0.0001
myocardial infarction	Cis-3,4-methyleneheptanoylcarnitine levels	0.0061	0.0011	<0.0001
myocardial infarction	Tetrahydrocortisol glucuronide levels	-0.0057	0.001	<0.0001
myocardial infarction	N-acetyl-2-aminoadipate levels	-0.011	0.0011	<0.0001
myocardial infarction	Bilirubin degradation product, C17H20N2O5 (1) levels	0.0266	9e-04	<0.0001
myocardial infarction	2-methoxyhydroquinone sulfate (1) levels	-2.00E-04	0.001	0.8766
myocardial infarction	Bilirubin degradation product, C16H18N2O5 (3) levels	0.0221	9e-04	<0.0001
myocardial infarction	3-hydroxyoctanoylcarnitine (1) levels	0.0017	0.001	0.081
myocardial infarction	2-methoxyhydroquinone sulfate (2) levels	-0.0042	0.0011	<0.0001
myocardial infarction	Cis-3,4-methyleneheptanoylglycine levels	-0.0049	0.0012	<0.0001
myocardial infarction	Bilirubin degradation product, C16H18N2O5 (2) levels	0.0194	9e-04	<0.0001
myocardial infarction	2,4-di-tert-butylphenol levels	0.0053	9e-04	<0.0001
myocardial infarction	Bilirubin degradation product, C16H18N2O5 (1) levels	0.0172	0.001	<0.0001
myocardial infarction	3-hydroxyoctanoylcarnitine (2) levels	0.0021	0.001	0.0356
myocardial infarction	Pantothenate levels	-0.0067	0.001	<0.0001
myocardial infarction	5-oxoproline levels	-0.0032	0.001	<0.0001
myocardial infarction	Phosphoethanolamine levels	-5.00E-04	9e-04	0.6037
myocardial infarction	Picolinate levels	-0.0044	0.001	<0.0001
myocardial infarction	3-ureidopropionate levels	-0.0096	0.001	<0.0001
myocardial infarction	Erucate (22:1n9) levels	-0.005	9e-04	<0.0001
myocardial infarction	Eicosenedioate (C20:1-DC) levels	0.0059	0.001	<0.0001
myocardial infarction	Allantoin levels	0.0028	0.001	0.0034
myocardial infarction	N-acetylvaline levels	-0.0159	0.001	<0.0001
myocardial infarction	N-acetylleucine levels	-0.0038	0.001	<0.0001
myocardial infarction	N-acetylmethionine levels	-0.0114	9e-04	<0.0001
myocardial infarction	Glycerate levels	0.0096	0.001	<0.0001
myocardial infarction	Sarcosine levels	0.0037	0.001	<0.0001
myocardial infarction	Trans-4-hydroxyproline levels	-0.0144	9e-04	<0.0001
myocardial infarction	Thyroxine levels	-0.0041	9e-04	<0.0001
myocardial infarction	Pipecolate levels	0.0016	0.001	0.0985
myocardial infarction	Gamma-glutamyltyrosine levels	-0.0017	0.001	0.0727
myocardial infarction	Methyl indole-3-acetate levels	-0.0062	0.001	<0.0001
myocardial infarction	Ursodeoxycholate levels	-0.0049	0.0011	<0.0001
myocardial infarction	3-hydroxy-3-methylglutarate levels	0.003	9e-04	<0.0001
myocardial infarction	Oleoyl ethanolamide levels	-0.0034	9e-04	<0.0001
myocardial infarction	4-hydroxyphenylpyruvate levels	-0.0148	0.0011	<0.0001
myocardial infarction	Gamma-glutamylglutamine levels	0.0015	0.001	0.1069
myocardial infarction	Alpha-tocopherol levels	-0.002	0.001	0.0489
myocardial infarction	N-acetyl-L-alanine levels	-0.011	9e-04	<0.0001
myocardial infarction	Citrate levels	-0.0065	9e-04	<0.0001
myocardial infarction	2-aminobutyrate levels	-0.0165	0.001	<0.0001
myocardial infarction	Butyrate/isobutyrate (4:0) levels	-0.0168	0.001	<0.0001
myocardial infarction	Urate levels	0.0047	9e-04	<0.0001
myocardial infarction	3-hydroxyisobutyrate levels	-0.0099	0.001	<0.0001
myocardial infarction	Vanillylmandelate (VMA) levels	-0.0023	9e-04	0.0095
myocardial infarction	3-aminoisobutyrate levels	-4.00E-04	9e-04	0.6705
myocardial infarction	4-acetamidobutanoate levels	-0.01	9e-04	<0.0001
myocardial infarction	2-hydroxystearate levels	-0.0182	9e-04	<0.0001
myocardial infarction	N1-methyladenosine levels	2e-04	9e-04	0.8648
myocardial infarction	N-acetylneuraminate levels	-0.0055	9e-04	<0.0001
myocardial infarction	Gamma-glutamylhistidine levels	0.0044	0.001	<0.0001
myocardial infarction	N-acetylglucosaminylasparagine levels	-0.0085	0.0011	<0.0001
myocardial infarction	Homovanillate (hva) levels	-0.0162	0.0011	<0.0001
myocardial infarction	Acetoacetate levels	-0.0062	0.001	<0.0001
myocardial infarction	Cys-gly, oxidized levels	-0.005	0.001	<0.0001
myocardial infarction	Dihomo-linoleate (20:2n6) levels	0.0021	9e-04	0.0263
myocardial infarction	Cholate levels	-0.0019	0.001	0.0648
myocardial infarction	Beta-hydroxyisovalerate levels	0.0027	9e-04	0.0034
myocardial infarction	Creatine levels	-0.0138	9e-04	<0.0001
myocardial infarction	Anthranilate levels	0.0083	0.0011	<0.0001
myocardial infarction	Glycerol levels	-0.0046	8e-04	<0.0001
myocardial infarction	Gamma-glutamylleucine levels	-0.0023	9e-04	0.0171
myocardial infarction	Choline levels	0.01	0.0011	<0.0001
myocardial infarction	3-methoxytyrosine levels	0.0052	9e-04	<0.0001
myocardial infarction	3-phosphoglycerate levels	0.0111	0.001	<0.0001
myocardial infarction	1-palmitoyl-2-linoleoyl-gpc (16:0/18:2) levels	-0.0046	0.001	<0.0001
myocardial infarction	1-palmitoyl-2-oleoyl-GPE (16:0/18:1) levels	-0.0042	0.001	<0.0001
myocardial infarction	1-palmitoyl-2-linoleoyl-GPI (16:0/18:2) levels	0.0121	0.001	<0.0001
myocardial infarction	Taurocholic acid levels	9e-04	0.001	0.3782
myocardial infarction	Taurodeoxycholate levels	0.0108	0.001	<0.0001
myocardial infarction	Stearoyl sphingomyelin (d18:1/18:0) levels	-0.0218	0.0011	<0.0001
myocardial infarction	Ceramide (d18:1/16:0) levels	-0.015	0.0011	<0.0001
myocardial infarction	Taurochenodeoxycholate levels	0.0123	0.001	<0.0001
myocardial infarction	4-hydroxyphenylacetate levels	-0.0068	0.001	<0.0001
myocardial infarction	5,6-dihydrothymine levels	0.0166	9e-04	<0.0001
myocardial infarction	1-palmitoyl-2-oleoyl-gpc (16:0/18:1) levels	-0.013	0.001	<0.0001
myocardial infarction	N-stearoyl-sphingosine (d18:1/18:0) levels	-0.008	0.0011	<0.0001
myocardial infarction	Glycochenodeoxycholate levels	0.0041	0.001	<0.0001
myocardial infarction	N-formylmethionine levels	-0.0181	0.001	<0.0001
myocardial infarction	N6,n6,n6-trimethyllysine levels	-0.0068	9e-04	<0.0001
myocardial infarction	S-adenosylhomocysteine (SAH) levels	-3.00E-04	0.001	0.7534
myocardial infarction	4-acetaminophen sulfate levels	-0.0074	0.0014	<0.0001
myocardial infarction	2-hydroxyhippurate (salicylurate) levels	0.0105	9e-04	<0.0001
myocardial infarction	Quinolinate levels	-7.00E-04	0.001	0.4602
myocardial infarction	Eicosapentaenoate (EPA; 20:5n3) levels	-0.0018	9e-04	0.0564
myocardial infarction	Laurate (12:0) levels	-0.0074	9e-04	<0.0001
myocardial infarction	N-acetylputrescine levels	-0.002	9e-04	0.0316
myocardial infarction	Methylsuccinate levels	-0.002	9e-04	0.0349
myocardial infarction	9,10-DiHOME levels	-0.0027	0.001	0.0077
myocardial infarction	Linoleate (18:2n6) levels	0.0034	9e-04	<0.0001
myocardial infarction	Adenosine 5'-diphosphate (ADP) levels	-0.0019	0.0013	0.1499
myocardial infarction	Adenosine 5'-monophosphate (AMP) levels	0.002	0.001	0.0513
myocardial infarction	Adenosine 3',5'-cyclic monophosphate (camp) levels	-0.002	0.001	0.0544
myocardial infarction	Arachidonate (20:4n6) levels	-0.0066	9e-04	<0.0001
myocardial infarction	5-methylthioadenosine (mta) levels	0.0054	0.001	<0.0001
myocardial infarction	Cortisone levels	0.0092	9e-04	<0.0001
myocardial infarction	Beta-alanine levels	-0.0186	0.001	<0.0001
myocardial infarction	Succinate levels	-0.0115	0.001	<0.0001
myocardial infarction	Phosphocholine levels	0.0022	9e-04	0.0184
myocardial infarction	Cysteinylglycine levels	0.0109	0.0011	<0.0001
myocardial infarction	Phenylpyruvate levels	-0.01	9e-04	<0.0001
myocardial infarction	Creatinine levels	-0.0161	8e-04	<0.0001
myocardial infarction	3-Hydroxybutyrate levels	-0.0079	9e-04	<0.0001
myocardial infarction	Cholesterol levels	-0.0119	9e-04	<0.0001
myocardial infarction	2-hydroxyphenylacetate levels	-0.0134	0.001	<0.0001
myocardial infarction	Aspartate levels	0.0098	9e-04	<0.0001
myocardial infarction	3-(4-hydroxyphenyl)lactate levels	-0.003	9e-04	<0.0001
myocardial infarction	Arginine levels	0.0032	0.001	<0.0001
myocardial infarction	Gluconate levels	-0.0084	0.001	<0.0001
myocardial infarction	Sphinganine levels	-0.004	0.0011	<0.0001
myocardial infarction	Gamma-glutamylglutamate levels	0.0024	0.001	0.022
myocardial infarction	Flavin adenine dinucleotide (FAD) levels	0.0053	0.0011	<0.0001
myocardial infarction	Histidine levels	0.0085	9e-04	<0.0001
myocardial infarction	Cortisol levels (plasma)	-0.0075	0.001	<0.0001
myocardial infarction	Hypotaurine levels	-0.0032	9e-04	<0.0001
myocardial infarction	Glutarate (C5-DC) levels	-0.0038	0.001	<0.0001
myocardial infarction	S-1-pyrroline-5-carboxylate levels	-0.004	0.0011	<0.0001
myocardial infarction	Cystine levels	-0.0034	0.0012	0.0034
myocardial infarction	Cystathionine levels	0.0123	9e-04	<0.0001
myocardial infarction	Guanidinoacetate levels	0.0041	9e-04	<0.0001
myocardial infarction	Sphingosine levels	0.005	0.001	<0.0001
myocardial infarction	Deoxycholate levels	-0.0093	0.001	<0.0001
myocardial infarction	Glycocholate levels	0.0041	0.001	<0.0001
myocardial infarction	Palmitoleate (16:1n7) levels	0.0046	9e-04	<0.0001
myocardial infarction	Leucine levels	-0.0027	9e-04	0.0032
myocardial infarction	Stearate (18:0) levels	2e-04	9e-04	0.7962
myocardial infarction	Methionine levels	-0.0016	9e-04	0.0906
myocardial infarction	Orotate levels	-0.0084	0.001	<0.0001
myocardial infarction	Phosphate levels (UKB data field 30810)	5e-04	0.001	0.6105
myocardial infarction	Inosine levels	8e-04	0.0012	0.4969
myocardial infarction	Inosine 5'-monophosphate (IMP) levels	0	0.0013	0.9892
myocardial infarction	Phenylalanine levels	-0.0079	0.001	<0.0001
myocardial infarction	Palmitate (16:0) levels	0.0042	9e-04	<0.0001
myocardial infarction	Malate levels	-0.0055	9e-04	<0.0001
myocardial infarction	Isoleucine levels	-3.00E-04	0.001	0.7737
myocardial infarction	Nicotinamide levels	0.0077	0.001	<0.0001
myocardial infarction	Myo-inositol levels	-0.0044	9e-04	<0.0001
myocardial infarction	Lysine levels	-0.0126	0.001	<0.0001
myocardial infarction	Citrulline levels	0.0036	0.001	<0.0001
myocardial infarction	Ornithine levels	-0.001	0.001	0.3223
myocardial infarction	Retinol (Vitamin A) levels	-0.0071	9e-04	<0.0001
myocardial infarction	1-methylnicotinamide levels	0.006	0.001	<0.0001
myocardial infarction	Uridine levels	0.006	0.001	<0.0001
myocardial infarction	Plasma lactate levels	-0.0075	9e-04	<0.0001
myocardial infarction	Pristanate levels	0.0042	0.0011	<0.0001
myocardial infarction	Phytanate levels	-0.0044	0.001	<0.0001
myocardial infarction	Plasma free proline levels	-0.008	0.001	<0.0001
myocardial infarction	Glutamate levels	-0.0025	9e-04	0.0048
myocardial infarction	2'-deoxyuridine levels	0.0019	0.001	0.0561
myocardial infarction	Myristate (14:0) levels	0.0026	9e-04	0.0038
myocardial infarction	Serine levels	-0.0133	0.001	<0.0001
myocardial infarction	Trans-urocanate levels	-0.0066	0.001	<0.0001
myocardial infarction	Urea levels	0.001	9e-04	0.2962
myocardial infarction	Pyridoxal levels	-0.0126	0.001	<0.0001
myocardial infarction	Glutamine levels	-0.0028	0.001	0.0037
myocardial infarction	Taurine levels	0.0017	0.001	0.093
myocardial infarction	Salicylate levels	0.007	0.001	<0.0001
myocardial infarction	Serotonin levels	-0.0036	0.0011	0.0012
myocardial infarction	Spermidine levels	-0.0016	0.001	0.1074
myocardial infarction	Dimethylglycine levels	0.002	9e-04	0.028
myocardial infarction	Betaine levels	0.0136	0.001	<0.0001
myocardial infarction	Xylose levels	-0.0153	0.0011	<0.0001
myocardial infarction	Tyrosine levels	-0.0015	0.001	0.1276
myocardial infarction	Caprate (10:0) levels	-0.0088	9e-04	<0.0001
myocardial infarction	Cytidine levels	-0.0045	0.001	<0.0001
myocardial infarction	Pyruvate levels	-0.0048	0.001	<0.0001
myocardial infarction	Alanine levels	-0.0027	0.001	0.0043
myocardial infarction	Threonine levels	-0.0151	0.001	<0.0001
myocardial infarction	Cytosine levels	-0.0048	0.001	<0.0001
myocardial infarction	12,13-DiHOME levels	-1.00E-04	0.001	0.9293
myocardial infarction	Mannose levels	-0.0077	9e-04	<0.0001
myocardial infarction	Caffeine levels	-0.009	0.001	<0.0001
myocardial infarction	Fructose levels	-0.0152	0.001	<0.0001
myocardial infarction	Alpha-ketobutyrate levels	-0.0168	0.001	<0.0001
myocardial infarction	Cysteine levels	0.0061	0.001	<0.0001
myocardial infarction	Blood sugar levels	-0.0228	0.001	<0.0001
myocardial infarction	Tryptophan levels	-0.004	9e-04	<0.0001
myocardial infarction	Valine levels	-0.0062	9e-04	<0.0001
myocardial infarction	Pseudouridine levels	-0.0067	9e-04	<0.0001
myocardial infarction	Dihydroorotate levels	0.003	0.001	0.0024
myocardial infarction	Caprylate (8:0) levels	-0.0096	0.0011	<0.0001
myocardial infarction	Arachidate (20:0) levels	-0.0084	0.001	<0.0001
myocardial infarction	Maltose levels in coronary artery disease	-0.0043	0.0011	<0.0001
myocardial infarction	N-stearoyl-sphinganine (d18:0/18:0) levels	-0.0164	0.0011	<0.0001
myocardial infarction	Sucrose levels	-0.0176	0.001	<0.0001
myocardial infarction	Caproate (6:0) levels	0.0048	0.001	<0.0001
myocardial infarction	Nonadecanoate (19:0) levels	-0.006	9e-04	<0.0001
myocardial infarction	Plasma free asparagine levels	-0.0136	0.001	<0.0001
myocardial infarction	X-07765 levels	0.0116	0.001	<0.0001
myocardial infarction	Kynurenate levels	-0.0162	0.001	<0.0001
myocardial infarction	Alpha-ketoglutarate levels	-0.006	0.001	<0.0001
myocardial infarction	X-11308 levels	0.0142	0.0011	<0.0001
myocardial infarction	Pentadecanoate (15:0) levels	0.0045	9e-04	<0.0001
myocardial infarction	X-11315 levels	0.0083	0.001	<0.0001
myocardial infarction	Margarate (17:0) levels	5e-04	9e-04	0.6096
myocardial infarction	X-11372 levels	0.0204	9e-04	<0.0001
myocardial infarction	X-10458 levels	-0.0031	0.001	0.0013
myocardial infarction	X-11299 levels	-0.0093	9e-04	<0.0001
myocardial infarction	X-11478 levels	0.0166	0.001	<0.0001
myocardial infarction	X-11849 levels	-0.0068	0.001	<0.0001
myocardial infarction	X-11787 levels	0.0076	9e-04	<0.0001
myocardial infarction	X-11632 levels	-3.00E-04	0.001	0.7638
myocardial infarction	X-11852 levels	0.0024	0.001	0.0174
myocardial infarction	X-11847 levels	-0.0097	0.001	<0.0001
myocardial infarction	X-11483 levels	-0.0095	0.001	<0.0001
myocardial infarction	X-11470 levels	-0.011	9e-04	<0.0001
myocardial infarction	X-11381 levels	0.0066	0.001	<0.0001
myocardial infarction	X-11850 levels	-0.0043	0.0011	<0.0001
myocardial infarction	X-11795 levels	0.0095	9e-04	<0.0001
myocardial infarction	X-11444 levels	-0.0039	9e-04	<0.0001
myocardial infarction	X-11858 levels	-9.00E-04	0.0011	0.4071
myocardial infarction	X-11843 levels	-0.0027	0.0012	0.0246
myocardial infarction	X-12127 levels	-0.0081	0.0011	<0.0001
myocardial infarction	X-12221 levels	-0.0083	0.001	<0.0001
myocardial infarction	X-12283 levels	-0.0079	0.001	<0.0001
myocardial infarction	X-12410 levels	-0.0208	0.0011	<0.0001
myocardial infarction	X-12104 levels	-0.0107	0.001	<0.0001
myocardial infarction	X-12193 levels	0.0042	0.001	<0.0001
myocardial infarction	X-12216 levels	-0.0122	9e-04	<0.0001
myocardial infarction	X-12306 levels	9e-04	0.0011	0.4117
myocardial infarction	X-12100 levels	-0.003	0.001	0.003
myocardial infarction	X-12261 levels	-0.0109	0.0015	<0.0001
myocardial infarction	X-11880 levels	0.0098	9e-04	<0.0001
myocardial infarction	X-12117 levels	-0.014	0.001	<0.0001
myocardial infarction	X-12407 levels	-0.0043	0.0011	<0.0001
myocardial infarction	X-12101 levels	-0.0017	9e-04	0.0671
myocardial infarction	X-12026 levels	4e-04	9e-04	0.6209
myocardial infarction	X-12411 levels	-0.0191	9e-04	<0.0001
myocardial infarction	X-12013 levels	-0.0126	0.0014	<0.0001
myocardial infarction	X-12007 levels	0.0075	0.001	<0.0001
myocardial infarction	X-12462 levels	-0.0201	0.001	<0.0001
myocardial infarction	X-12714 levels	-0.006	0.0011	<0.0001
myocardial infarction	X-12740 levels	-0.009	0.0011	<0.0001
myocardial infarction	X-12730 levels	-0.0169	0.001	<0.0001
myocardial infarction	X-12701 levels	0.0213	0.0011	<0.0001
myocardial infarction	X-12816 levels	-0.0011	0.0012	0.351
myocardial infarction	X-12731 levels	0.0085	0.0011	<0.0001
myocardial infarction	X-12707 levels	-0.0176	0.0012	<0.0001
myocardial infarction	X-12729 levels	-0.0103	0.0012	<0.0001
myocardial infarction	X-12830 levels	-0.0093	0.0011	<0.0001
myocardial infarction	X-12818 levels	-0.008	0.0011	<0.0001
myocardial infarction	X-12812 levels	0.0121	0.0011	<0.0001
myocardial infarction	X-12822 levels	-0.0155	0.001	<0.0001
myocardial infarction	X-12738 levels	-0.0085	0.0011	<0.0001
myocardial infarction	X-12544 levels	-0.004	0.0011	<0.0001
myocardial infarction	X-12680 levels	-0.0013	9e-04	0.1827
myocardial infarction	X-12906 levels	-0.0051	0.001	<0.0001
myocardial infarction	X-13684 levels	0.0087	9e-04	<0.0001
myocardial infarction	X-13507 levels	0.0013	0.001	0.1686
myocardial infarction	X-12851 levels	-0.0026	0.001	0.0105
myocardial infarction	X-12849 levels	0.0079	0.001	<0.0001
myocardial infarction	X-12847 levels	-0.0072	0.001	<0.0001
myocardial infarction	X-13553 levels	-0.0042	9e-04	<0.0001
myocardial infarction	X-12839 levels	-0.0021	0.0013	0.0936
myocardial infarction	X-13729 levels	-0.0091	0.001	<0.0001
myocardial infarction	X-13007 levels	-0.0033	0.0011	0.0024
myocardial infarction	X-13844 levels	-0.0068	0.001	<0.0001
myocardial infarction	X-13728 levels	0.0098	0.001	<0.0001
myocardial infarction	X-12844 levels	-0.0033	0.0011	0.0026
myocardial infarction	X-13695 levels	-0.01	0.0011	<0.0001
myocardial infarction	X-13723 levels	-0.0038	0.0012	0.0012
myocardial infarction	X-14056 levels	-0.0063	9e-04	<0.0001
myocardial infarction	X-13866 levels	-0.0034	0.001	<0.0001
myocardial infarction	X-17146 levels	0.0178	0.001	<0.0001
myocardial infarction	X-16397 levels	0.0013	0.001	0.1948
myocardial infarction	X-17335 levels	-0.0043	0.001	<0.0001
myocardial infarction	X-16964 levels	-0.006	0.001	<0.0001
myocardial infarction	X-16935 levels	0.0068	0.001	<0.0001
myocardial infarction	X-15486 levels	0.0019	0.0011	0.0759
myocardial infarction	X-16580 levels	-0.0087	9e-04	<0.0001
myocardial infarction	X-17325 levels	6e-04	0.0011	0.5967
myocardial infarction	X-17328 levels	-0.0135	0.0011	<0.0001
myocardial infarction	X-16087 levels	0.009	0.001	<0.0001
myocardial infarction	X-17010 levels	-0.0081	0.001	<0.0001
myocardial infarction	X-14939 levels	0.0067	0.001	<0.0001
myocardial infarction	X-15461 levels	-0.0053	9e-04	<0.0001
myocardial infarction	X-15523 levels	0.0075	0.001	<0.0001
myocardial infarction	X-15728 levels	-0.002	0.001	0.0397
myocardial infarction	X-15503 levels	-0.0049	9e-04	<0.0001
myocardial infarction	X-16124 levels	-0.0082	0.0012	<0.0001
myocardial infarction	X-17438 levels	8e-04	0.001	0.4411
myocardial infarction	X-17354 levels	0.0103	0.0012	<0.0001
myocardial infarction	X-17654 levels	0.0072	0.0012	<0.0001
myocardial infarction	X-17676 levels	-0.0086	9e-04	<0.0001
myocardial infarction	X-17367 levels	-0.0015	0.0011	0.1873
myocardial infarction	X-17357 levels	0.0038	9e-04	<0.0001
myocardial infarction	X-18886 levels	-0.0217	9e-04	<0.0001
myocardial infarction	X-18887 levels	-0.0029	0.001	0.0042
myocardial infarction	X-17653 levels	0.0198	0.0011	<0.0001
myocardial infarction	X-17346 levels	-0.0144	0.0011	<0.0001
myocardial infarction	X-17690 levels	-0.0024	0.001	0.0198
myocardial infarction	X-18345 levels	-7.00E-04	0.0012	0.5677
myocardial infarction	X-17685 levels	-0.0097	0.001	<0.0001
myocardial infarction	X-18888 levels	-0.0121	0.001	<0.0001
myocardial infarction	X-18901 levels	0.008	9e-04	<0.0001
myocardial infarction	X-17351 levels	-0.0065	0.001	<0.0001
myocardial infarction	X-18779 levels	-0.0067	0.001	<0.0001
myocardial infarction	X-21286 levels	0.007	9e-04	<0.0001
myocardial infarction	X-21355 levels	0.0116	0.001	<0.0001
myocardial infarction	X-21319 levels	0.0125	0.001	<0.0001
myocardial infarction	X-21258 levels	-0.0065	0.0011	<0.0001
myocardial infarction	X-21364 levels	0.0081	0.0011	<0.0001
myocardial infarction	X-21353 levels	0.0028	9e-04	0.0027
myocardial infarction	X-19438 levels	-0.0119	0.001	<0.0001
myocardial infarction	X-18913 levels	-0.0037	0.001	<0.0001
myocardial infarction	X-18921 levels	0.0065	0.001	<0.0001
myocardial infarction	X-21339 levels	0.0164	9e-04	<0.0001
myocardial infarction	X-19299 levels	-0.0085	0.0011	<0.0001
myocardial infarction	X-18935 levels	-0.0038	0.0014	0.0055
myocardial infarction	X-21310 levels	0.0028	0.001	0.0042
myocardial infarction	X-21283 levels	-0.0179	0.001	<0.0001
myocardial infarction	X-21285 levels	-0.0203	0.0011	<0.0001
myocardial infarction	X-21312 levels	-0.0143	0.0014	<0.0001
myocardial infarction	X-18922 levels	0.0078	0.001	<0.0001
myocardial infarction	X-21442 levels	-0.0023	0.001	0.0261
myocardial infarction	X-21796 levels	0.0148	9e-04	<0.0001
myocardial infarction	X-21441 levels	-0.0109	0.001	<0.0001
myocardial infarction	X-21752 levels	-0.0159	0.0011	<0.0001
myocardial infarction	X-21807 levels	-0.003	0.0012	0.009
myocardial infarction	X-21736 levels	-0.0069	9e-04	<0.0001
myocardial infarction	X-21829 levels	-0.0045	9e-04	<0.0001
myocardial infarction	X-21471 levels	-0.0029	0.001	0.0027
myocardial infarction	X-21733 levels	0.0052	0.001	<0.0001
myocardial infarction	X-21742 levels	0.0096	0.0012	<0.0001
myocardial infarction	X-21821 levels	-0.0088	0.001	<0.0001
myocardial infarction	X-21470 levels	-0.005	0.001	<0.0001
myocardial infarction	X-21383 levels	0.0025	0.0011	0.0264
myocardial infarction	X-21607 levels	-0.0025	0.001	0.009
myocardial infarction	X-21834 levels	-0.0098	0.001	<0.0001
myocardial infarction	X-21467 levels	-0.0062	0.001	<0.0001
myocardial infarction	X-22776 levels	0.0027	0.001	0.009
myocardial infarction	X-23655 levels	-0.0129	0.0012	<0.0001
myocardial infarction	X-22834 levels	0.0038	0.0011	<0.0001
myocardial infarction	X-22771 levels	-0.0013	0.0012	0.2707
myocardial infarction	X-23639 levels	0.0037	0.001	<0.0001
myocardial infarction	X-23648 levels	-0.0112	0.001	<0.0001
myocardial infarction	X-23654 levels	0.0051	0.0012	<0.0001
myocardial infarction	X-22520 levels	-0.0033	0.0013	0.0097
myocardial infarction	X-23641 levels	-0.0066	0.001	<0.0001
myocardial infarction	X-23276 levels	0.0046	0.0012	<0.0001
myocardial infarction	X-21845 levels	-0.0114	0.0012	<0.0001
myocardial infarction	X-22509 levels	0.0016	0.0012	0.1585
myocardial infarction	X-23644 levels	-0.0015	0.001	0.1186
myocardial infarction	X-22162 levels	-0.0045	9e-04	<0.0001
myocardial infarction	X-23587 levels	0.0021	0.0011	0.0489
myocardial infarction	X-23593 levels	-0.0149	9e-04	<0.0001
myocardial infarction	X-23636 levels	-6.00E-04	0.001	0.5468
myocardial infarction	X-23678 levels	0.0033	0.0011	0.0031
myocardial infarction	X-23680 levels	0.0033	0.0011	0.0021
myocardial infarction	X-23780 levels	-0.0011	0.001	0.2439
myocardial infarction	X-23974 levels	0.0053	0.0012	<0.0001
myocardial infarction	X-23659 levels	-0.0127	9e-04	<0.0001
myocardial infarction	X-23665 levels	-0.009	0.001	<0.0001
myocardial infarction	X-23782 levels	4e-04	9e-04	0.6552
myocardial infarction	X-24295 levels	-0.0067	9e-04	<0.0001
myocardial infarction	X-24243 levels	7e-04	0.001	0.5038
myocardial infarction	X-23739 levels	-0.0139	0.001	<0.0001
myocardial infarction	X-23997 levels	0.0025	0.001	0.0082
myocardial infarction	X-24241 levels	0.0015	0.001	0.1285
myocardial infarction	X-24328 levels	-0.0108	0.001	<0.0001
myocardial infarction	X-24456 levels	0.008	0.0011	<0.0001
myocardial infarction	X-24418 levels	-0.0159	0.0012	<0.0001
myocardial infarction	X-24344 levels	0.001	0.0012	0.3776
myocardial infarction	X-24556 levels	-0.0029	0.001	0.003
myocardial infarction	X-24337 levels	-0.005	0.001	<0.0001
myocardial infarction	X-24546 levels	-5.00E-04	0.001	0.5925
myocardial infarction	X-24306 levels	-0.0056	0.0011	<0.0001
myocardial infarction	X-24307 levels	0.0052	0.001	<0.0001
myocardial infarction	X-24334 levels	0.0069	0.0011	<0.0001
myocardial infarction	X-24518 levels	-0.0184	0.0011	<0.0001
myocardial infarction	X-24494 levels	0.0025	0.001	0.0178
myocardial infarction	X-24544 levels	-0.0069	9e-04	<0.0001
myocardial infarction	X-24531 levels	-0.0052	0.0012	<0.0001
myocardial infarction	X-24811 levels	0.0092	0.0011	<0.0001
myocardial infarction	X-24757 levels	0.0041	0.0012	<0.0001
myocardial infarction	X-24978 levels	0.0056	0.0012	<0.0001
myocardial infarction	X-24970 levels	2e-04	0.001	0.8425
myocardial infarction	X-24795 levels	0.0071	0.0013	<0.0001
myocardial infarction	X-24951 levels	0.0122	9e-04	<0.0001
myocardial infarction	X-24728 levels	-0.0247	0.001	<0.0001
myocardial infarction	X-24565 levels	-0.0257	0.0014	<0.0001
myocardial infarction	X-24801 levels	0.0087	0.0013	<0.0001
myocardial infarction	X-24736 levels	-0.012	0.0012	<0.0001
myocardial infarction	X-24585 levels	-0.0173	9e-04	<0.0001
myocardial infarction	X-24588 levels	-0.0086	9e-04	<0.0001
myocardial infarction	X-25109 levels	-0.0067	0.001	<0.0001
myocardial infarction	X-24947 levels	-0.012	0.001	<0.0001
myocardial infarction	X-24949 levels	0.0062	0.0011	<0.0001
myocardial infarction	X-24812 levels	-0.0044	0.001	<0.0001
myocardial infarction	X-25217 levels	-0.0184	0.0014	<0.0001
myocardial infarction	X-25828 levels	0.008	9e-04	<0.0001
myocardial infarction	X-25371 levels	-0.0112	0.001	<0.0001
myocardial infarction	X-25419 levels	0.0016	0.001	0.1241
myocardial infarction	X-25265 levels	0.0105	0.0011	<0.0001
myocardial infarction	X-25172 levels	-0.0108	0.001	<0.0001
myocardial infarction	X-25957 levels	0.0093	0.001	<0.0001
myocardial infarction	X-25422 levels	-0.0045	9e-04	<0.0001
myocardial infarction	X-25790 levels	-0.0047	9e-04	<0.0001
myocardial infarction	X-25420 levels	-0.0038	9e-04	<0.0001
myocardial infarction	X-25810 levels	0.0107	9e-04	<0.0001
myocardial infarction	X-25433 levels	0.0051	0.0011	<0.0001
myocardial infarction	X-25343 levels	-0.0031	9e-04	<0.0001
myocardial infarction	X-25271 levels	-0.0049	0.001	<0.0001
myocardial infarction	X-25520 levels	-0.0036	0.001	<0.0001
myocardial infarction	X-25519 levels	0.0093	0.001	<0.0001
myocardial infarction	X-26111 levels	-0.009	0.001	<0.0001
myocardial infarction	X-26109 levels	-4.00E-04	0.001	0.6693
myocardial infarction	X-26054 levels	-0.0122	9e-04	<0.0001
myocardial infarction	Carnitine C4 levels	-0.004	0.001	<0.0001
myocardial infarction	Androsterone sulfate levels	-0.0066	9e-04	<0.0001
myocardial infarction	N-acetyltyrosine levels	0.0098	0.001	<0.0001
myocardial infarction	N-acetyl-L-glutamine levels	0.0095	9e-04	<0.0001
myocardial infarction	N-acetylphenylalanine levels	0.0048	9e-04	<0.0001
myocardial infarction	N-acetylasparagine levels	0.0074	0.001	<0.0001
myocardial infarction	N-acetylarginine levels	0.004	0.0011	<0.0001
myocardial infarction	5-acetylamino-6-formylamino-3-methyluracil levels	-0.012	0.001	<0.0001
myocardial infarction	Orotidine levels	-0.0024	9e-04	0.0099
myocardial infarction	3-methylcytidine levels	0.0077	9e-04	<0.0001
myocardial infarction	N-acetylcitrulline levels	0.0036	0.001	<0.0001
myocardial infarction	N-acetyl-aspartyl-glutamate (naag) levels	-0.0152	0.001	<0.0001
myocardial infarction	1-stearoyl-2-arachidonoyl-gpc (18:0/20:4) levels	-0.0044	0.0011	<0.0001
myocardial infarction	Bilirubin (E,E) levels	0.0035	9e-04	<0.0001
myocardial infarction	Bilirubin (E,Z or Z,E) levels	0.0073	9e-04	<0.0001
myocardial infarction	Androsterone glucuronide levels	0.0025	8e-04	0.0021
myocardial infarction	N6-methyllysine levels	0.0042	0.001	<0.0001
myocardial infarction	N-acetyl-1-methylhistidine levels	0.0198	0.001	<0.0001
myocardial infarction	N-delta-acetylornithine levels	-0.0062	0.001	<0.0001
myocardial infarction	1-palmitoyl-2-arachidonoyl-gpc (16:0/20:4n6) levels	-0.0161	0.0011	<0.0001
myocardial infarction	Glycochenodeoxycholate glucuronide (1) levels	0	9e-04	0.9925
myocardial infarction	2'-o-methylcytidine levels	0.0019	0.001	0.0479
myocardial infarction	2'-o-methyluridine levels	0.0037	0.001	<0.0001
myocardial infarction	N6,N6-dimethyllysine levels	5e-04	0.001	0.5926
myocardial infarction	N2-acetyl,N6,N6-dimethyllysine levels	0.0066	0.0012	<0.0001
myocardial infarction	N2-acetyl,N6-methyllysine levels	0.0104	0.0011	<0.0001
myocardial infarction	Deoxycholic acid glucuronide levels	0.0014	9e-04	0.1282
myocardial infarction	Decadienedioic acid (C10:2-DC) levels	-0.0136	9e-04	<0.0001
myocardial infarction	Bilirubin degradation product, C17H18N2O4 (1) levels	0.0177	9e-04	<0.0001
myocardial infarction	Bilirubin degradation product, C17H18N2O4 (2) levels	0.0171	9e-04	<0.0001
myocardial infarction	Bilirubin degradation product, C17H18N2O4 (3) levels	0.0171	9e-04	<0.0001
myocardial infarction	Bilirubin (z,z) levels	0.0077	9e-04	<0.0001
myocardial infarction	Ethylmalonate levels	-0.0074	0.001	<0.0001
myocardial infarction	Biliverdin levels	0.0084	9e-04	<0.0001
myocardial infarction	Glycine levels	-0.0137	9e-04	<0.0001
myocardial infarction	X-12112 levels	5e-04	0.001	0.6562
myocardial infarction	X-12798 levels	0.005	0.0011	<0.0001
myocardial infarction	X-13431 levels	-6.00E-04	0.001	0.5278
myocardial infarction	X-19141 levels	-3.00E-04	9e-04	0.7265
myocardial infarction	Spermidine to 5-methylthioadenosine (MTA) ratio	-0.008	0.0012	<0.0001
myocardial infarction	Spermidine to ornithine ratio	-0.0023	0.0011	0.028
myocardial infarction	Alpha-ketoglutarate to alpha-ketobutyrate ratio	0.0134	0.001	<0.0001
myocardial infarction	Alpha-ketoglutarate to glutamate ratio	9e-04	9e-04	0.3186
myocardial infarction	Adenosine 5'-diphosphate (ADP) to phosphoethanolamine ratio	-0.005	0.0013	<0.0001
myocardial infarction	3-phosphoglycerate to adenosine 5'-diphosphate (ADP) ratio	0.0127	0.0013	<0.0001
myocardial infarction	Alpha-ketoglutarate to succinate ratio	0.0034	0.001	<0.0001
myocardial infarction	Adenosine 3',5'-cyclic monophosphate (cAMP) to adenosine 5'-monophosphate (AMP) ratio	-0.0024	0.0012	0.0544
myocardial infarction	Adenosine 5'-diphosphate (ADP) to pantothenate ratio	8e-04	0.0013	0.5295
myocardial infarction	Adenosine 5'-diphosphate (ADP) to phosphate ratio	-0.0073	0.0013	<0.0001
myocardial infarction	S-adenosylhomocysteine (SAH) to leucine ratio	-0.0029	0.001	0.0057
myocardial infarction	S-adenosylhomocysteine (SAH) to 5-methyluridine (ribothymidine) ratio	4e-04	0.0011	0.7235
myocardial infarction	Cholate to taurocholate ratio	-0.0073	0.0011	<0.0001
myocardial infarction	Adenosine 5'-diphosphate (ADP) to creatine ratio	0.0159	0.0013	<0.0001
myocardial infarction	N-acetylputrescine to (N(1) + N(8))-acetylspermidine ratio	-8.00E-04	9e-04	0.4103
myocardial infarction	Adenosine 3',5'-cyclic monophosphate (cAMP) to taurocholate ratio	-0.0023	0.0011	0.032
myocardial infarction	Adenosine 5'-diphosphate (ADP) to Adenosine 5'-monophosphate (AMP) ratio	9e-04	0.0013	0.5066
myocardial infarction	3-phosphoglycerate to phosphate ratio	0.0099	9e-04	<0.0001
myocardial infarction	Adenosine 5'-diphosphate (ADP) to fructose ratio	-0.007	0.0013	<0.0001
myocardial infarction	Adenosine 5'-diphosphate (ADP) to mannose ratio	-0.0044	0.0014	0.0012
myocardial infarction	Adenosine 5'-diphosphate (ADP) to tyrosine ratio	-8.00E-04	0.0013	0.5194
myocardial infarction	Adenosine 5'-diphosphate (ADP) to N-acetylglucosamine to N-acetylgalactosamine ratio	-0.0034	0.0013	0.0081
myocardial infarction	Adenosine 5'-monophosphate (AMP) to palmitate (16:0) ratio	-0.0044	9e-04	<0.0001
myocardial infarction	Arginine to ornithine ratio	-0.0017	0.001	0.0713
myocardial infarction	Adenosine 5'-diphosphate (ADP) to arginine ratio	-0.0032	0.0013	0.0158
myocardial infarction	Adenosine 5'-diphosphate (ADP) to 2'-deoxyuridine ratio	-0.0097	0.0013	<0.0001
myocardial infarction	Adenosine 5'-monophosphate (AMP) to inosine 5'-monophosphate (IMP) ratio	0.0108	0.0013	<0.0001
myocardial infarction	Adenosine 5'-monophosphate (AMP) to proline ratio	0.0022	0.001	0.0345
myocardial infarction	Arachidonate (20:4n6) to oleate to vaccenate (18:1) ratio	-0.0104	0.001	<0.0001
myocardial infarction	Adenosine 5'-monophosphate (AMP) to alanine ratio	0.0024	0.001	0.0165
myocardial infarction	Aspartate to citrate ratio	0.0082	9e-04	<0.0001
myocardial infarction	Arginine to citrulline ratio	-0.0077	9e-04	<0.0001
myocardial infarction	Arginine to glutamate ratio	-0.0018	9e-04	0.0528
myocardial infarction	Adenosine 5'-monophosphate (AMP) to phenylalanine ratio	9e-04	0.001	0.3895
myocardial infarction	Adenosine 5'-diphosphate (ADP) to gluconate ratio	-0.0084	0.0013	<0.0001
myocardial infarction	Adenosine 5'-monophosphate (AMP) to phosphate ratio	-0.0015	0.001	0.1204
myocardial infarction	Aspartate to glutamate ratio	0.0046	9e-04	<0.0001
myocardial infarction	Arachidonate (20:4n6) to pyruvate ratio	-0.0011	9e-04	0.2225
myocardial infarction	Aspartate to asparagine ratio	0.0125	9e-04	<0.0001
myocardial infarction	Cortisone to cortisol ratio	0.0207	9e-04	<0.0001
myocardial infarction	Succinate to acetoacetate ratio	0.0027	0.0011	0.0113
myocardial infarction	Aspartate to citrulline ratio	0.0041	9e-04	<0.0001
myocardial infarction	Sphingosine to phosphate ratio	0.0022	0.001	0.0239
myocardial infarction	Inosine 5'-monophosphate (IMP) to phosphate ratio	7e-04	0.0013	0.6038
myocardial infarction	Glycine to pyridoxal ratio	0.0064	9e-04	<0.0001
myocardial infarction	Glycine to alanine ratio	-0.0029	9e-04	0.0022
myocardial infarction	Glycine to serine ratio	0.0021	9e-04	0.0244
myocardial infarction	Histidine to trans-urocanate ratio	0.0118	0.001	<0.0001
myocardial infarction	Methionine to methionine sulfoxide ratio	0.0056	0.001	<0.0001
myocardial infarction	Citrulline to dimethylarginine (SDMA + ADMA) ratio	0.006	0.001	<0.0001
myocardial infarction	Palmitate (16:0) to myristate (14:0) ratio	0.0037	9e-04	<0.0001
myocardial infarction	Phosphate to N-acetylneuraminate ratio	0.0061	9e-04	<0.0001
myocardial infarction	Phosphate to uridine ratio	-0.0079	9e-04	<0.0001
myocardial infarction	Phosphate to alanine ratio	0.0049	0.001	<0.0001
myocardial infarction	Phosphate to phosphoethanolamine ratio	0.0021	0.001	0.0262
myocardial infarction	Phosphate to glucose ratio	0.0119	9e-04	<0.0001
myocardial infarction	Phosphate to 2'-deoxyuridine ratio	0.0011	9e-04	0.2286
myocardial infarction	Phosphate to mannose ratio	0.0096	9e-04	<0.0001
myocardial infarction	Phenylalanine to tyrosine ratio	0.0039	0.001	<0.0001
myocardial infarction	Phosphate to fructose ratio	0.0128	0.001	<0.0001
myocardial infarction	Phosphate to citrate ratio	0.003	9e-04	0.0014
myocardial infarction	Serine to alpha-tocopherol ratio	-0.0106	0.001	<0.0001
myocardial infarction	Uridine to pseudouridine ratio	0.0063	9e-04	<0.0001
myocardial infarction	Serine to pyruvate ratio	-0.0013	9e-04	0.1741
myocardial infarction	Glutamate to glutamine ratio	0.0011	9e-04	0.2143
myocardial infarction	Uridine to cytidine ratio	-2.00E-04	0.001	0.8633
myocardial infarction	Pyruvate to 3-methyl-2-oxobutyrate ratio	-0.0024	0.001	0.0199
myocardial infarction	Pyruvate to N-acetylneuraminate ratio	0.0087	9e-04	<0.0001
myocardial infarction	Alanine to pyruvate ratio	9e-04	0.001	0.3592
myocardial infarction	Glucose to maltose ratio	-0.0021	0.0011	0.0471
myocardial infarction	Mannose to trans-4-hydroxyproline ratio	0.0025	0.001	0.0101
myocardial infarction	Mannose to S-methylcysteine ratio	-0.0013	0.001	0.1884
myocardial infarction	Glutamate to cysteine ratio	-0.0039	9e-04	<0.0001
myocardial infarction	Cysteine to 5-oxoproline ratio	0.0028	0.001	0.0038
myocardial infarction	Cysteine to alanine ratio	0.0086	0.001	<0.0001
myocardial infarction	Glutamine to asparagine ratio	0.0119	9e-04	<0.0001
myocardial infarction	5-oxoproline to citrate ratio	0.0022	9e-04	0.0214
myocardial infarction	Alpha-tocopherol to sulfate ratio	0.0024	0.001	0.0113
myocardial infarction	Thyroxine to taurocholate ratio	9e-04	0.001	0.383
myocardial infarction	Creatine to carnitine ratio	-0.0118	9e-04	<0.0001
myocardial infarction	Carnitine to palmitoylcarnitine (C16) ratio	0.0055	0.001	<0.0001
myocardial infarction	Glycolithocholate to glycolithocholate sulfate ratio	-0.0016	0.001	0.1279
myocardial infarction	Oleoyl-linoleoyl-glycerol (18:1 to 18:2) [2] to linoleoyl-arachidonoyl-glycerol (18:2 to 20:4) [1] ratio	0.0138	0.001	<0.0001
myocardial infarction	Oleoyl-linoleoyl-glycerol (18:1 to 18:2) [2] to linoleoyl-arachidonoyl-glycerol (18:2 to 20:4) [2] ratio	0.0113	0.0011	<0.0001
myocardial infarction	Spermidine to (N(1) + N(8))-acetylspermidine ratio	3e-04	0.001	0.8035
myocardial infarction	Spermidine to N-acetylputrescine ratio	0.0012	0.001	0.2167
myocardial infarction	Dopamine 4-sulfate to dopamine 3-O-sulfate ratio	-0.017	0.001	<0.0001
myocardial infarction	Spermidine to adenosine 5'-diphosphate (ADP) ratio	-8.00E-04	0.0013	0.5508
myocardial infarction	Spermidine to histidine ratio	-0.0123	0.001	<0.0001
myocardial infarction	5-methylthioadenosine (MTA) to phosphate ratio	0.003	0.001	0.0031
myocardial infarction	Histidine to pyruvate ratio	0.011	0.001	<0.0001
myocardial infarction	Spermidine to phosphate ratio	-6.00E-04	0.001	0.5437
myocardial infarction	Spermidine to pyruvate ratio	-0.0049	0.001	<0.0001
myocardial infarction	Spermidine to carnitine ratio	-0.0016	0.0011	0.125
myocardial infarction	Spermidine to ergothioneine ratio	0.0146	0.001	<0.0001
myocardial infarction	Carnitine to ergothioneine ratio	0.0188	0.001	<0.0001
myocardial infarction	Spermidine to choline ratio	-0.0125	0.0011	<0.0001
myocardial infarction	Spermidine to taurocholate ratio	0.0031	0.0011	0.0037
myocardial infarction	Alpha-ketoglutarate to kynurenine ratio	0.0037	0.001	<0.0001
myocardial infarction	Choline to taurocholate ratio	-0.0015	0.001	0.1389
myocardial infarction	Glutamate to kynurenine ratio	-0.0015	9e-04	0.1035
myocardial infarction	Ornithine to glutamate ratio	0.0041	9e-04	<0.0001
myocardial infarction	Alpha-ketoglutarate to ornithine ratio	0.0039	0.001	<0.0001
myocardial infarction	3-hydroxyisobutyrate to adenosine 5'-diphosphate (ADP) ratio	0.0031	0.0013	0.0144
myocardial infarction	Alpha-ketoglutarate to aspartate ratio	-0.006	9e-04	<0.0001
myocardial infarction	3-hydroxyisobutyrate to phosphate ratio	-0.0077	0.001	<0.0001
myocardial infarction	Adenosine 5'-diphosphate (ADP) to glycerate ratio	-0.0045	0.0013	<0.0001
myocardial infarction	3-phosphoglycerate to glycerate ratio	0.0056	0.001	<0.0001
myocardial infarction	Adenosine 5'-diphosphate (ADP) to valine ratio	-0.0046	0.0013	<0.0001
myocardial infarction	Adenosine 5'-diphosphate (ADP) to glycine ratio	0.0054	0.0013	<0.0001
myocardial infarction	Phosphate to valine ratio	0.0058	9e-04	<0.0001
myocardial infarction	Adenosine 5'-diphosphate (ADP) to N-palmitoyl-sphingosine (d18:1 to 16:0) ratio	7e-04	0.0014	0.625
myocardial infarction	Adenosine 5'-diphosphate (ADP) to sulfate ratio	-0.0079	0.0013	<0.0001
myocardial infarction	Phosphate to sulfate ratio	8e-04	9e-04	0.3833
myocardial infarction	Glycine to phosphate ratio	-0.0109	0.001	<0.0001
myocardial infarction	Phosphate to N-palmitoyl-sphingosine (d18:1 to 16:0) ratio	0.0136	0.0011	<0.0001
myocardial infarction	Cholate to bilirubin (Z,Z) ratio	-0.0077	0.0011	<0.0001
myocardial infarction	Bilirubin (Z,Z) to taurocholate ratio	3e-04	0.001	0.7787
myocardial infarction	Cholate to adenosine 3',5'-cyclic monophosphate (cAMP) ratio	0.0013	0.0012	0.2801
myocardial infarction	Cholate to phosphate ratio	9e-04	0.0011	0.3999
myocardial infarction	Adenosine 5'-diphosphate (ADP) to citrate ratio	-0.0039	0.0013	0.0024
myocardial infarction	Cholate to adenosine 5'-monophosphate (AMP) ratio	0.0032	0.001	0.0012
myocardial infarction	Adenosine 5'-diphosphate (ADP) to glycerol 3-phosphate ratio	-0.0052	0.0013	<0.0001
myocardial infarction	Adenosine 5'-diphosphate (ADP) to glycerol ratio	0.01	0.0012	<0.0001
myocardial infarction	Glycerol to glycerol 3-phosphate ratio	-0.0039	9e-04	<0.0001
myocardial infarction	Adenosine 5'-diphosphate (ADP) to glutamate ratio	-0.0011	0.0012	0.3914
myocardial infarction	Phosphate to glutamate ratio	0	9e-04	0.9831
myocardial infarction	Adenosine 5'-diphosphate (ADP) to aspartate ratio	-0.0085	0.0013	<0.0001
myocardial infarction	Adenosine 5'-diphosphate (ADP) to flavin adenine dinucleotide (FAD) ratio	0.0031	0.0016	0.0555
myocardial infarction	Adenosine 5'-diphosphate (ADP) to oxalate (ethanedioate) ratio	-0.0107	0.0013	<0.0001
myocardial infarction	Citrate to oxalate (ethanedioate) ratio	-0.0112	0.001	<0.0001
myocardial infarction	Adenosine 5'-monophosphate (AMP) to flavin adenine dinucleotide (FAD) ratio	-0.001	0.0011	0.3453
myocardial infarction	Aspartate to phosphate ratio	0.0061	9e-04	<0.0001
myocardial infarction	Adenosine 5'-monophosphate (AMP) to citrate ratio	-6.00E-04	0.001	0.5757
myocardial infarction	Phenylalanine to phosphate ratio	-0.0051	0.001	<0.0001
myocardial infarction	Phosphate to tryptophan ratio	4e-04	9e-04	0.684
myocardial infarction	Adenosine 5'-monophosphate (AMP) to glutamine ratio	-0.0023	0.001	0.0248
myocardial infarction	Adenosine 5'-monophosphate (AMP) to threonine ratio	0.0021	0.001	0.0423
myocardial infarction	Adenosine 5'-monophosphate (AMP) to tryptophan ratio	0.0018	0.0011	0.0949
myocardial infarction	Adenosine 5'-monophosphate (AMP) to glycine ratio	0.001	0.001	0.3365
myocardial infarction	Adenosine 5'-monophosphate (AMP) to arginine ratio	9e-04	0.001	0.3544
myocardial infarction	Adenosine 5'-monophosphate (AMP) to tyrosine ratio	0.0025	0.001	0.0083
myocardial infarction	Arginine to phosphate ratio	-0.002	0.001	0.0368
myocardial infarction	Phosphate to threonine ratio	0.009	9e-04	<0.0001
myocardial infarction	Phosphate to glutamine ratio	0.0035	9e-04	<0.0001
myocardial infarction	Adenosine 5'-monophosphate (AMP) to aspartate ratio	-0.0037	0.001	<0.0001
myocardial infarction	Phosphate to tyrosine ratio	0.0034	0.001	<0.0001
myocardial infarction	Adenosine 5'-monophosphate (AMP) to asparagine ratio	0.0023	0.001	0.0153
myocardial infarction	Adenosine 5'-monophosphate (AMP) to serine ratio	0.0039	0.0011	<0.0001
myocardial infarction	Histidine to phosphate ratio	0.0078	0.001	<0.0001
myocardial infarction	Adenosine 5'-monophosphate (AMP) to methionine ratio	0	0.0011	0.9937
myocardial infarction	Phosphate to serine ratio	0.011	0.0011	<0.0001
myocardial infarction	Methionine to phosphate ratio	-1.00E-04	9e-04	0.8966
myocardial infarction	Adenosine 5'-monophosphate (AMP) to histidine ratio	-0.0046	0.001	<0.0001
myocardial infarction	phosphate to asparagine ratio	0.0121	9e-04	<0.0001
myocardial infarction	Adenosine 5'-monophosphate (AMP) to isoleucine ratio	-9.00E-04	0.0011	0.408
myocardial infarction	Isoleucine to phosphate ratio	-0.0025	0.001	0.0114
myocardial infarction	Adenosine 5'-monophosphate (AMP) to valine ratio	0.002	0.001	0.061
myocardial infarction	Adenosine 5'-monophosphate (AMP) to acetoacetate ratio	-2.00E-04	0.001	0.863
myocardial infarction	Adenosine 5'-monophosphate (AMP) to cysteine ratio	-0.0017	0.001	0.0758
myocardial infarction	Phosphate to cysteine ratio	-0.0012	9e-04	0.1864
myocardial infarction	Cortisol to 4-cholesten-3-one ratio	-0.0058	0.0011	<0.0001
myocardial infarction	Cysteinylglycine to taurine ratio	0.0016	0.001	0.1061
myocardial infarction	Cysteinylglycine to glutamate ratio	5e-04	0.001	0.6078
myocardial infarction	Cortisone to 4-cholesten-3-one ratio	0.0068	0.0012	<0.0001
myocardial infarction	Taurine to glutamate ratio	0.0028	9e-04	0.0014
myocardial infarction	Glutarate (C5-DC) to caprylate (8:0) ratio	-4.00E-04	0.0011	0.7018
myocardial infarction	Adenosine 5'-monophosphate (AMP) to glutamate ratio	0.0016	9e-04	0.0709
myocardial infarction	Glutarate (C5-DC) to salicylate ratio	-0.0044	0.001	<0.0001
myocardial infarction	Aspartate to N-acetylglucosamine to N-acetylgalactosamine ratio	0.0113	9e-04	<0.0001
myocardial infarction	Aspartate to mannose ratio	0.01	0.001	<0.0001
myocardial infarction	Phosphate to acetoacetate ratio	0.0106	0.0011	<0.0001
myocardial infarction	Mannose to N-acetylglucosamine to N-acetylgalactosamine ratio	-2.00E-04	0.001	0.8485
myocardial infarction	Phenylpyruvate to citrate ratio	-0.0061	9e-04	<0.0001
myocardial infarction	Phenylpyruvate to 4-hydroxyphenylpyruvate ratio	0.0049	0.001	<0.0001
myocardial infarction	Cholesterol to cortisol ratio	-0.0058	9e-04	<0.0001
myocardial infarction	Citrate to 4-hydroxyphenylpyruvate ratio	0.0089	0.001	<0.0001
myocardial infarction	Cholesterol to taurocholate ratio	-0.008	0.001	<0.0001
myocardial infarction	Cortisol to taurocholate ratio	0.0023	0.001	0.0186
myocardial infarction	Salicylate to caprylate (8:0) ratio	0.0133	0.001	<0.0001
myocardial infarction	Hypotaurine to taurine ratio	-0.0079	9e-04	<0.0001
myocardial infarction	Taurine to cysteine ratio	0.0021	9e-04	0.0265
myocardial infarction	Inosine to theophylline ratio	0.0017	0.0013	0.1752
myocardial infarction	Hypotaurine to cysteine ratio	-0.0045	9e-04	<0.0001
myocardial infarction	Inosine to EDTA ratio	0.004	0.0012	<0.0001
myocardial infarction	Theophylline to EDTA ratio	-0.0069	0.001	<0.0001
myocardial infarction	Citrulline to phosphate ratio	0.0035	0.0011	<0.0001
myocardial infarction	Citrulline to ornithine ratio	0.0077	0.001	<0.0001
myocardial infarction	Phosphate to oleoyl-linoleoyl-glycerol (18:1 to 18:2) [2] ratio	-0.0088	0.0012	<0.0001
myocardial infarction	Ornithine to phosphate ratio	-0.0027	0.001	0.0079
myocardial infarction	Phosphate to linoleoyl-arachidonoyl-glycerol (18:2 to 20:4) [2] ratio	0.004	0.0012	<0.0001
myocardial infarction	Phosphate to glycerol ratio	0.0043	9e-04	<0.0001
myocardial infarction	Phosphate to linoleoyl-arachidonoyl-glycerol (18:2 to 20:4) [1] ratio	-0.0039	0.0012	<0.0001
myocardial infarction	Glucose to glycerol ratio	-7.00E-04	8e-04	0.4235
myocardial infarction	2'-deoxyuridine to cytidine ratio	0.0016	0.001	0.11
myocardial infarction	Retinol (Vitamin A) to linoleoyl-arachidonoyl-glycerol (18:2 to 20:4) [1] ratio	-0.0062	0.0012	<0.0001
myocardial infarction	Retinol (Vitamin A) to linoleoyl-arachidonoyl-glycerol (18:2 to 20:4) [2] ratio	9e-04	0.0012	0.4539
myocardial infarction	Uridine to 2'-deoxyuridine ratio	0.0027	0.001	0.0062
myocardial infarction	Retinol (Vitamin A) to oleoyl-linoleoyl-glycerol (18:1 to 18:2) [2] ratio	-0.0156	0.0012	<0.0001
myocardial infarction	Tryptophan to pyruvate ratio	0.0075	0.001	<0.0001
myocardial infarction	tryptophan to tyrosine ratio	-9.00E-04	9e-04	0.3403
myocardial infarction	Glucose to sucrose ratio	0.0136	0.001	<0.0001
myocardial infarction	Tyrosine to pyruvate ratio	0.0028	0.001	0.004
myocardial infarction	Glucose to fructose ratio	0.011	0.001	<0.0001
myocardial infarction	Fructose to sucrose ratio	0.01	0.001	<0.0001
myocardial infarction	Alpha-ketobutyrate to 3-methyl-2-oxobutyrate ratio	-0.0165	0.001	<0.0001
myocardial infarction	N-palmitoyl-sphingosine (d18:1 to 16:0) to N-palmitoyl-sphinganine (d18:0 to 16:0) ratio	-0.0062	0.0011	<0.0001
myocardial infarction	Caffeine to theophylline ratio	-0.0137	0.001	<0.0001
myocardial infarction	Mannose to glycerol ratio	0.0013	8e-04	0.1223
myocardial infarction	Mannose to mannitol to sorbitol ratio	0.0028	0.001	0.0036
myocardial infarction	Alpha-ketobutyrate to pyruvate ratio	-0.008	0.001	<0.0001
myocardial infarction	Glycerol to mannitol to sorbitol ratio	0.0018	9e-04	0.0605
myocardial infarction	Alpha-tocopherol to glycerol ratio	0.0057	9e-04	<0.0001
myocardial infarction	Caffeine to theobromine ratio	-0.0152	0.001	<0.0001
myocardial infarction	N-stearoyl-sphingosine (d18:1 to 18:0) to N-palmitoyl-sphinganine (d18:0 to 16:0) ratio	-0.0063	0.0011	<0.0001
myocardial infarction	Theophylline to theobromine ratio	-0.0124	0.001	<0.0001
myocardial infarction	N-palmitoyl-sphingosine (d18:1 to 16:0) to N-stearoyl-sphingosine (d18:1 to 18:0) ratio	-9.00E-04	0.001	0.3488
myocardial infarction	Glycerol to carnitine ratio	-0.0052	8e-04	<0.0001
myocardial infarction	Carnitine to acetylcarnitine (C2) ratio	0.0052	9e-04	<0.0001
myocardial infarction	Glycerol to sulfate ratio	-0.0022	9e-04	0.0123
myocardial infarction	Glycerol to palmitoylcarnitine (C16) ratio	0.0048	8e-04	<0.0001
myocardial infarction	Alpha-ketoglutarate to proline ratio	0.0068	9e-04	<0.0001
myocardial infarction	Acetylcarnitine (C2) to propionylcarnitine (C3) ratio	0.0066	9e-04	<0.0001
myocardial infarction	Carnitine to propionylcarnitine (C3) ratio	0.0136	9e-04	<0.0001
myocardial infarction	Succinate to proline ratio	0.0037	9e-04	<0.0001
myocardial infarction	Alpha-ketoglutarate to trans-4-hydroxyproline ratio	0.0097	9e-04	<0.0001
myocardial infarction	Alpha-ketoglutarate to alanine ratio	0.0035	9e-04	<0.0001
myocardial infarction	Proline to trans-4-hydroxyproline ratio	-3.00E-04	9e-04	0.7494
myocardial infarction	Adenosine 5'-diphosphate (ADP) to EDTA ratio	-0.0078	0.0013	<0.0001
myocardial infarction	Succinate to trans-4-hydroxyproline ratio	0.0033	9e-04	<0.0001
myocardial infarction	Glutamate to pyruvate ratio	9e-04	9e-04	0.3402
myocardial infarction	Phosphate to EDTA ratio	-0.0028	0.001	0.0041
myocardial infarction	Alpha-ketoglutarate to pyruvate ratio	0.004	9e-04	<0.0001
myocardial infarction	Adenosine 5'-monophosphate (AMP) to EDTA ratio	-0.0016	0.001	0.106
myocardial infarction	Glutamate to alanine ratio	0.0024	9e-04	0.0094
myocardial infarction	Adenosine 5'-diphosphate (ADP) to glucose ratio	-0.0023	0.0013	0.0837
myocardial infarction	Adenosine 5'-diphosphate (ADP) to mannitol to sorbitol ratio	-5.00E-04	0.0013	0.6766
myocardial infarction	Adenosine 5'-diphosphate (ADP) to N-acetylneuraminate ratio	-0.0115	0.0013	<0.0001
myocardial infarction	Glucose to mannitol to sorbitol ratio	0.0011	9e-04	0.2604
myocardial infarction	Mannose to fructose ratio	0.0081	0.001	<0.0001
myocardial infarction	Adenosine 5'-diphosphate (ADP) to cytidine ratio	-0.0056	0.0013	<0.0001
myocardial infarction	Glucose-to-mannose ratio	-0.0025	0.001	0.0083
myocardial infarction	Cytidine to N-acetylneuraminate ratio	-0.0028	0.001	0.0046
myocardial infarction	Adenosine 5'-diphosphate (ADP) to choline phosphate ratio	-0.0014	0.0013	0.3148
myocardial infarction	Cytidine to N-acetylglucosamine to N-acetylgalactosamine ratio	-0.0017	0.001	0.0875
myocardial infarction	N-acetylneuraminate to N-acetylglucosamine to N-acetylgalactosamine ratio	0.0055	0.0011	<0.0001
myocardial infarction	Adenosine 5'-diphosphate (ADP) to choline ratio	-0.0141	0.0013	<0.0001
myocardial infarction	Choline phosphate to choline ratio	-0.0025	9e-04	0.0065
myocardial infarction	Choline phosphate to phosphoethanolamine ratio	0.0036	9e-04	<0.0001
myocardial infarction	Adenosine 5'-diphosphate (ADP) to ornithine ratio	-0.0071	0.0013	<0.0001
myocardial infarction	Adenosine 5'-diphosphate (ADP) to glutamine ratio	-0.0051	0.0013	<0.0001
myocardial infarction	Inosine 5'-monophosphate (IMP) to urate ratio	-0.0014	0.0012	0.2657
myocardial infarction	Adenosine 5'-diphosphate (ADP) to 5-oxoproline ratio	0.0014	0.0013	0.2814
myocardial infarction	Glutamate to 5-oxoproline ratio	-0.0034	9e-04	<0.0001
myocardial infarction	Adenosine 5'-diphosphate (ADP) to uridine ratio	-0.0039	0.0014	0.0044
myocardial infarction	Phosphate to urate ratio	-0.0048	9e-04	<0.0001
myocardial infarction	Phosphate to 5-oxoproline ratio	-0.0012	9e-04	0.2103
myocardial infarction	Adenosine 5'-monophosphate (AMP) to N-palmitoyl-sphingosine (d18:1 to 16:0) ratio	0.0032	0.001	0.0022
myocardial infarction	Adenosine 5'-monophosphate (AMP) to leucine ratio	7e-04	0.0011	0.5159
myocardial infarction	Leucine to phosphate ratio	-0.003	9e-04	<0.0001
myocardial infarction	Leucine to N-palmitoyl-sphingosine (d18:1 to 16:0) ratio	0.0078	9e-04	<0.0001
myocardial infarction	Proline to glutamate ratio	-7.00E-04	9e-04	0.4399
myocardial infarction	Phosphate to proline ratio	0.0084	0.0011	<0.0001
myocardial infarction	Arachidonate (20:4n6) to caffeine ratio	0.0052	0.001	<0.0001
myocardial infarction	Adenosine 5'-monophosphate (AMP) to urate ratio	-0.003	9e-04	0.0012
myocardial infarction	Arachidonate (20:4n6) to paraxanthine ratio	3e-04	0.001	0.7709
myocardial infarction	Caffeine to paraxanthine ratio	-0.0062	0.001	<0.0001
myocardial infarction	Arachidonate (20:4n6) to linoleate (18:2n6) ratio	-0.019	9e-04	<0.0001
myocardial infarction	Phosphoethanolamine to choline ratio	-0.0025	9e-04	0.0069
myocardial infarction	Caffeine to linoleate (18:2n6) ratio	-0.0054	0.001	<0.0001
myocardial infarction	Paraxanthine to linoleate (18:2n6) ratio	-0.0043	0.0011	<0.0001
myocardial infarction	Cholesterol to linoleoyl-arachidonoyl-glycerol (18:2 to 20:4) [1] ratio	-0.0103	0.0011	<0.0001
myocardial infarction	Cholesterol to benzoate ratio	-0.0051	0.001	<0.0001
myocardial infarction	Cholesterol to oleoyl-linoleoyl-glycerol (18:1 to 18:2) [2] ratio	-0.0187	0.0013	<0.0001
myocardial infarction	Cholesterol to linoleoyl-arachidonoyl-glycerol (18:2 to 20:4) [2] ratio	-0.0051	0.0011	<0.0001
myocardial infarction	Benzoate to oleoyl-linoleoyl-glycerol (18:1 to 18:2) [2] ratio	-0.017	0.0012	<0.0001
myocardial infarction	Benzoate to linoleoyl-arachidonoyl-glycerol (18:2 to 20:4) [1] ratio	-0.0093	0.0012	<0.0001
myocardial infarction	Histidine to asparagine ratio	0.0205	0.001	<0.0001
myocardial infarction	Benzoate to linoleoyl-arachidonoyl-glycerol (18:2 to 20:4) [2] ratio	-0.0034	0.0012	0.0036
myocardial infarction	Histidine to alanine ratio	0.0079	0.001	<0.0001
myocardial infarction	Alanine to asparagine ratio	0.0026	0.001	0.0065
myocardial infarction	Salicylate to oxalate (ethanedioate) ratio	-0.0019	0.0011	0.0856
myocardial infarction	Glutamine to alanine ratio	0.0022	0.001	0.021
myocardial infarction	Salicylate to taurocholate ratio	0.0013	0.001	0.206
myocardial infarction	Citrate to taurocholate ratio	0	0.001	0.9759
myocardial infarction	Histidine to glutamine ratio	0.0078	9e-04	<0.0001
myocardial infarction	Salicylate to citrate ratio	0.0054	0.001	<0.0001
myocardial infarction	Taurocholate to oxalate (ethanedioate) ratio	-0.0017	0.001	0.0777
myocardial infarction	Serine to threonine ratio	0.0013	9e-04	0.1775
myocardial infarction	Serine to alpha-ketobutyrate ratio	0.0066	0.001	<0.0001
myocardial infarction	Maltose to sucrose ratio	0.0141	0.0011	<0.0001
myocardial infarction	Glucose to N-palmitoyl-sphingosine (d18:1 to 16:0) ratio	9e-04	0.0011	0.4174
myocardial infarction	Glucose to N-stearoyl-sphingosine (d18:1 to 18:0) ratio	-0.0021	0.0011	0.0449
myocardial infarction	Fructose to maltose ratio	-0.0046	0.0011	<0.0001
myocardial infarction	Alpha-ketobutyrate to 3-methyl-2-oxovalerate ratio	-0.0176	9e-04	<0.0001
myocardial infarction	Glucose to N-palmitoyl-sphinganine (d18:0 to 16:0) ratio	-0.0049	0.001	<0.0001
myocardial infarction	Threonine to alpha-ketobutyrate ratio	0.0023	0.001	0.0194
myocardial infarction	Threonine to pyruvate ratio	-0.0051	0.001	<0.0001
myocardial infarction	Alpha-ketobutyrate to 4-methyl-2-oxopentanoate ratio	-0.0133	9e-04	<0.0001
myocardial infarction	3-methyl-2-oxovalerate to 4-methyl-2-oxopentanoate ratio	-0.0027	0.0011	0.0109
myocardial infarction	3-methyl-2-oxovalerate to 3-methyl-2-oxobutyrate ratio	-1.00E-04	0.0011	0.9471
myocardial infarction	Androsterone glucuronide to etiocholanolone glucuronide ratio	0.0183	0.001	<0.0001
myocardial infarction	Glucuronate to androsterone glucuronide ratio	-0.0084	0.0011	<0.0001
myocardial infarction	Bilirubin (Z,Z) to androsterone glucuronide ratio	0.0054	9e-04	<0.0001
myocardial infarction	Bilirubin (Z,Z) to etiocholanolone glucuronide ratio	0.0158	0.001	<0.0001
myocardial infarction	4-methyl-2-oxopentanoate to 3-methyl-2-oxobutyrate ratio	9e-04	9e-04	0.3151
myocardial infarction	Bilirubin (Z,Z) to glucuronate ratio	0.014	0.0011	<0.0001
myocardial infarction	Glucuronate to etiocholanolone glucuronide ratio	0.0045	0.001	<0.0001
myocardial infarction	Paraxanthine to 5-acetylamino-6-formylamino-3-methyluracil ratio	6e-04	0.001	0.5519
